# Supplementary material for: Multilocus Sequence Analysis and Detection of Copper Ion Resistance of Xanthomonas phaseoli pv. manihotis Causing Bacterial Blight in Cassava
Source: Curr Issues Mol Biol. 2023 Jun 28;45(7):5389–402. doi: 10.3390/cimb45070342 (PMC10378058; doi:10.3390/cimb45070342)
Supplement: Supplementary file 1 [file cimb-45-00342-s001.zip]

Archive with 4 entries (3 files):
- cimb-2459569-supplementary/
- cimb-2459569-supplementary/Supplementary File S1.txt
- cimb-2459569-supplementary/Supplementary File S2.txt
- cimb-2459569-supplementary/Supplementary File S3.txt
