# Supplementary material for: Multilocus Sequence Analysis and Detection of Copper Ion Resistance of Xanthomonas phaseoli pv. manihotis Causing Bacterial Blight in Cassava
Source: Curr Issues Mol Biol. 2023 Jun 28;45(7):5389–402. doi: 10.3390/cimb45070342 (PMC10378058; doi:10.3390/cimb45070342)
Supplement: Supplementary file 1 [file cimb-45-00342-s001.zip › cimb-2459569-supplementary/Supplementary File S1.txt]

Xac F1 
GGGCAAGATCGTTCAGATCATCGGCGCGGTCGTCGACGTCGAATTCCCGCGCAATGAAGTGCCGAAGGTGTATCACGCGCTGAAGGTCGACGGCACCGAAATCACCCTGGAAGTGCAGCAGCAGCTCGGCGACGGCGTGGTGCGCACGATTGCGCTCGGCTCCACCGACGGCCTGAAGCGCAACCTGGTCGCCACCAACACCGAACGCGCCATCTCGGTGCCGGTCGGTGCCGGTACGCTGGGTCGCATCATGGACGTGCTGGGTCGCCCGATCGACGAAGCCGGCGACGTGCAGGCCTCGGACCACTGGGAAATCCATCGCGGCGCACCGTCGTATGAAGACCAGTCCTCCAGCACCGAATTGCTGGAAACCGGCATCAAGGTGATCGACCTGATGTGCCCGTTCGCCAAGGGCGGCAAGGTCGGCCTGTTCGGCGGCGCCGGCGTCGGCAAGACCGTCAACATGATGGAACTGATCAACAACATCGCCAAGGCGCACTCGGGTTTGTCCGTGTTCGCCGGCGTGGGCGAGCGTACCCGCGAGGGCAACGACTTCTACCACGAGATGAAGGACTCCAACGTCCTGGACAAGGTGGCGATGGTGTACGGCCAGATGAACGAGCCGCCGGGCAACCGTCTGCGCGTGGCGTTGACCGGCCTGACCATGGCCGAGTACTTCCGCGACGAGAAGGATGCCAGCGGCAAGGGCAAGGACGTGCTGCTGTTCGTGGACAACATCTACCGCTACACGCTGGCCGGTACCGAAGTGTCGGCGCTGCTCGGCCGCATGCCGTCGGCGGTGGGCTACCAGCCGACCCTGGCCGAGGAAATGGGCGTGCTGCAGGAGCGCATCACCTCGACCAAGAGCGGTATTGACCTCGGCACCACGAACTCGTGCGTGTCGATCATGGACGGCGGCAAGGCCCGCGTCATCGAAAACTCCGAGGGCGATCGCACCACGCCTTCGATCGTCGCCTACACCAAGGACGGCGAAGTGCTGGTCGGCGCCTCGGCCAAGCGCCAGGCCGTGACCAACCCGAAGAACACCTTCTACGCGGTGAAGCGCCTGATCGGCCGCAAGTTCACCGATGGCGAAGTGCAGAAGGACATCTCGCACGTGCCGTACGGCATCCTGGCGCACGACAACGGCGACGCCTGGGTGCAGACCAGCGATGCCAAGCGCATGGCGCCGCAGGAAATCTCCGCGCGCGTGCTGGAAAAGATGAAGAAGACCGCCGAAGACTTCCTCGGCGAGAAGGTCACCGAGGCAGTGATCACCGTGCCGGCGTACTTCAACGACAGCCAGCGCCAGGCCACCAAGGATGCCGGTCGCATCGCCGGTCTGGACGTCAAGCGCATCATCAACGAGCCGACCGCCGCAGCCCTGGCCTATGGCCTGGACAAGAACGGCGGCGACCGCAAGATTGCCGTGTACGACCTGGGCGGCGGTACCTTCGACGTGTCGATCATCGAGATCGCCGAAGTCGATGGCGAAAAGCAGTTCGAAGTGCTGGCCACCAACGGCGACACCTTCCTGGGCGGCGAAGACTTCGACAACCGCGTCATCGAGTACCTGGTCGACGAATTCAACAAGGACCAGGGCATCGACCTGCGTAAGGATCCGCTGGCGCTGCAGCGCCTGAAGGACGCCGCAGAGCGCGCCAAGATCGAGCTGTCGTCCAGCCAGCAGACCGAAGTGAACCTGCCGTACGTCACCGCCGATGCGTCGGGCCCGAAGCACCTCAACATCAAGTTGACCCGTGCCAAGCTCGAAGCGCTGGTGGAAGACTTGGTCAAGAAGTCGATCGAGCCGTGCCGCACCGCGTTGAACGACGCTGGCCTGCGCGCCAGCGACATCAACGAAGTGATCCTGGTCGGCGGCCAGACCCGCATGCCGAAGGTACGAATACAACCCGGACAAGCTGCGCTACCACCGCATCATCCTGATGACCGACGCCGACGTGGACGGCTCGCACATCCGCACCCTGCTGCTGACCTTCTTCTACCGGCAGATGCCGGAGTTGATCGAGCGCGGCTACATCTACATCGGCCTGCCGCCGCTGTACAAGCTCAAGCAGGGCAAGAGCGAGCTGTATCTGAAGGACGACGCGGCGCTCAACGCCTACCTGGCCAGCAATGCGGTCGAGGGTGCGGCGCTGATTCCGGCCACCGACGAACCGCCGATCACCGGCGAAGCGCTGGAGAAATTGTTGATGCTGTTCACCAGCGCCAACGAAGCGATCGCGCGCAACGCACACCGCTACGACCCGGCCCTGCTCACCGCGCTGATCGACCTGCCGCCACTGGATGTGGAAAAACTGCAGGCCGAAGGCGACCAGCATCCGACCCTGGATGCACTGCAGGCAGTGCTCAACCGCGGCACCCTGGGTACCGCGCGCTACCAGTTGCGCTTCGACCCCGGCAGCGAGAACGCGCCTGCCACCCTGGTGGCCATCCGCCGCCACATGGGCGAAGAGTTCACCCAGGTGCTGCCGATGGGTGCGTTCGAAAGCGGCGAGCTGCGTCCGCTGCGTGAGGTCTCGCTGGCCTTGCACGACCTGGTGCGCGAAGGTGCCCAGATCGTGCGCGGCAACAAGAGCCACCCGATCACCAGCTTCGCGCAGGCCCATGCCTGGTTGCTGGACGAGGCCAAGAAGGGCCGCCAGGTGCAGCGCTTCAAGGGCCTGGGCGAAATGAATGCCGAGCAGCTGTGGGAAACCACGGTCAACCCCGACACGCGTCGCCTGTTGCAGGTGCGCATCGAGGACGCGGTGGCCGCCGACCAGATCTTCAGCACCTTGATGGGTCATCACCGAGACCGAATACGTCAAGCCGGGCAAGGGCCAGGCCTTCACCCGCATGAAGTACCGCTTCATCAAGTCCGGTCGCGTGGTCGAAATGACCATGAAGGCGACCGACGATGTGGAAGTGGCCGACGTGGTCGATACCGACATGCGCTACCTCTACAGCGATGGCGAGTACTGGCACTTCATGGACCCGGAAACCTTCGAGCAGGTGCAGACCGACAAGGCCGGCATGGGCGGCGCCGACAAGTGGCTCAAGGGCGAGGAAGACTGCATCGTGACCTTGTGGAACGGCACCCCGATCTGGGTGCAGCCGCCGAACTTCGTCGAGCTGAAGATCACCGAGACCGATCCGGGCGTGCGCGGCGACACCTCCGGCGGCGGCGGCAAGCCGGCCACGCTGGAAACCGGCGCGGTGGTGCGCGTGCCGCTGTTCGTCAACCAGGATGGTCAATGGCATCAAGGATCACGAGCGCAAGGTGCTGCACCTGGCCACCACGGTGGCACGCATGCCGCGCAAGGACTTCATCCGCTCCTGGGAAGGCAATCAGACCAACCTGGAATGGGTGGAAGACGCACTCAAGCGCAAGCAGAAGTGGTCGTCGGCGCTGCGCGACGTCAAGGACCAGATCATCTCCGAGCAGCAGGGCTCGATCGAGATGGAAAAGGCCAACTACCTGACCCTGGGCGAGATCAAGGAAATCAGCCGTGCGATGGCCTATGGCGAAGCCAAGGCGCGCAAGGCCAAGAAGGAAATGGTCGAGGCCAACCTGCGTCTGGTGATCTCCATCGCCAAGAAGTACACCAACCGCGGCCTGCAGTTCCTGGACCTGATCCAGGAAGGCAACATCGGCCTGATGAAGGCCGTGGACAAGTTCGAATACCGTCGCGGTTACAAGTTCTCGACGTATGCCACGTGGTGGATCCGTCAGGCCATCACCCGTTCGATCGCCGATCAGGCGCGCACCATCCGTATTCCGGTGCACATGATCGAAACGATCAACAAGTTGAACCGCATTTCCCGTCAGATGCTCCAGCAGTTCGGCCGCGAGGCCACGCCGGAGGAGCTGGCCAAGGAAATGGACATGCCCGAGGACAAGATCCGCAAGGTGATGAAAATCGCCAAGGAGCCGATCTCGATGGAAACCCCGATCGGCGACGACGAGGATTCGCATCTGGGCGACTTCATCGAGGACACCAATGTGGAGTCCCCGATCGACAACACCACCAACATCAATCTCTCCGAGACGGTGCGTGACGTGTTGGCCGGCCTCACCCCGCGCGAGGCGAAGGTGCTGCGCATGCGCTTCGGTATCGACATGAACACCGATCACACGCTGGAAGAGGTCGGTAAGCAGTTCGACGTCACCCGTGAGCGGATTCGTCAGATAGAGGCCAAGGCGTTG
CJX01
GGGCAAGATCGTTCAGATCATCGGCGCGGTCGTCGACGTCGAATTCCCGCGCAATGAAGTGCCGAAGGTGTATCACGCGCTGAAGGTCGACGGCACCGACATCACTCTGGAAGTGCAGCAGCAGCTCGGCGACGGCGTCGTGCGCACGATTGCGCTCGGCTCCACCGATGGCCTGAAGCGCAACCTGGTCGCCACCAACACCGAACGCGCCATTTCGGTGCCGGTCGGTGCCGGTACGCTGGGTCGCATCATGGACGTGCTGGGCCGCCCGATCGACGAAGCCGGCGACGTGCAGGCCTCGGACCATTGGGAAATCCATCGCGGCGCACCGTCGTACGAAGACCAGTCCTCCAGCACCGAATTGCTGGAAACCGGCATCAAGGTCATCGACCTGATGTGTCCGTTCGCCAAGGGCGGCAAGGTCGGCCTGTTCGGCGGCGCCGGCGTCGGCAAGACCGTCAACATGATGGAGCTGATCAACAACATCGCCAAGGCGCACAGCGGCTTGTCCGTGTTCGCCGGCGTGGGCGAGCGTACCCGCGAGGGCAACGACTTCTACCACGAGATGAAGGACTCCAACGTCCTGGACAAGGTCGCGATGGTGTACGGCCAGATGAACGAGCCGCCGGGCAACCGTCTGCGCGTGGCGCTGACCGGCCTGACCATGGCCGAGTACTTCCGCGACGAGAAGGACGCCAGCGGCAAGGGCAAGGACGTGCTGCTGTTCGTGGACAACATCTACCGCTACACGCTGGCCGGTACCGAAGTGTCCGCGCTGCTCGGCCGTATGCCGTCGGCGGTGGGTTACCAGCCGACCCTGGCCGAGGAAATGGGCGTGCTGCAGGAGCGCATCACCTCGACCAAGAGCGGTATTGACCTCGGCACCACGAACTCGTGCGTGTCGATCATGGACGGCGGCAAGGCCCGCGTCATCGAAAACTCCGAGGGCGATCGCACCACGCCTTCGATCGTCGCCTACACCAAGGACGGCGAAGTGCTGGTCGGTGCCTCGGCCAAGCGCCAGGCGGTGACCAACCCGAAGAACACCTTCTACGCGGTGAAGCGCCTGATCGGCCGCAAGTTCACCGACGGCGAAGTGCAGAAGGACATCTCGCACGTGCCGTACGGCATCCTGGCGCACGACAACGGCGACGCCTGGGTGCAGACCAGCGATGCCAAGCGCATGGCGCCGCAGGAAATCTCCGCGCGCGTGCTGGAAAAGATGAAGAAGACTGCCGAAGACTTCCTCGGCGAGAAGGTCACCGAGGCGGTGATCACCGTGCCGGCGTACTTCAACGACAGCCAGCGCCAGGCCACCAAGGATGCCGGCCGCATCGCCGGTCTGGACGTCAAGCGCATCATCAACGAGCCGACCGCCGCAGCCCTGGCCTATGGCCTGGACAAGAACGGCGGCGACCGCAAGATCGCCGTGTACGATCTGGGCGGCGGTACCTTCGACGTCTCGATCATCGAAATCGCCGAAGTCGATGGCGAAAAGCAGTTCGAGGTGCTGGCCACCAACGGCGACACCTTCCTGGGCGGCGAAGACTTCGACAACCGCGTCATCGAGTACTTGGTCGATGAGTTCAACAAGGACCAGGGCATCGACCTGCGCAAGGATCCGCTGGCCCTGCAGCGCCTGAAGGACGCGGCAGAGCGCGCCAAGATCGAGTTGTCGTCCAGCCAGCAGACCGAAGTGAACCTGCCGTACGTCACCGCCGATGCCTCGGGCCCGAAGCACCTCAACATCAAGTTGACCCGTGCCAAGCTCGAAGCGCTGGTGGAAGACCTGGTCAAGAAGTCGATCGAGCCGTGCCGCACCGCGTTGAACGACGCCGGCCTGCGCGCCAGCGACATCAACGAGGTGATCCTGGTCGGCGGTCAGACCCGCATGCCGAAGGTACGAGTACAACCCGGACAAGCTGCGCTACCACCGCATCATCCTGATGACCGACGCCGACGTCGACGGCTCGCACATCCGTACCCTGCTGCTGACATTCTTCTACCGGCAGATGCCGGAGTTGATCGAGCGCGGCTACATCTACATCGGCCTGCCGCCGCTGTACAAGCTCAAGCAGGGCAAGAGCGAGCTGTATCTGAAGGACGACGCGGCACTCAACGCCTACCTGGCCAGCAATGCGGTCGAAGGTGCGGCGCTGATTCCGGCCACCGACGAGCCGCCGATCACCGGCGAAGCGCTGGAAAAATTGTTGATGCTGTTCACCAGCGCCAACGAAGCGATCGCGCGCAACGCCCACCGCTACGACCCGGCCCTGCTCACCGCGCTGATCGACCTGCCGCCATTGGATGTGGAAAAGCTGCAGGTCGAAGGCGACCAGCACCCGACCCTGGATGCACTGCAGGCAGTGCTCAACCGCGGCACCCTGGGTACCGCGCGCTATCAGTTGCGCTTCGACCCGGGCAGCGACAATGCACCTGCCACCCTGGTGGCCATCCGCCGCCACATGGGCGAAGAGTTCACCCAGGTGCTGCCGATGGGTGCGTTCGAAAGCGGCGAGCTGCGTCCGCTGCGTGAGGTCTCGTTGGCCTTGCACGACCTGGTGCGCGAAGGCGCCCAGATCGTGCGCGGCAACAAGAGCCACCCGATCACCAGCTTCGCGCAGGCCCACGCCTGGTTGCTGGACGAGGCCAAGAAGGGCCGCCAGGTACAGCGCTTCAAGGGCCTGGGCGAAATGAATGCCGAGCAGCTGTGGGAAACCACGGTCAACCCCGACACGCGTCGTCTGTTGCAGGTGCGCATCGAGGACGCGGTGGCCGCCGACCAGATCTTCAGCACCTTGATGGGTCATCACCGAGACCGAATACGTCAAGCCGGGCAAGGGCCAGGCCTTCACCCGCATGAAGTACCGCTTCATCAAGTCCGGGCGCGTGGTCGAAATGACCATGAAGGCGACCGACGATGTGGAAGTGGCCGACGTGGTCGATACCGACATGCGCTACCTCTACAGCGATGGCGAGTACTGGCACTTCATGGACCCGGAAACCTTCGAGCAGGTGCAGACCGACAAGGCCGGCATGGGCGGCGCCGACAAGTGGCTCAAGGGCGAGGAAGATTGCATCGTGACCTTGTGGAACGGCACCCCGATCTGGGTGCAGCCGCCGAACTTCGTCGAACTGAAGATCACCGAGACCGACCCGGGCGTGCGCGGCGATACTTCCGGCGGCGGCGGCAAGCCGGCCACGTTGGAAACCGGCGCGGTGGTGCGCGTGCCGCTGTTCGTCAACCAGGATGGTCAACGGCATCAAGGACCACGAGCGCAAGGTGCTGCACCTGGCCACCACCGTGGCGCGCATGCCGCGTAAGGACTTCATCCGCTCCTGGGAAGGCAACCAGACCAACCTGGAATGGGTGGAAGACGCACTCAAGCGCAAGCAGAAGTGGTCCTCGGCGCTGCGCGACGTCAAGGACCAGATCATCTCCGAGCAGCAGGGCTCGATCGAGATGGAAAAGGCCAATTACCTGACCCTGGGCGAGATCAAGGAAATCAGCCGTGCGATGGCCTATGGCGAAGCCAAGGCACGCAAGGCCAAGAAGGAAATGGTCGAGGCCAACCTGCGTCTGGTCATCTCCATCGCCAAGAAGTACACCAACCGCGGCCTGCAGTTCCTGGACCTGATCCAGGAAGGCAACATCGGCCTGATGAAGGCCGTGGACAAGTTCGAATACCGTCGCGGTTACAAGTTCTCGACGTATGCAACGTGGTGGATCCGCCAGGCCATCACCCGTTCGATCGCCGATCAGGCGCGCACCATCCGTATCCCGGTGCACATGATCGAAACGATCAACAAGTTGAACCGCATTTCCCGCCAGATGCTCCAGCAGTTCGGCCGCGAGGCCACGCCGGAGGAACTGGCCAAGGAAATGGACATGCCCGAGGACAAGATCCGCAAGGTGATGAAAATCGCCAAGGAGCCGATCTCGATGGAAACCCCGATCGGCGACGACGAGGATTCGCATCTGGGCGACTTCATCGAGGACACCAATGTGGAGTCCCCGATCGACAACACCACCAACATCAATCTCTCCGAGACGGTGCGTGACGTGTTGGCCGGCCTCACCCCGCGCGAGGCGAAGGTGCTGCGCATGCGCTTCGGTATCGACATGAACACCGATCACACGCTGGAAGAGGTCGGTAAGCAGTTCGACGTCACCCGCGAGCGGATTCGTCAGATAGAGGCCAAGGCGTTG
CJX05
GGGCAAGATCGTTCAGATCATCGGCGCGGTCGTCGACGTCGAATTCCCGCGCAATGAAGTGCCGAAGGTGTATCACGCGCTGAAGGTCGACGGCACCGACATCACTCTGGAAGTGCAGCAGCAGCTCGGCGACGGCGTCGTGCGCACGATTGCGCTCGGCTCCACCGATGGCCTGAAGCGCAACCTGGTCGCCACCAACACCGAACGCGCCATTTCGGTGCCGGTCGGTGCCGGTACGCTGGGTCGCATCATGGACGTGCTGGGCCGCCCGATCGACGAAGCCGGCGACGTGCAGGCCTCGGACCATTGGGAAATCCATCGCGGCGCACCGTCGTACGAAGACCAGTCCTCCAGCACCGAATTGCTGGAAACCGGCATCAAGGTCATCGACCTGATGTGTCCGTTCGCCAAGGGCGGCAAGGTCGGCCTGTTCGGCGGCGCCGGCGTCGGCAAGACCGTCAACATGATGGAGCTGATCAACAACATCGCCAAGGCGCACAGCGGCTTGTCCGTGTTCGCCGGCGTGGGCGAGCGTACCCGCGAGGGCAACGACTTCTACCACGAGATGAAGGACTCCAACGTCCTGGACAAGGTCGCGATGGTGTACGGCCAGATGAACGAGCCGCCGGGCAACCGTCTGCGCGTGGCGCTGACCGGCCTGACCATGGCCGAGTACTTCCGCGACGAGAAGGACGCCAGCGGCAAGGGCAAGGACGTGCTGCTGTTCGTGGACAACATCTACCGCTACACGCTGGCCGGTACCGAAGTGTCCGCGCTGCTCGGCCGTATGCCGTCGGCGGTGGGTTACCAGCCGACCCTGGCCGAGGAAATGGGCGTGCTGCAGGAGCGCATCACCTCGACCAAGAGCGGTATTGACCTCGGCACCACGAACTCGTGCGTGTCGATCATGGACGGCGGCAAGGCCCGCGTCATCGAAAACTCCGAGGGCGATCGCACCACGCCTTCGATCGTCGCCTACACCAAGGACGGCGAAGTGCTGGTCGGTGCCTCGGCCAAGCGCCAGGCGGTGACCAACCCGAAGAACACCTTCTACGCGGTGAAGCGCCTGATCGGCCGCAAGTTCACCGACGGCGAAGTGCAGAAGGACATCTCGCACGTGCCGTACGGCATCCTGGCGCACGACAACGGCGACGCCTGGGTGCAGACCAGCGATGCCAAGCGCATGGCGCCGCAGGAAATCTCCGCGCGCGTGCTGGAAAAGATGAAGAAGACTGCCGAAGACTTCCTCGGCGAGAAGGTCACCGAGGCGGTGATCACCGTGCCGGCGTACTTCAACGACAGCCAGCGCCAGGCCACCAAGGATGCCGGCCGCATCGCCGGTCTGGACGTCAAGCGCATCATCAACGAGCCGACCGCCGCAGCCCTGGCCTATGGCCTGGACAAGAACGGCGGCGACCGCAAGATCGCCGTGTACGATCTGGGCGGCGGTACCTTCGACGTCTCGATCATCGAAATCGCCGAAGTCGATGGCGAAAAGCAGTTCGAGGTGCTGGCCACCAACGGCGACACCTTCCTGGGCGGCGAAGACTTCGACAACCGCGTCATCGAGTACTTGGTCGATGAGTTCAACAAGGACCAGGGCATCGACCTGCGCAAGGATCCGCTGGCCCTGCAGCGCCTGAAGGACGCGGCAGAGCGCGCCAAGATCGAGTTGTCGTCCAGCCAGCAGACCGAAGTGAACCTGCCGTACGTCACCGCCGATGCCTCGGGCCCGAAGCACCTCAACATCAAGTTGACCCGTGCCAAGCTCGAAGCGCTGGTGGAAGACCTGGTCAAGAAGTCGATCGAGCCGTGCCGCACCGCGTTGAACGACGCCGGCCTGCGCGCCAGCGACATCAACGAGGTGATCCTGGTCGGCGGTCAGACCCGCATGCCGAAGGTACGAGTACAACCCGGACAAGCTGCGCTACCACCGCATCATCCTGATGACCGACGCCGACGTCGACGGCTCGCACATCCGTACCCTGCTGCTGACATTCTTCTACCGGCAGATGCCGGAGTTGATCGAGCGCGGCTACATCTACATCGGCCTGCCGCCGCTGTACAAGCTCAAGCAGGGCAAGAGCGAGCTGTATCTGAAGGACGACGCGGCACTCAACGCCTACCTGGCCAGCAATGCGGTCGAAGGTGCGGCGCTGATTCCGGCCACCGACGAGCCGCCGATCACCGGCGAAGCGCTGGAAAAATTGTTGATGCTGTTCACCAGCGCCAACGAAGCGATCGCGCGCAACGCCCACCGCTACGACCCGGCCCTGCTCACCGCGCTGATCGACCTGCCGCCATTGGATGTGGAAAAGCTGCAGGTCGAAGGCGACCAGCACCCGACCCTGGATGCACTGCAGGCAGTGCTCAACCGCGGCACCCTGGGTACCGCGCGCTATCAGTTGCGCTTCGACCCGGGCAGCGACAATGCACCTGCCACCCTGGTGGCCATCCGCCGCCACATGGGCGAAGAGTTCACCCAGGTGCTGCCGATGGGTGCGTTCGAAAGCGGCGAGCTGCGTCCGCTGCGTGAGGTCTCGTTGGCCTTGCACGACCTGGTGCGCGAAGGCGCCCAGATCGTGCGCGGCAACAAGAGCCACCCGATCACCAGCTTCGCGCAGGCCCACGCCTGGTTGCTGGACGAGGCCAAGAAGGGCCGCCAGGTACAGCGCTTCAAGGGCCTGGGCGAAATGAATGCCGAGCAGCTGTGGGAAACCACGGTCAACCCCGACACGCGTCGTCTGTTGCAGGTGCGCATCGAGGACGCGGTGGCCGCCGACCAGATCTTCAGCACCTTGATGGGTCATCACCGAGACCGAATACGTCAAGCCGGGCAAGGGCCAGGCCTTCACCCGCATGAAGTACCGCTTCATCAAGTCCGGGCGCGTGGTCGAAATGACCATGAAGGCGACCGACGATGTGGAAGTGGCCGACGTGGTCGATACCGACATGCGCTACCTCTACAGCGATGGCGAGTACTGGCACTTCATGGACCCGGAAACCTTCGAGCAGGTGCAGACCGACAAGGCCGGCATGGGCGGCGCCGACAAGTGGCTCAAGGGCGAGGAAGATTGCATCGTGACCTTGTGGAACGGCACCCCGATCTGGGTGCAGCCGCCGAACTTCGTCGAACTGAAGATCACCGAGACCGACCCGGGCGTGCGCGGCGATACTTCCGGCGGCGGCGGCAAGCCGGCCACGTTGGAAACCGGCGCGGTGGTGCGCGTGCCGCTGTTCGTCAACCAGGATGGTCAACGGCATCAAGGACCACGAGCGCAAGGTGCTGCACCTGGCCACCACCGTGGCGCGCATGCCGCGTAAGGACTTCATCCGCTCCTGGGAAGGCAACCAGACCAACCTGGAATGGGTGGAAGACGCACTCAAGCGCAAGCAGAAGTGGTCCTCGGCGCTGCGCGACGTCAAGGACCAGATCATCTCCGAGCAGCAGGGCTCGATCGAGATGGAAAAGGCCAATTACCTGACCCTGGGCGAGATCAAGGAAATCAGCCGTGCGATGGCCTATGGCGAAGCCAAGGCACGCAAGGCCAAGAAGGAAATGGTCGAGGCCAACCTGCGTCTGGTCATCTCCATCGCCAAGAAGTACACCAACCGCGGCCTGCAGTTCCTGGACCTGATCCAGGAAGGCAACATCGGCCTGATGAAGGCCGTGGACAAGTTCGAATACCGTCGCGGTTACAAGTTCTCGACGTATGCAACGTGGTGGATCCGCCAGGCCATCACCCGTTCGATCGCCGATCAGGCGCGCACCATCCGTATCCCGGTGCACATGATCGAAACGATCAACAAGTTGAACCGCATTTCCCGCCAGATGCTCCAGCAGTTCGGCCGCGAGGCCACGCCGGAGGAACTGGCCAAGGAAATGGACATGCCCGAGGACAAGATCCGCAAGGTGATGAAAATCGCCAAGGAGCCGATCTCGATGGAAACCCCGATCGGCGACGACGAGGATTCGCATCTGGGCGACTTCATCGAGGACACCAATGTGGAGTCCCCGATCGACAACACCACCAACATCAATCTCTCCGAGACGGTGCGTGACGTGTTGGCCGGCCTCACCCCGCGCGAGGCGAAGGTGCTGCGCATGCGCTTCGGTATCGACATGAACACCGATCACACGCTGGAAGAGGTCGGTAAGCAGTTCGACGTCACCCGCGAGCGGATTCGTCAGATAGAGGCCAAGGCGTTG
CJX07
GGGCAAGATCGTTCAGATCATCGGCGCGGTCGTCGACGTCGAATTCCCGCGCAATGAAGTGCCGAAGGTGTATCACGCGCTGAAGGTCGACGGCACCGACATCACTCTGGAAGTGCAGCAGCAGCTCGGCGACGGCGTCGTGCGCACGATTGCGCTCGGCTCCACCGATGGCCTGAAGCGCAACCTGGTCGCCACCAACACCGAACGCGCCATTTCGGTGCCGGTCGGTGCCGGTACGCTGGGTCGCATCATGGACGTGCTGGGCCGCCCGATCGACGAAGCCGGCGACGTGCAGGCCTCGGACCATTGGGAAATCCATCGCGGCGCACCGTCGTACGAAGACCAGTCCTCCAGCACCGAATTGCTGGAAACCGGCATCAAGGTCATCGACCTGATGTGTCCGTTCGCCAAGGGCGGCAAGGTCGGCCTGTTCGGCGGCGCCGGCGTCGGCAAGACCGTCAACATGATGGAGCTGATCAACAACATCGCCAAGGCGCACAGCGGCTTGTCCGTGTTCGCCGGCGTGGGCGAGCGTACCCGCGAGGGCAACGACTTCTACCACGAGATGAAGGACTCCAACGTCCTGGACAAGGTCGCGATGGTGTACGGCCAGATGAACGAGCCGCCGGGCAACCGTCTGCGCGTGGCGCTGACCGGCCTGACCATGGCCGAGTACTTCCGCGACGAGAAGGACGCCAGCGGCAAGGGCAAGGACGTGCTGCTGTTCGTGGACAACATCTACCGCTACACGCTGGCCGGTACCGAAGTGTCCGCGCTGCTCGGCCGTATGCCGTCGGCGGTGGGTTACCAGCCGACCCTGGCCGAGGAAATGGGCGTGCTGCAGGAGCGCATCACCTCGACCAAGAGCGGTATTGACCTCGGCACCACGAACTCGTGCGTGTCGATCATGGACGGCGGCAAGGCCCGCGTCATCGAAAACTCCGAGGGCGATCGCACCACGCCTTCGATCGTCGCCTACACCAAGGACGGCGAAGTGCTGGTCGGTGCCTCGGCCAAGCGCCAGGCGGTGACCAACCCGAAGAACACCTTCTACGCGGTGAAGCGCCTGATCGGCCGCAAGTTCACCGACGGCGAAGTGCAGAAGGACATCTCGCACGTGCCGTACGGCATCCTGGCGCACGACAACGGCGACGCCTGGGTGCAGACCAGCGATGCCAAGCGCATGGCGCCGCAGGAAATCTCCGCGCGCGTGCTGGAAAAGATGAAGAAGACTGCCGAAGACTTCCTCGGCGAGAAGGTCACCGAGGCGGTGATCACCGTGCCGGCGTACTTCAACGACAGCCAGCGCCAGGCCACCAAGGATGCCGGCCGCATCGCCGGTCTGGACGTCAAGCGCATCATCAACGAGCCGACCGCCGCAGCCCTGGCCTATGGCCTGGACAAGAACGGCGGCGACCGCAAGATCGCCGTGTACGATCTGGGCGGCGGTACCTTCGACGTCTCGATCATCGAAATCGCCGAAGTCGATGGCGAAAAGCAGTTCGAGGTGCTGGCCACCAACGGCGACACCTTCCTGGGCGGCGAAGACTTCGACAACCGCGTCATCGAGTACTTGGTCGATGAGTTCAACAAGGACCAGGGCATCGACCTGCGCAAGGATCCGCTGGCCCTGCAGCGCCTGAAGGACGCGGCAGAGCGCGCCAAGATCGAGTTGTCGTCCAGCCAGCAGACCGAAGTGAACCTGCCGTACGTCACCGCCGATGCCTCGGGCCCGAAGCACCTCAACATCAAGTTGACCCGTGCCAAGCTCGAAGCGCTGGTGGAAGACCTGGTCAAGAAGTCGATCGAGCCGTGCCGCACCGCGTTGAACGACGCCGGCCTGCGCGCCAGCGACATCAACGAGGTGATCCTGGTCGGCGGTCAGACCCGCATGCCGAAGGTACGAGTACAACCCGGACAAGCTGCGCTACCACCGCATCATCCTGATGACCGACGCCGACGTCGACGGCTCGCACATCCGTACCCTGCTGCTGACATTCTTCTACCGGCAGATGCCGGAGTTGATCGAGCGCGGCTACATCTACATCGGCCTGCCGCCGCTGTACAAGCTCAAGCAGGGCAAGAGCGAGCTGTATCTGAAGGACGACGCGGCACTCAACGCCTACCTGGCCAGCAATGCGGTCGAAGGTGCGGCGCTGATTCCGGCCACCGACGAGCCGCCGATCACCGGCGAAGCGCTGGAAAAATTGTTGATGCTGTTCACCAGCGCCAACGAAGCGATCGCGCGCAACGCCCACCGCTACGACCCGGCCCTGCTCACCGCGCTGATCGACCTGCCGCCATTGGATGTGGAAAAGCTGCAGGTCGAAGGCGACCAGCACCCGACCCTGGATGCACTGCAGGCAGTGCTCAACCGCGGCACCCTGGGTACCGCGCGCTATCAGTTGCGCTTCGACCCGGGCAGCGACAATGCACCTGCCACCCTGGTGGCCATCCGCCGCCACATGGGCGAAGAGTTCACCCAGGTGCTGCCGATGGGTGCGTTCGAAAGCGGCGAGCTGCGTCCGCTGCGTGAGGTCTCGTTGGCCTTGCACGACCTGGTGCGCGAAGGCGCCCAGATCGTGCGCGGCAACAAGAGCCACCCGATCACCAGCTTCGCGCAGGCCCACGCCTGGTTGCTGGACGAGGCCAAGAAGGGCCGCCAGGTACAGCGCTTCAAGGGCCTGGGCGAAATGAATGCCGAGCAGCTGTGGGAAACCACGGTCAACCCCGACACGCGTCGTCTGTTGCAGGTGCGCATCGAGGACGCGGTGGCCGCCGACCAGATCTTCAGCACCTTGATGGGTCATCACCGAGACCGAATACGTCAAGCCGGGCAAGGGCCAGGCCTTCACCCGCATGAAGTACCGCTTCATCAAGTCCGGGCGCGTGGTCGAAATGACCATGAAGGCGACCGACGATGTGGAAGTGGCCGACGTGGTCGATACCGACATGCGCTACCTCTACAGCGATGGCGAGTACTGGCACTTCATGGACCCGGAAACCTTCGAGCAGGTGCAGACCGACAAGGCCGGCATGGGCGGCGCCGACAAGTGGCTCAAGGGCGAGGAAGATTGCATCGTGACCTTGTGGAACGGCACCCCGATCTGGGTGCAGCCGCCGAACTTCGTCGAACTGAAGATCACCGAGACCGACCCGGGCGTGCGCGGCGATACTTCCGGCGGCGGCGGCAAGCCGGCCACGTTGGAAACCGGCGCGGTGGTGCGCGTGCCGCTGTTCGTCAACCAGGATGGTCAACGGCATCAAGGACCACGAGCGCAAGGTGCTGCACCTGGCCACCACCGTGGCGCGCATGCCGCGTAAGGACTTCATCCGCTCCTGGGAAGGCAACCAGACCAACCTGGAATGGGTGGAAGACGCACTCAAGCGCAAGCAGAAGTGGTCCTCGGCGCTGCGCGACGTCAAGGACCAGATCATCTCCGAGCAGCAGGGCTCGATCGAGATGGAAAAGGCCAATTACCTGACCCTGGGCGAGATCAAGGAAATCAGCCGTGCGATGGCCTATGGCGAAGCCAAGGCACGCAAGGCCAAGAAGGAAATGGTCGAGGCCAACCTGCGTCTGGTCATCTCCATCGCCAAGAAGTACACCAACCGCGGCCTGCAGTTCCTGGACCTGATCCAGGAAGGCAACATCGGCCTGATGAAGGCCGTGGACAAGTTCGAATACCGTCGCGGTTACAAGTTCTCGACGTATGCAACGTGGTGGATCCGCCAGGCCATCACCCGTTCGATCGCCGATCAGGCGCGCACCATCCGTATCCCGGTGCACATGATCGAAACGATCAACAAGTTGAACCGCATTTCCCGCCAGATGCTCCAGCAGTTCGGCCGCGAGGCCACGCCGGAGGAACTGGCCAAGGAAATGGACATGCCCGAGGACAAGATCCGCAAGGTGATGAAAATCGCCAAGGAGCCGATCTCGATGGAAACCCCGATCGGCGACGACGAGGATTCGCATCTGGGCGACTTCATCGAGGACACCAATGTGGAGTCCCCGATCGACAACACCACCAACATCAATCTCTCCGAGACGGTGCGTGACGTGTTGGCCGGCCTCACCCCGCGCGAGGCGAAGGTGCTGCGCATGCGCTTCGGTATCGACATGAACACCGATCACACGCTGGAAGAGGTCGGTAAGCAGTTCGACGTCACCCGCGAGCGGATTCGTCAGATAGAGGCCAAGGCGTTG
CHN02
GGGCAAGATCGTTCAGATCATCGGCGCGGTCGTCGACGTCGAATTCCCGCGCAATGAAGTGCCGAAGGTGTATCACGCGCTGAAGGTCGACGGCACCGACATCACTCTGGAAGTGCAGCAGCAGCTCGGCGACGGCGTCGTGCGCACGATTGCGCTCGGCTCCACCGATGGCCTGAAGCGCAACCTGGTCGCCACCAACACCGAACGCGCCATTTCGGTGCCGGTCGGTGCCGGTACGCTGGGTCGCATCATGGACGTGCTGGGCCGCCCGATCGACGAAGCCGGCGACGTGCAGGCCTCGGACCATTGGGAAATCCATCGCGGCGCACCGTCGTACGAAGACCAGTCCTCCAGCACCGAATTGCTGGAAACCGGCATCAAGGTCATCGACCTGATGTGTCCGTTCGCCAAGGGCGGCAAGGTCGGCCTGTTCGGCGGCGCCGGCGTCGGCAAGACCGTCAACATGATGGAGCTGATCAACAACATCGCCAAGGCGCACAGCGGCTTGTCCGTGTTCGCCGGCGTGGGCGAGCGTACCCGCGAGGGCAACGACTTCTACCACGAGATGAAGGACTCCAACGTCCTGGACAAGGTCGCGATGGTGTACGGCCAGATGAACGAGCCGCCGGGCAACCGTCTGCGCGTGGCGCTGACCGGCCTGACCATGGCCGAGTACTTCCGCGACGAGAAGGACGCCAGCGGCAAGGGCAAGGACGTGCTGCTGTTCGTGGACAACATCTACCGCTACACGCTGGCCGGTACCGAAGTGTCCGCGCTGCTCGGCCGTATGCCGTCGGCGGTGGGTTACCAGCCGACCCTGGCCGAGGAAATGGGCGTGCTGCAGGAGCGCATCACCTCGACCAAGAGCGGTATTGACCTCGGCACCACGAACTCGTGCGTGTCGATCATGGACGGCGGCAAGGCCCGCGTCATCGAAAACTCCGAGGGCGATCGCACCACGCCTTCGATCGTCGCCTACACCAAGGACGGCGAAGTGCTGGTCGGTGCCTCGGCCAAGCGCCAGGCGGTGACCAACCCGAAGAACACCTTCTACGCGGTGAAGCGCCTGATCGGCCGCAAGTTCACCGACGGCGAAGTGCAGAAGGACATCTCGCACGTGCCGTACGGCATCCTGGCGCACGACAACGGCGACGCCTGGGTGCAGACCAGCGATGCCAAGCGCATGGCGCCGCAGGAAATCTCCGCGCGCGTGCTGGAAAAGATGAAGAAGACTGCCGAAGACTTCCTCGGCGAGAAGGTCACCGAGGCGGTGATCACCGTGCCGGCGTACTTCAACGACAGCCAGCGCCAGGCCACCAAGGATGCCGGCCGCATCGCCGGTCTGGACGTCAAGCGCATCATCAACGAGCCGACCGCCGCAGCCCTGGCCTATGGCCTGGACAAGAACGGCGGCGACCGCAAGATCGCCGTGTACGATCTGGGCGGCGGTACCTTCGACGTCTCGATCATCGAAATCGCCGAAGTCGATGGCGAAAAGCAGTTCGAGGTGCTGGCCACCAACGGCGACACCTTCCTGGGCGGCGAAGACTTCGACAACCGCGTCATCGAGTACTTGGTCGATGAGTTCAACAAGGACCAGGGCATCGACCTGCGCAAGGATCCGCTGGCCCTGCAGCGCCTGAAGGACGCGGCAGAGCGCGCCAAGATCGAGTTGTCGTCCAGCCAGCAGACCGAAGTGAACCTGCCGTACGTCACCGCCGATGCCTCGGGCCCGAAGCACCTCAACATCAAGTTGACCCGTGCCAAGCTCGAAGCGCTGGTGGAAGACCTGGTCAAGAAGTCGATCGAGCCGTGCCGCACCGCGTTGAACGACGCCGGCCTGCGCGCCAGCGACATCAACGAGGTGATCCTGGTCGGCGGTCAGACCCGCATGCCGAAGGTACGAGTACAACCCGGACAAGCTGCGCTACCACCGCATCATCCTGATGACCGACGCCGACGTCGACGGCTCGCACATCCGTACCCTGCTGCTGACATTCTTCTACCGGCAGATGCCGGAGTTGATCGAGCGCGGCTACATCTACATCGGCCTGCCGCCGCTGTACAAGCTCAAGCAGGGCAAGAGCGAGCTGTATCTGAAGGACGACGCGGCACTCAACGCCTACCTGGCCAGCAATGCGGTCGAAGGTGCGGCGCTGATTCCGGCCACCGACGAGCCGCCGATCACCGGCGAAGCGCTGGAAAAATTGTTGATGCTGTTCACCAGCGCCAACGAAGCGATCGCGCGCAACGCCCACCGCTACGACCCGGCCCTGCTCACCGCGCTGATCGACCTGCCGCCATTGGATGTGGAAAAGCTGCAGGTCGAAGGCGACCAGCACCCGACCCTGGATGCACTGCAGGCAGTGCTCAACCGCGGCACCCTGGGTACCGCGCGCTATCAGTTGCGCTTCGACCCGGGCAGCGACAATGCACCTGCCACCCTGGTGGCCATCCGCCGCCACATGGGCGAAGAGTTCACCCAGGTGCTGCCGATGGGTGCGTTCGAAAGCGGCGAGCTGCGTCCGCTGCGTGAGGTCTCGTTGGCCTTGCACGACCTGGTGCGCGAAGGCGCCCAGATCGTGCGCGGCAACAAGAGCCACCCGATCACCAGCTTCGCGCAGGCCCACGCCTGGTTGCTGGACGAGGCCAAGAAGGGCCGCCAGGTACAGCGCTTCAAGGGCCTGGGCGAAATGAATGCCGAGCAGCTGTGGGAAACCACGGTCAACCCCGACACGCGTCGTCTGTTGCAGGTGCGCATCGAGGACGCGGTGGCCGCCGACCAGATCTTCAGCACCTTGATGGGTCATCACCGAGACCGAATACGTCAAGCCGGGCAAGGGCCAGGCCTTCACCCGCATGAAGTACCGCTTCATCAAGTCCGGGCGCGTGGTCGAAATGACCATGAAGGCGACCGACGATGTGGAAGTGGCCGACGTGGTCGATACCGACATGCGCTACCTCTACAGCGATGGCGAGTACTGGCACTTCATGGACCCGGAAACCTTCGAGCAGGTGCAGACCGACAAGGCCGGCATGGGCGGCGCCGACAAGTGGCTCAAGGGCGAGGAAGATTGCATCGTGACCTTGTGGAACGGCACCCCGATCTGGGTGCAGCCGCCGAACTTCGTCGAACTGAAGATCACCGAGACCGACCCGGGCGTGCGCGGCGATACTTCCGGCGGCGGCGGCAAGCCGGCCACGTTGGAAACCGGCGCGGTGGTGCGCGTGCCGCTGTTCGTCAACCAGGATGGTCAACGGCATCAAGGACCACGAGCGCAAGGTGCTGCACCTGGCCACCACCGTGGCGCGCATGCCGCGTAAGGACTTCATCCGCTCCTGGGAAGGCAACCAGACCAACCTGGAATGGGTGGAAGACGCACTCAAGCGCAAGCAGAAGTGGTCCTCGGCGCTGCGCGACGTCAAGGACCAGATCATCTCCGAGCAGCAGGGCTCGATCGAGATGGAAAAGGCCAATTACCTGACCCTGGGCGAGATCAAGGAAATCAGCCGTGCGATGGCCTATGGCGAAGCCAAGGCACGCAAGGCCAAGAAGGAAATGGTCGAGGCCAACCTGCGTCTGGTCATCTCCATCGCCAAGAAGTACACCAACCGCGGCCTGCAGTTCCTGGACCTGATCCAGGAAGGCAACATCGGCCTGATGAAGGCCGTGGACAAGTTCGAATACCGTCGCGGTTACAAGTTCTCGACGTATGCAACGTGGTGGATCCGCCAGGCCATCACCCGTTCGATCGCCGATCAGGCGCGCACCATCCGTATCCCGGTGCACATGATCGAAACGATCAACAAGTTGAACCGCATTTCCCGCCAGATGCTCCAGCAGTTCGGCCGCGAGGCCACGCCGGAGGAACTGGCCAAGGAAATGGACATGCCCGAGGACAAGATCCGCAAGGTGATGAAAATCGCCAAGGAGCCGATCTCGATGGAAACCCCGATCGGCGACGACGAGGATTCGCATCTGGGCGACTTCATCGAGGACACCAATGTGGAGTCCCCGATCGACAACACCACCAACATCAATCTCTCCGAGACGGTGCGTGACGTGTTGGCCGGCCTCACCCCGCGCGAGGCGAAGGTGCTGCGCATGCGCTTCGGTATCGACATGAACACCGATCACACGCTGGAAGAGGTCGGTAAGCAGTTCGACGTCACCCGCGAGCGGATTCGTCAGATAGAGGCCAAGGCGTTG
CHN03
GGGCAAGATCGTTCAGATCATCGGCGCGGTCGTCGACGTCGAATTCCCGCGCAATGAAGTGCCGAAGGTGTATCACGCGCTGAAGGTCGACGGCACCGACATCACTCTGGAAGTGCAGCAGCAGCTCGGCGACGGCGTCGTGCGCACGATTGCGCTCGGCTCCACCGATGGCCTGAAGCGCAACCTGGTCGCCACCAACACCGAACGCGCCATTTCGGTGCCGGTCGGTGCCGGTACGCTGGGTCGCATCATGGACGTGCTGGGCCGCCCGATCGACGAAGCCGGCGACGTGCAGGCCTCGGACCATTGGGAAATCCATCGCGGCGCACCGTCGTACGAAGACCAGTCCTCCAGCACCGAATTGCTGGAAACCGGCATCAAGGTCATCGACCTGATGTGTCCGTTCGCCAAGGGCGGCAAGGTCGGCCTGTTCGGCGGCGCCGGCGTCGGCAAGACCGTCAACATGATGGAGCTGATCAACAACATCGCCAAGGCGCACAGCGGCTTGTCCGTGTTCGCCGGCGTGGGCGAGCGTACCCGCGAGGGCAACGACTTCTACCACGAGATGAAGGACTCCAACGTCCTGGACAAGGTCGCGATGGTGTACGGCCAGATGAACGAGCCGCCGGGCAACCGTCTGCGCGTGGCGCTGACCGGCCTGACCATGGCCGAGTACTTCCGCGACGAGAAGGACGCCAGCGGCAAGGGCAAGGACGTGCTGCTGTTCGTGGACAACATCTACCGCTACACGCTGGCCGGTACCGAAGTGTCCGCGCTGCTCGGCCGTATGCCGTCGGCGGTGGGTTACCAGCCGACCCTGGCCGAGGAAATGGGCGTGCTGCAGGAGCGCATCACCTCGACCAAGAGCGGTATTGACCTCGGCACCACGAACTCGTGCGTGTCGATCATGGACGGCGGCAAGGCCCGCGTCATCGAAAACTCCGAGGGCGATCGCACCACGCCTTCGATCGTCGCCTACACCAAGGACGGCGAAGTGCTGGTCGGTGCCTCGGCCAAGCGCCAGGCGGTGACCAACCCGAAGAACACCTTCTACGCGGTGAAGCGCCTGATCGGCCGCAAGTTCACCGACGGCGAAGTGCAGAAGGACATCTCGCACGTGCCGTACGGCATCCTGGCGCACGACAACGGCGACGCCTGGGTGCAGACCAGCGATGCCAAGCGCATGGCGCCGCAGGAAATCTCCGCGCGCGTGCTGGAAAAGATGAAGAAGACTGCCGAAGACTTCCTCGGCGAGAAGGTCACCGAGGCGGTGATCACCGTGCCGGCGTACTTCAACGACAGCCAGCGCCAGGCCACCAAGGATGCCGGCCGCATCGCCGGTCTGGACGTCAAGCGCATCATCAACGAGCCGACCGCCGCAGCCCTGGCCTATGGCCTGGACAAGAACGGCGGCGACCGCAAGATCGCCGTGTACGATCTGGGCGGCGGTACCTTCGACGTCTCGATCATCGAAATCGCCGAAGTCGATGGCGAAAAGCAGTTCGAGGTGCTGGCCACCAACGGCGACACCTTCCTGGGCGGCGAAGACTTCGACAACCGCGTCATCGAGTACTTGGTCGATGAGTTCAACAAGGACCAGGGCATCGACCTGCGCAAGGATCCGCTGGCCCTGCAGCGCCTGAAGGACGCGGCAGAGCGCGCCAAGATCGAGTTGTCGTCCAGCCAGCAGACCGAAGTGAACCTGCCGTACGTCACCGCCGATGCCTCGGGCCCGAAGCACCTCAACATCAAGTTGACCCGTGCCAAGCTCGAAGCGCTGGTGGAAGACCTGGTCAAGAAGTCGATCGAGCCGTGCCGCACCGCGTTGAACGACGCCGGCCTGCGCGCCAGCGACATCAACGAGGTGATCCTGGTCGGCGGTCAGACCCGCATGCCGAAGGTACGAGTACAACCCGGACAAGCTGCGCTACCACCGCATCATCCTGATGACCGACGCCGACGTCGACGGCTCGCACATCCGTACCCTGCTGCTGACATTCTTCTACCGGCAGATGCCGGAGTTGATCGAGCGCGGCTACATCTACATCGGCCTGCCGCCGCTGTACAAGCTCAAGCAGGGCAAGAGCGAGCTGTATCTGAAGGACGACGCGGCACTCAACGCCTACCTGGCCAGCAATGCGGTCGAAGGTGCGGCGCTGATTCCGGCCACCGACGAGCCGCCGATCACCGGCGAAGCGCTGGAAAAATTGTTGATGCTGTTCACCAGCGCCAACGAAGCGATCGCGCGCAACGCCCACCGCTACGACCCGGCCCTGCTCACCGCGCTGATCGACCTGCCGCCATTGGATGTGGAAAAGCTGCAGGTCGAAGGCGACCAGCACCCGACCCTGGATGCACTGCAGGCAGTGCTCAACCGCGGCACCCTGGGTACCGCGCGCTATCAGTTGCGCTTCGACCCGGGCAGCGACAATGCACCTGCCACCCTGGTGGCCATCCGCCGCCACATGGGCGAAGAGTTCACCCAGGTGCTGCCGATGGGTGCGTTCGAAAGCGGCGAGCTGCGTCCGCTGCGTGAGGTCTCGTTGGCCTTGCACGACCTGGTGCGCGAAGGCGCCCAGATCGTGCGCGGCAACAAGAGCCACCCGATCACCAGCTTCGCGCAGGCCCACGCCTGGTTGCTGGACGAGGCCAAGAAGGGCCGCCAGGTACAGCGCTTCAAGGGCCTGGGCGAAATGAATGCCGAGCAGCTGTGGGAAACCACGGTCAACCCCGACACGCGTCGTCTGTTGCAGGTGCGCATCGAGGACGCGGTGGCCGCCGACCAGATCTTCAGCACCTTGATGGGTCATCACCGAGACCGAATACGTCAAGCCGGGCAAGGGCCAGGCCTTCACCCGCATGAAGTACCGCTTCATCAAGTCCGGGCGCGTGGTCGAAATGACCATGAAGGCGACCGACGATGTGGAAGTGGCCGACGTGGTCGATACCGACATGCGCTACCTCTACAGCGATGGCGAGTACTGGCACTTCATGGACCCGGAAACCTTCGAGCAGGTGCAGACCGACAAGGCCGGCATGGGCGGCGCCGACAAGTGGCTCAAGGGCGAGGAAGATTGCATCGTGACCTTGTGGAACGGCACCCCGATCTGGGTGCAGCCGCCGAACTTCGTCGAACTGAAGATCACCGAGACCGACCCGGGCGTGCGCGGCGATACTTCCGGCGGCGGCGGCAAGCCGGCCACGTTGGAAACCGGCGCGGTGGTGCGCGTGCCGCTGTTCGTCAACCAGGATGGTCAACGGCATCAAGGACCACGAGCGCAAGGTGCTGCACCTGGCCACCACCGTGGCGCGCATGCCGCGTAAGGACTTCATCCGCTCCTGGGAAGGCAACCAGACCAACCTGGAATGGGTGGAAGACGCACTCAAGCGCAAGCAGAAGTGGTCCTCGGCGCTGCGCGACGTCAAGGACCAGATCATCTCCGAGCAGCAGGGCTCGATCGAGATGGAAAAGGCCAATTACCTGACCCTGGGCGAGATCAAGGAAATCAGCCGTGCGATGGCCTATGGCGAAGCCAAGGCACGCAAGGCCAAGAAGGAAATGGTCGAGGCCAACCTGCGTCTGGTCATCTCCATCGCCAAGAAGTACACCAACCGCGGCCTGCAGTTCCTGGACCTGATCCAGGAAGGCAACATCGGCCTGATGAAGGCCGTGGACAAGTTCGAATACCGTCGCGGTTACAAGTTCTCGACGTATGCAACGTGGTGGATCCGCCAGGCCATCACCCGTTCGATCGCCGATCAGGCGCGCACCATCCGTATCCCGGTGCACATGATCGAAACGATCAACAAGTTGAACCGCATTTCCCGCCAGATGCTCCAGCAGTTCGGCCGCGAGGCCACGCCGGAGGAACTGGCCAAGGAAATGGACATGCCCGAGGACAAGATCCGCAAGGTGATGAAAATCGCCAAGGAGCCGATCTCGATGGAAACCCCGATCGGCGACGACGAGGATTCGCATCTGGGCGACTTCATCGAGGACACCAATGTGGAGTCCCCGATCGACAACACCACCAACATCAATCTCTCCGAGACGGTGCGTGACGTGTTGGCCGGCCTCACCCCGCGCGAGGCGAAGGTGCTGCGCATGCGCTTCGGTATCGACATGAACACCGATCACACGCTGGAAGAGGTCGGTAAGCAGTTCGACGTCACCCGCGAGCGGATTCGTCAGATAGAGGCCAAGGCGTTG
CHN09
GGGCAAGATCGTTCAGATCATCGGCGCGGTCGTCGACGTCGAATTCCCGCGCAATGAAGTGCCGAAGGTGTATCACGCGCTGAAGGTCGACGGCACCGACATCACTCTGGAAGTGCAGCAGCAGCTCGGCGACGGCGTCGTGCGCACGATTGCGCTCGGCTCCACCGATGGCCTGAAGCGCAACCTGGTCGCCACCAACACCGAACGCGCCATTTCGGTGCCGGTCGGTGCCGGTACGCTGGGTCGCATCATGGACGTGCTGGGCCGCCCGATCGACGAAGCCGGCGACGTGCAGGCCTCGGACCATTGGGAAATCCATCGCGGCGCACCGTCGTACGAAGACCAGTCCTCCAGCACCGAATTGCTGGAAACCGGCATCAAGGTCATCGACCTGATGTGTCCGTTCGCCAAGGGCGGCAAGGTCGGCCTGTTCGGCGGCGCCGGCGTCGGCAAGACCGTCAACATGATGGAGCTGATCAACAACATCGCCAAGGCGCACAGCGGCTTGTCCGTGTTCGCCGGCGTGGGCGAGCGTACCCGCGAGGGCAACGACTTCTACCACGAGATGAAGGACTCCAACGTCCTGGACAAGGTCGCGATGGTGTACGGCCAGATGAACGAGCCGCCGGGCAACCGTCTGCGCGTGGCGCTGACCGGCCTGACCATGGCCGAGTACTTCCGCGACGAGAAGGACGCCAGCGGCAAGGGCAAGGACGTGCTGCTGTTCGTGGACAACATCTACCGCTACACGCTGGCCGGTACCGAAGTGTCCGCGCTGCTCGGCCGTATGCCGTCGGCGGTGGGTTACCAGCCGACCCTGGCCGAGGAAATGGGCGTGCTGCAGGAGCGCATCACCTCGACCAAGAGCGGTATTGACCTCGGCACCACGAACTCGTGCGTGTCGATCATGGACGGCGGCAAGGCCCGCGTCATCGAAAACTCCGAGGGCGATCGCACCACGCCTTCGATCGTCGCCTACACCAAGGACGGCGAAGTGCTGGTCGGTGCCTCGGCCAAGCGCCAGGCGGTGACCAACCCGAAGAACACCTTCTACGCGGTGAAGCGCCTGATCGGCCGCAAGTTCACCGACGGCGAAGTGCAGAAGGACATCTCGCACGTGCCGTACGGCATCCTGGCGCACGACAACGGCGACGCCTGGGTGCAGACCAGCGATGCCAAGCGCATGGCGCCGCAGGAAATCTCCGCGCGCGTGCTGGAAAAGATGAAGAAGACTGCCGAAGACTTCCTCGGCGAGAAGGTCACCGAGGCGGTGATCACCGTGCCGGCGTACTTCAACGACAGCCAGCGCCAGGCCACCAAGGATGCCGGCCGCATCGCCGGTCTGGACGTCAAGCGCATCATCAACGAGCCGACCGCCGCAGCCCTGGCCTATGGCCTGGACAAGAACGGCGGCGACCGCAAGATCGCCGTGTACGATCTGGGCGGCGGTACCTTCGACGTCTCGATCATCGAAATCGCCGAAGTCGATGGCGAAAAGCAGTTCGAGGTGCTGGCCACCAACGGCGACACCTTCCTGGGCGGCGAAGACTTCGACAACCGCGTCATCGAGTACTTGGTCGATGAGTTCAACAAGGACCAGGGCATCGACCTGCGCAAGGATCCGCTGGCCCTGCAGCGCCTGAAGGACGCGGCAGAGCGCGCCAAGATCGAGTTGTCGTCCAGCCAGCAGACCGAAGTGAACCTGCCGTACGTCACCGCCGATGCCTCGGGCCCGAAGCACCTCAACATCAAGTTGACCCGTGCCAAGCTCGAAGCGCTGGTGGAAGACCTGGTCAAGAAGTCGATCGAGCCGTGCCGCACCGCGTTGAACGACGCCGGCCTGCGCGCCAGCGACATCAACGAGGTGATCCTGGTCGGCGGTCAGACCCGCATGCCGAAGGTACGAGTACAACCCGGACAAGCTGCGCTACCACCGCATCATCCTGATGACCGACGCCGACGTCGACGGCTCGCACATCCGTACCCTGCTGCTGACATTCTTCTACCGGCAGATGCCGGAGTTGATCGAGCGCGGCTACATCTACATCGGCCTGCCGCCGCTGTACAAGCTCAAGCAGGGCAAGAGCGAGCTGTATCTGAAGGACGACGCGGCACTCAACGCCTACCTGGCCAGCAATGCGGTCGAAGGTGCGGCGCTGATTCCGGCCACCGACGAGCCGCCGATCACCGGCGAAGCGCTGGAAAAATTGTTGATGCTGTTCACCAGCGCCAACGAAGCGATCGCGCGCAACGCCCACCGCTACGACCCGGCCCTGCTCACCGCGCTGATCGACCTGCCGCCATTGGATGTGGAAAAGCTGCAGGTCGAAGGCGACCAGCACCCGACCCTGGATGCACTGCAGGCAGTGCTCAACCGCGGCACCCTGGGTACCGCGCGCTATCAGTTGCGCTTCGACCCGGGCAGCGACAATGCACCTGCCACCCTGGTGGCCATCCGCCGCCACATGGGCGAAGAGTTCACCCAGGTGCTGCCGATGGGTGCGTTCGAAAGCGGCGAGCTGCGTCCGCTGCGTGAGGTCTCGTTGGCCTTGCACGACCTGGTGCGCGAAGGCGCCCAGATCGTGCGCGGCAACAAGAGCCACCCGATCACCAGCTTCGCGCAGGCCCACGCCTGGTTGCTGGACGAGGCCAAGAAGGGCCGCCAGGTACAGCGCTTCAAGGGCCTGGGCGAAATGAATGCCGAGCAGCTGTGGGAAACCACGGTCAACCCCGACACGCGTCGTCTGTTGCAGGTGCGCATCGAGGACGCGGTGGCCGCCGACCAGATCTTCAGCACCTTGATGGGTCATCACCGAGACCGAATACGTCAAGCCGGGCAAGGGCCAGGCCTTCACCCGCATGAAGTACCGCTTCATCAAGTCCGGGCGCGTGGTCGAAATGACCATGAAGGCGACCGACGATGTGGAAGTGGCCGACGTGGTCGATACCGACATGCGCTACCTCTACAGCGATGGCGAGTACTGGCACTTCATGGACCCGGAAACCTTCGAGCAGGTGCAGACCGACAAGGCCGGCATGGGCGGCGCCGACAAGTGGCTCAAGGGCGAGGAAGATTGCATCGTGACCTTGTGGAACGGCACCCCGATCTGGGTGCAGCCGCCGAACTTCGTCGAACTGAAGATCACCGAGACCGACCCGGGCGTGCGCGGCGATACTTCCGGCGGCGGCGGCAAGCCGGCCACGTTGGAAACCGGCGCGGTGGTGCGCGTGCCGCTGTTCGTCAACCAGGATGGTCAACGGCATCAAGGACCACGAGCGCAAGGTGCTGCACCTGGCCACCACCGTGGCGCGCATGCCGCGTAAGGACTTCATCCGCTCCTGGGAAGGCAACCAGACCAACCTGGAATGGGTGGAAGACGCACTCAAGCGCAAGCAGAAGTGGTCCTCGGCGCTGCGCGACGTCAAGGACCAGATCATCTCCGAGCAGCAGGGCTCGATCGAGATGGAAAAGGCCAATTACCTGACCCTGGGCGAGATCAAGGAAATCAGCCGTGCGATGGCCTATGGCGAAGCCAAGGCACGCAAGGCCAAGAAGGAAATGGTCGAGGCCAACCTGCGTCTGGTCATCTCCATCGCCAAGAAGTACACCAACCGCGGCCTGCAGTTCCTGGACCTGATCCAGGAAGGCAACATCGGCCTGATGAAGGCCGTGGACAAGTTCGAATACCGTCGCGGTTACAAGTTCTCGACGTATGCAACGTGGTGGATCCGCCAGGCCATCACCCGTTCGATCGCCGATCAGGCGCGCACCATCCGTATCCCGGTGCACATGATCGAAACGATCAACAAGTTGAACCGCATTTCCCGCCAGATGCTCCAGCAGTTCGGCCGCGAGGCCACGCCGGAGGAACTGGCCAAGGAAATGGACATGCCCGAGGACAAGATCCGCAAGGTGATGAAAATCGCCAAGGAGCCGATCTCGATGGAAACCCCGATCGGCGACGACGAGGATTCGCATCTGGGCGACTTCATCGAGGACACCAATGTGGAGTCCCCGATCGACAACACCACCAACATCAATCTCTCCGAGACGGTGCGTGACGTGTTGGCCGGCCTCACCCCGCGCGAGGCGAAGGTGCTGCGCATGCGCTTCGGTATCGACATGAACACCGATCACACGCTGGAAGAGGTCGGTAAGCAGTTCGACGTCACCCGCGAGCGGATTCGTCAGATAGAGGCCAAGGCGTTG
CHN11
GGGCAAGATCGTTCAGATCATCGGCGCGGTCGTCGACGTCGAATTCCCGCGCAATGAAGTGCCGAAGGTGTATCACGCGCTGAAGGTCGACGGCACCGACATCACTCTGGAAGTGCAGCAGCAGCTCGGCGACGGCGTCGTGCGCACGATTGCGCTCGGCTCCACCGATGGCCTGAAGCGCAACCTGGTCGCCACCAACACCGAACGCGCCATTTCGGTGCCGGTCGGTGCCGGTACGCTGGGTCGCATCATGGACGTGCTGGGCCGCCCGATCGACGAAGCCGGCGACGTGCAGGCCTCGGACCATTGGGAAATCCATCGCGGCGCACCGTCGTACGAAGACCAGTCCTCCAGCACCGAATTGCTGGAAACCGGCATCAAGGTCATCGACCTGATGTGTCCGTTCGCCAAGGGCGGCAAGGTCGGCCTGTTCGGCGGCGCCGGCGTCGGCAAGACCGTCAACATGATGGAGCTGATCAACAACATCGCCAAGGCGCACAGCGGCTTGTCCGTGTTCGCCGGCGTGGGCGAGCGTACCCGCGAGGGCAACGACTTCTACCACGAGATGAAGGACTCCAACGTCCTGGACAAGGTCGCGATGGTGTACGGCCAGATGAACGAGCCGCCGGGCAACCGTCTGCGCGTGGCGCTGACCGGCCTGACCATGGCCGAGTACTTCCGCGACGAGAAGGACGCCAGCGGCAAGGGCAAGGACGTGCTGCTGTTCGTGGACAACATCTACCGCTACACGCTGGCCGGTACCGAAGTGTCCGCGCTGCTCGGCCGTATGCCGTCGGCGGTGGGTTACCAGCCGACCCTGGCCGAGGAAATGGGCGTGCTGCAGGAGCGCATCACCTCGACCAAGAGCGGTATTGACCTCGGCACCACGAACTCGTGCGTGTCGATCATGGACGGCGGCAAGGCCCGCGTCATCGAAAACTCCGAGGGCGATCGCACCACGCCTTCGATCGTCGCCTACACCAAGGACGGCGAAGTGCTGGTCGGTGCCTCGGCCAAGCGCCAGGCGGTGACCAACCCGAAGAACACCTTCTACGCGGTGAAGCGCCTGATCGGCCGCAAGTTCACCGACGGCGAAGTGCAGAAGGACATCTCGCACGTGCCGTACGGCATCCTGGCGCACGACAACGGCGACGCCTGGGTGCAGACCAGCGATGCCAAGCGCATGGCGCCGCAGGAAATCTCCGCGCGCGTGCTGGAAAAGATGAAGAAGACTGCCGAAGACTTCCTCGGCGAGAAGGTCACCGAGGCGGTGATCACCGTGCCGGCGTACTTCAACGACAGCCAGCGCCAGGCCACCAAGGATGCCGGCCGCATCGCCGGTCTGGACGTCAAGCGCATCATCAACGAGCCGACCGCCGCAGCCCTGGCCTATGGCCTGGACAAGAACGGCGGCGACCGCAAGATCGCCGTGTACGATCTGGGCGGCGGTACCTTCGACGTCTCGATCATCGAAATCGCCGAAGTCGATGGCGAAAAGCAGTTCGAGGTGCTGGCCACCAACGGCGACACCTTCCTGGGCGGCGAAGACTTCGACAACCGCGTCATCGAGTACTTGGTCGATGAGTTCAACAAGGACCAGGGCATCGACCTGCGCAAGGATCCGCTGGCCCTGCAGCGCCTGAAGGACGCGGCAGAGCGCGCCAAGATCGAGTTGTCGTCCAGCCAGCAGACCGAAGTGAACCTGCCGTACGTCACCGCCGATGCCTCGGGCCCGAAGCACCTCAACATCAAGTTGACCCGTGCCAAGCTCGAAGCGCTGGTGGAAGACCTGGTCAAGAAGTCGATCGAGCCGTGCCGCACCGCGTTGAACGACGCCGGCCTGCGCGCCAGCGACATCAACGAGGTGATCCTGGTCGGCGGTCAGACCCGCATGCCGAAGGTACGAGTACAACCCGGACAAGCTGCGCTACCACCGCATCATCCTGATGACCGACGCCGACGTCGACGGCTCGCACATCCGTACCCTGCTGCTGACATTCTTCTACCGGCAGATGCCGGAGTTGATCGAGCGCGGCTACATCTACATCGGCCTGCCGCCGCTGTACAAGCTCAAGCAGGGCAAGAGCGAGCTGTATCTGAAGGACGACGCGGCACTCAACGCCTACCTGGCCAGCAATGCGGTCGAAGGTGCGGCGCTGATTCCGGCCACCGACGAGCCGCCGATCACCGGCGAAGCGCTGGAAAAATTGTTGATGCTGTTCACCAGCGCCAACGAAGCGATCGCGCGCAACGCCCACCGCTACGACCCGGCCCTGCTCACCGCGCTGATCGACCTGCCGCCATTGGATGTGGAAAAGCTGCAGGTCGAAGGCGACCAGCACCCGACCCTGGATGCACTGCAGGCAGTGCTCAACCGCGGCACCCTGGGTACCGCGCGCTATCAGTTGCGCTTCGACCCGGGCAGCGACAATGCACCTGCCACCCTGGTGGCCATCCGCCGCCACATGGGCGAAGAGTTCACCCAGGTGCTGCCGATGGGTGCGTTCGAAAGCGGCGAGCTGCGTCCGCTGCGTGAGGTCTCGTTGGCCTTGCACGACCTGGTGCGCGAAGGCGCCCAGATCGTGCGCGGCAACAAGAGCCACCCGATCACCAGCTTCGCGCAGGCCCACGCCTGGTTGCTGGACGAGGCCAAGAAGGGCCGCCAGGTACAGCGCTTCAAGGGCCTGGGCGAAATGAATGCCGAGCAGCTGTGGGAAACCACGGTCAACCCCGACACGCGTCGTCTGTTGCAGGTGCGCATCGAGGACGCGGTGGCCGCCGACCAGATCTTCAGCACCTTGATGGGTCATCACCGAGACCGAATACGTCAAGCCGGGCAAGGGCCAGGCCTTCACCCGCATGAAGTACCGCTTCATCAAGTCCGGGCGCGTGGTCGAAATGACCATGAAGGCGACCGACGATGTGGAAGTGGCCGACGTGGTCGATACCGACATGCGCTACCTCTACAGCGATGGCGAGTACTGGCACTTCATGGACCCGGAAACCTTCGAGCAGGTGCAGACCGACAAGGCCGGCATGGGCGGCGCCGACAAGTGGCTCAAGGGCGAGGAAGATTGCATCGTGACCTTGTGGAACGGCACCCCGATCTGGGTGCAGCCGCCGAACTTCGTCGAACTGAAGATCACCGAGACCGACCCGGGCGTGCGCGGCGATACTTCCGGCGGCGGCGGCAAGCCGGCCACGTTGGAAACCGGCGCGGTGGTGCGCGTGCCGCTGTTCGTCAACCAGGATGGTCAACGGCATCAAGGACCACGAGCGCAAGGTGCTGCACCTGGCCACCACCGTGGCGCGCATGCCGCGTAAGGACTTCATCCGCTCCTGGGAAGGCAACCAGACCAACCTGGAATGGGTGGAAGACGCACTCAAGCGCAAGCAGAAGTGGTCCTCGGCGCTGCGCGACGTCAAGGACCAGATCATCTCCGAGCAGCAGGGCTCGATCGAGATGGAAAAGGCCAATTACCTGACCCTGGGCGAGATCAAGGAAATCAGCCGTGCGATGGCCTATGGCGAAGCCAAGGCACGCAAGGCCAAGAAGGAAATGGTCGAGGCCAACCTGCGTCTGGTCATCTCCATCGCCAAGAAGTACACCAACCGCGGCCTGCAGTTCCTGGACCTGATCCAGGAAGGCAACATCGGCCTGATGAAGGCCGTGGACAAGTTCGAATACCGTCGCGGTTACAAGTTCTCGACGTATGCAACGTGGTGGATCCGCCAGGCCATCACCCGTTCGATCGCCGATCAGGCGCGCACCATCCGTATCCCGGTGCACATGATCGAAACGATCAACAAGTTGAACCGCATTTCCCGCCAGATGCTCCAGCAGTTCGGCCGCGAGGCCACGCCGGAGGAACTGGCCAAGGAAATGGACATGCCCGAGGACAAGATCCGCAAGGTGATGAAAATCGCCAAGGAGCCGATCTCGATGGAAACCCCGATCGGCGACGACGAGGATTCGCATCTGGGCGACTTCATCGAGGACACCAATGTGGAGTCCCCGATCGACAACACCACCAACATCAATCTCTCCGAGACGGTGCGTGACGTGTTGGCCGGCCTCACCCCGCGCGAGGCGAAGGTGCTGCGCATGCGCTTCGGTATCGACATGAACACCGATCACACGCTGGAAGAGGTCGGTAAGCAGTTCGACGTCACCCGCGAGCGGATTCGTCAGATAGAGGCCAAGGCGTTG
CHN16
GGGCAAGATCGTTCAGATCATCGGCGCGGTCGTCGACGTCGAATTCCCGCGCAATGAAGTGCCGAAGGTGTATCACGCGCTGAAGGTCGACGGCACCGACATCACTCTGGAAGTGCAGCAGCAGCTCGGCGACGGCGTCGTGCGCACGATTGCGCTCGGCTCCACCGATGGCCTGAAGCGCAACCTGGTCGCCACCAACACCGAACGCGCCATTTCGGTGCCGGTCGGTGCCGGTACGCTGGGTCGCATCATGGACGTGCTGGGCCGCCCGATCGACGAAGCCGGCGACGTGCAGGCCTCGGACCATTGGGAAATCCATCGCGGCGCACCGTCGTACGAAGACCAGTCCTCCAGCACCGAATTGCTGGAAACCGGCATCAAGGTCATCGACCTGATGTGTCCGTTCGCCAAGGGCGGCAAGGTCGGCCTGTTCGGCGGCGCCGGCGTCGGCAAGACCGTCAACATGATGGAGCTGATCAACAACATCGCCAAGGCGCACAGCGGCTTGTCCGTGTTCGCCGGCGTGGGCGAGCGTACCCGCGAGGGCAACGACTTCTACCACGAGATGAAGGACTCCAACGTCCTGGACAAGGTCGCGATGGTGTACGGCCAGATGAACGAGCCGCCGGGCAACCGTCTGCGCGTGGCGCTGACCGGCCTGACCATGGCCGAGTACTTCCGCGACGAGAAGGACGCCAGCGGCAAGGGCAAGGACGTGCTGCTGTTCGTGGACAACATCTACCGCTACACGCTGGCCGGTACCGAAGTGTCCGCGCTGCTCGGCCGTATGCCGTCGGCGGTGGGTTACCAGCCGACCCTGGCCGAGGAAATGGGCGTGCTGCAGGAGCGCATCACCTCGACCAAGAGCGGTATTGACCTCGGCACCACGAACTCGTGCGTGTCGATCATGGACGGCGGCAAGGCCCGCGTCATCGAAAACTCCGAGGGCGATCGCACCACGCCTTCGATCGTCGCCTACACCAAGGACGGCGAAGTGCTGGTCGGTGCCTCGGCCAAGCGCCAGGCGGTGACCAACCCGAAGAACACCTTCTACGCGGTGAAGCGCCTGATCGGCCGCAAGTTCACCGACGGCGAAGTGCAGAAGGACATCTCGCACGTGCCGTACGGCATCCTGGCGCACGACAACGGCGACGCCTGGGTGCAGACCAGCGATGCCAAGCGCATGGCGCCGCAGGAAATCTCCGCGCGCGTGCTGGAAAAGATGAAGAAGACTGCCGAAGACTTCCTCGGCGAGAAGGTCACCGAGGCGGTGATCACCGTGCCGGCGTACTTCAACGACAGCCAGCGCCAGGCCACCAAGGATGCCGGCCGCATCGCCGGTCTGGACGTCAAGCGCATCATCAACGAGCCGACCGCCGCAGCCCTGGCCTATGGCCTGGACAAGAACGGCGGCGACCGCAAGATCGCCGTGTACGATCTGGGCGGCGGTACCTTCGACGTCTCGATCATCGAAATCGCCGAAGTCGATGGCGAAAAGCAGTTCGAGGTGCTGGCCACCAACGGCGACACCTTCCTGGGCGGCGAAGACTTCGACAACCGCGTCATCGAGTACTTGGTCGATGAGTTCAACAAGGACCAGGGCATCGACCTGCGCAAGGATCCGCTGGCCCTGCAGCGCCTGAAGGACGCGGCAGAGCGCGCCAAGATCGAGTTGTCGTCCAGCCAGCAGACCGAAGTGAACCTGCCGTACGTCACCGCCGATGCCTCGGGCCCGAAGCACCTCAACATCAAGTTGACCCGTGCCAAGCTCGAAGCGCTGGTGGAAGACCTGGTCAAGAAGTCGATCGAGCCGTGCCGCACCGCGTTGAACGACGCCGGCCTGCGCGCCAGCGACATCAACGAGGTGATCCTGGTCGGCGGTCAGACCCGCATGCCGAAGGTACGAGTACAACCCGGACAAGCTGCGCTACCACCGCATCATCCTGATGACCGACGCCGACGTCGACGGCTCGCACATCCGTACCCTGCTGCTGACATTCTTCTACCGGCAGATGCCGGAGTTGATCGAGCGCGGCTACATCTACATCGGCCTGCCGCCGCTGTACAAGCTCAAGCAGGGCAAGAGCGAGCTGTATCTGAAGGACGACGCGGCACTCAACGCCTACCTGGCCAGCAATGCGGTCGAAGGTGCGGCGCTGATTCCGGCCACCGACGAGCCGCCGATCACCGGCGAAGCGCTGGAAAAATTGTTGATGCTGTTCACCAGCGCCAACGAAGCGATCGCGCGCAACGCCCACCGCTACGACCCGGCCCTGCTCACCGCGCTGATCGACCTGCCGCCATTGGATGTGGAAAAGCTGCAGGTCGAAGGCGACCAGCACCCGACCCTGGATGCACTGCAGGCAGTGCTCAACCGCGGCACCCTGGGTACCGCGCGCTATCAGTTGCGCTTCGACCCGGGCAGCGACAATGCACCTGCCACCCTGGTGGCCATCCGCCGCCACATGGGCGAAGAGTTCACCCAGGTGCTGCCGATGGGTGCGTTCGAAAGCGGCGAGCTGCGTCCGCTGCGTGAGGTCTCGTTGGCCTTGCACGACCTGGTGCGCGAAGGCGCCCAGATCGTGCGCGGCAACAAGAGCCACCCGATCACCAGCTTCGCGCAGGCCCACGCCTGGTTGCTGGACGAGGCCAAGAAGGGCCGCCAGGTACAGCGCTTCAAGGGCCTGGGCGAAATGAATGCCGAGCAGCTGTGGGAAACCACGGTCAACCCCGACACGCGTCGTCTGTTGCAGGTGCGCATCGAGGACGCGGTGGCCGCCGACCAGATCTTCAGCACCTTGATGGGTCATCACCGAGACCGAATACGTCAAGCCGGGCAAGGGCCAGGCCTTCACCCGCATGAAGTACCGCTTCATCAAGTCCGGGCGCGTGGTCGAAATGACCATGAAGGCGACCGACGATGTGGAAGTGGCCGACGTGGTCGATACCGACATGCGCTACCTCTACAGCGATGGCGAGTACTGGCACTTCATGGACCCGGAAACCTTCGAGCAGGTGCAGACCGACAAGGCCGGCATGGGCGGCGCCGACAAGTGGCTCAAGGGCGAGGAAGATTGCATCGTGACCTTGTGGAACGGCACCCCGATCTGGGTGCAGCCGCCGAACTTCGTCGAACTGAAGATCACCGAGACCGACCCGGGCGTGCGCGGCGATACTTCCGGCGGCGGCGGCAAGCCGGCCACGTTGGAAACCGGCGCGGTGGTGCGCGTGCCGCTGTTCGTCAACCAGGATGGTCAACGGCATCAAGGACCACGAGCGCAAGGTGCTGCACCTGGCCACCACCGTGGCGCGCATGCCGCGTAAGGACTTCATCCGCTCCTGGGAAGGCAACCAGACCAACCTGGAATGGGTGGAAGACGCACTCAAGCGCAAGCAGAAGTGGTCCTCGGCGCTGCGCGACGTCAAGGACCAGATCATCTCCGAGCAGCAGGGCTCGATCGAGATGGAAAAGGCCAATTACCTGACCCTGGGCGAGATCAAGGAAATCAGCCGTGCGATGGCCTATGGCGAAGCCAAGGCACGCAAGGCCAAGAAGGAAATGGTCGAGGCCAACCTGCGTCTGGTCATCTCCATCGCCAAGAAGTACACCAACCGCGGCCTGCAGTTCCTGGACCTGATCCAGGAAGGCAACATCGGCCTGATGAAGGCCGTGGACAAGTTCGAATACCGTCGCGGTTACAAGTTCTCGACGTATGCAACGTGGTGGATCCGCCAGGCCATCACCCGTTCGATCGCCGATCAGGCGCGCACCATCCGTATCCCGGTGCACATGATCGAAACGATCAACAAGTTGAACCGCATTTCCCGCCAGATGCTCCAGCAGTTCGGCCGCGAGGCCACGCCGGAGGAACTGGCCAAGGAAATGGACATGCCCGAGGACAAGATCCGCAAGGTGATGAAAATCGCCAAGGAGCCGATCTCGATGGAAACCCCGATCGGCGACGACGAGGATTCGCATCTGGGCGACTTCATCGAGGACACCAATGTGGAGTCCCCGATCGACAACACCACCAACATCAATCTCTCCGAGACGGTGCGTGACGTGTTGGCCGGCCTCACCCCGCGCGAGGCGAAGGTGCTGCGCATGCGCTTCGGTATCGACATGAACACCGATCACACGCTGGAAGAGGTCGGTAAGCAGTTCGACGTCACCCGCGAGCGGATTCGTCAGATAGAGGCCAAGGCGTTG
CHN17
GGGCAAGATCGTTCAGATCATCGGCGCGGTCGTCGACGTCGAATTCCCGCGCAATGAAGTGCCGAAGGTGTATCACGCGCTGAAGGTCGACGGCACCGACATCACTCTGGAAGTGCAGCAGCAGCTCGGCGACGGCGTCGTGCGCACGATTGCGCTCGGCTCCACCGATGGCCTGAAGCGCAACCTGGTCGCCACCAACACCGAACGCGCCATTTCGGTGCCGGTCGGTGCCGGTACGCTGGGTCGCATCATGGACGTGCTGGGCCGCCCGATCGACGAAGCCGGCGACGTGCAGGCCTCGGACCATTGGGAAATCCATCGCGGCGCACCGTCGTACGAAGACCAGTCCTCCAGCACCGAATTGCTGGAAACCGGCATCAAGGTCATCGACCTGATGTGTCCGTTCGCCAAGGGCGGCAAGGTCGGCCTGTTCGGCGGCGCCGGCGTCGGCAAGACCGTCAACATGATGGAGCTGATCAACAACATCGCCAAGGCGCACAGCGGCTTGTCCGTGTTCGCCGGCGTGGGCGAGCGTACCCGCGAGGGCAACGACTTCTACCACGAGATGAAGGACTCCAACGTCCTGGACAAGGTCGCGATGGTGTACGGCCAGATGAACGAGCCGCCGGGCAACCGTCTGCGCGTGGCGCTGACCGGCCTGACCATGGCCGAGTACTTCCGCGACGAGAAGGACGCCAGCGGCAAGGGCAAGGACGTGCTGCTGTTCGTGGACAACATCTACCGCTACACGCTGGCCGGTACCGAAGTGTCCGCGCTGCTCGGCCGTATGCCGTCGGCGGTGGGTTACCAGCCGACCCTGGCCGAGGAAATGGGCGTGCTGCAGGAGCGCATCACCTCGACCAAGAGCGGTATTGACCTCGGCACCACGAACTCGTGCGTGTCGATCATGGACGGCGGCAAGGCCCGCGTCATCGAAAACTCCGAGGGCGATCGCACCACGCCTTCGATCGTCGCCTACACCAAGGACGGCGAAGTGCTGGTCGGTGCCTCGGCCAAGCGCCAGGCGGTGACCAACCCGAAGAACACCTTCTACGCGGTGAAGCGCCTGATCGGCCGCAAGTTCACCGACGGCGAAGTGCAGAAGGACATCTCGCACGTGCCGTACGGCATCCTGGCGCACGACAACGGCGACGCCTGGGTGCAGACCAGCGATGCCAAGCGCATGGCGCCGCAGGAAATCTCCGCGCGCGTGCTGGAAAAGATGAAGAAGACTGCCGAAGACTTCCTCGGCGAGAAGGTCACCGAGGCGGTGATCACCGTGCCGGCGTACTTCAACGACAGCCAGCGCCAGGCCACCAAGGATGCCGGCCGCATCGCCGGTCTGGACGTCAAGCGCATCATCAACGAGCCGACCGCCGCAGCCCTGGCCTATGGCCTGGACAAGAACGGCGGCGACCGCAAGATCGCCGTGTACGATCTGGGCGGCGGTACCTTCGACGTCTCGATCATCGAAATCGCCGAAGTCGATGGCGAAAAGCAGTTCGAGGTGCTGGCCACCAACGGCGACACCTTCCTGGGCGGCGAAGACTTCGACAACCGCGTCATCGAGTACTTGGTCGATGAGTTCAACAAGGACCAGGGCATCGACCTGCGCAAGGATCCGCTGGCCCTGCAGCGCCTGAAGGACGCGGCAGAGCGCGCCAAGATCGAGTTGTCGTCCAGCCAGCAGACCGAAGTGAACCTGCCGTACGTCACCGCCGATGCCTCGGGCCCGAAGCACCTCAACATCAAGTTGACCCGTGCCAAGCTCGAAGCGCTGGTGGAAGACCTGGTCAAGAAGTCGATCGAGCCGTGCCGCACCGCGTTGAACGACGCCGGCCTGCGCGCCAGCGACATCAACGAGGTGATCCTGGTCGGCGGTCAGACCCGCATGCCGAAGGTACGAGTACAACCCGGACAAGCTGCGCTACCACCGCATCATCCTGATGACCGACGCCGACGTCGACGGCTCGCACATCCGTACCCTGCTGCTGACATTCTTCTACCGGCAGATGCCGGAGTTGATCGAGCGCGGCTACATCTACATCGGCCTGCCGCCGCTGTACAAGCTCAAGCAGGGCAAGAGCGAGCTGTATCTGAAGGACGACGCGGCACTCAACGCCTACCTGGCCAGCAATGCGGTCGAAGGTGCGGCGCTGATTCCGGCCACCGACGAGCCGCCGATCACCGGCGAAGCGCTGGAAAAATTGTTGATGCTGTTCACCAGCGCCAACGAAGCGATCGCGCGCAACGCCCACCGCTACGACCCGGCCCTGCTCACCGCGCTGATCGACCTGCCGCCATTGGATGTGGAAAAGCTGCAGGTCGAAGGCGACCAGCACCCGACCCTGGATGCACTGCAGGCAGTGCTCAACCGCGGCACCCTGGGTACCGCGCGCTATCAGTTGCGCTTCGACCCGGGCAGCGACAATGCACCTGCCACCCTGGTGGCCATCCGCCGCCACATGGGCGAAGAGTTCACCCAGGTGCTGCCGATGGGTGCGTTCGAAAGCGGCGAGCTGCGTCCGCTGCGTGAGGTCTCGTTGGCCTTGCACGACCTGGTGCGCGAAGGCGCCCAGATCGTGCGCGGCAACAAGAGCCACCCGATCACCAGCTTCGCGCAGGCCCACGCCTGGTTGCTGGACGAGGCCAAGAAGGGCCGCCAGGTACAGCGCTTCAAGGGCCTGGGCGAAATGAATGCCGAGCAGCTGTGGGAAACCACGGTCAACCCCGACACGCGTCGTCTGTTGCAGGTGCGCATCGAGGACGCGGTGGCCGCCGACCAGATCTTCAGCACCTTGATGGGTCATCACCGAGACCGAATACGTCAAGCCGGGCAAGGGCCAGGCCTTCACCCGCATGAAGTACCGCTTCATCAAGTCCGGGCGCGTGGTCGAAATGACCATGAAGGCGACCGACGATGTGGAAGTGGCCGACGTGGTCGATACCGACATGCGCTACCTCTACAGCGATGGCGAGTACTGGCACTTCATGGACCCGGAAACCTTCGAGCAGGTGCAGACCGACAAGGCCGGCATGGGCGGCGCCGACAAGTGGCTCAAGGGCGAGGAAGATTGCATCGTGACCTTGTGGAACGGCACCCCGATCTGGGTGCAGCCGCCGAACTTCGTCGAACTGAAGATCACCGAGACCGACCCGGGCGTGCGCGGCGATACTTCCGGCGGCGGCGGCAAGCCGGCCACGTTGGAAACCGGCGCGGTGGTGCGCGTGCCGCTGTTCGTCAACCAGGATGGTCAACGGCATCAAGGACCACGAGCGCAAGGTGCTGCACCTGGCCACCACCGTGGCGCGCATGCCGCGTAAGGACTTCATCCGCTCCTGGGAAGGCAACCAGACCAACCTGGAATGGGTGGAAGACGCACTCAAGCGCAAGCAGAAGTGGTCCTCGGCGCTGCGCGACGTCAAGGACCAGATCATCTCCGAGCAGCAGGGCTCGATCGAGATGGAAAAGGCCAATTACCTGACCCTGGGCGAGATCAAGGAAATCAGCCGTGCGATGGCCTATGGCGAAGCCAAGGCACGCAAGGCCAAGAAGGAAATGGTCGAGGCCAACCTGCGTCTGGTCATCTCCATCGCCAAGAAGTACACCAACCGCGGCCTGCAGTTCCTGGACCTGATCCAGGAAGGCAACATCGGCCTGATGAAGGCCGTGGACAAGTTCGAATACCGTCGCGGTTACAAGTTCTCGACGTATGCAACGTGGTGGATCCGCCAGGCCATCACCCGTTCGATCGCCGATCAGGCGCGCACCATCCGTATCCCGGTGCACATGATCGAAACGATCAACAAGTTGAACCGCATTTCCCGCCAGATGCTCCAGCAGTTCGGCCGCGAGGCCACGCCGGAGGAACTGGCCAAGGAAATGGACATGCCCGAGGACAAGATCCGCAAGGTGATGAAAATCGCCAAGGAGCCGATCTCGATGGAAACCCCGATCGGCGACGACGAGGATTCGCATCTGGGCGACTTCATCGAGGACACCAATGTGGAGTCCCCGATCGACAACACCACCAACATCAATCTCTCCGAGACGGTGCGTGACGTGTTGGCCGGCCTCACCCCGCGCGAGGCGAAGGTGCTGCGCATGCGCTTCGGTATCGACATGAACACCGATCACACGCTGGAAGAGGTCGGTAAGCAGTTCGACGTCACCCGCGAGCGGATTCGTCAGATAGAGGCCAAGGCGTTG
CHN21
GGGCAAGATCGTTCAGATCATCGGCGCGGTCGTCGACGTCGAATTCCCGCGCAATGAAGTGCCGAAGGTGTATCACGCGCTGAAGGTCGACGGCACCGACATCACTCTGGAAGTGCAGCAGCAGCTCGGCGACGGCGTCGTGCGCACGATTGCGCTCGGCTCCACCGATGGCCTGAAGCGCAACCTGGTCGCCACCAACACCGAACGCGCCATTTCGGTGCCGGTCGGTGCCGGTACGCTGGGTCGCATCATGGACGTGCTGGGCCGCCCGATCGACGAAGCCGGCGACGTGCAGGCCTCGGACCATTGGGAAATCCATCGCGGCGCACCGTCGTACGAAGACCAGTCCTCCAGCACCGAATTGCTGGAAACCGGCATCAAGGTCATCGACCTGATGTGTCCGTTCGCCAAGGGCGGCAAGGTCGGCCTGTTCGGCGGCGCCGGCGTCGGCAAGACCGTCAACATGATGGAGCTGATCAACAACATCGCCAAGGCGCACAGCGGCTTGTCCGTGTTCGCCGGCGTGGGCGAGCGTACCCGCGAGGGCAACGACTTCTACCACGAGATGAAGGACTCCAACGTCCTGGACAAGGTCGCGATGGTGTACGGCCAGATGAACGAGCCGCCGGGCAACCGTCTGCGCGTGGCGCTGACCGGCCTGACCATGGCCGAGTACTTCCGCGACGAGAAGGACGCCAGCGGCAAGGGCAAGGACGTGCTGCTGTTCGTGGACAACATCTACCGCTACACGCTGGCCGGTACCGAAGTGTCCGCGCTGCTCGGCCGTATGCCGTCGGCGGTGGGTTACCAGCCGACCCTGGCCGAGGAAATGGGCGTGCTGCAGGAGCGCATCACCTCGACCAAGAGCGGTATTGACCTCGGCACCACGAACTCGTGCGTGTCGATCATGGACGGCGGCAAGGCCCGCGTCATCGAAAACTCCGAGGGCGATCGCACCACGCCTTCGATCGTCGCCTACACCAAGGACGGCGAAGTGCTGGTCGGTGCCTCGGCCAAGCGCCAGGCGGTGACCAACCCGAAGAACACCTTCTACGCGGTGAAGCGCCTGATCGGCCGCAAGTTCACCGACGGCGAAGTGCAGAAGGACATCTCGCACGTGCCGTACGGCATCCTGGCGCACGACAACGGCGACGCCTGGGTGCAGACCAGCGATGCCAAGCGCATGGCGCCGCAGGAAATCTCCGCGCGCGTGCTGGAAAAGATGAAGAAGACTGCCGAAGACTTCCTCGGCGAGAAGGTCACCGAGGCGGTGATCACCGTGCCGGCGTACTTCAACGACAGCCAGCGCCAGGCCACCAAGGATGCCGGCCGCATCGCCGGTCTGGACGTCAAGCGCATCATCAACGAGCCGACCGCCGCAGCCCTGGCCTATGGCCTGGACAAGAACGGCGGCGACCGCAAGATCGCCGTGTACGATCTGGGCGGCGGTACCTTCGACGTCTCGATCATCGAAATCGCCGAAGTCGATGGCGAAAAGCAGTTCGAGGTGCTGGCCACCAACGGCGACACCTTCCTGGGCGGCGAAGACTTCGACAACCGCGTCATCGAGTACTTGGTCGATGAGTTCAACAAGGACCAGGGCATCGACCTGCGCAAGGATCCGCTGGCCCTGCAGCGCCTGAAGGACGCGGCAGAGCGCGCCAAGATCGAGTTGTCGTCCAGCCAGCAGACCGAAGTGAACCTGCCGTACGTCACCGCCGATGCCTCGGGCCCGAAGCACCTCAACATCAAGTTGACCCGTGCCAAGCTCGAAGCGCTGGTGGAAGACCTGGTCAAGAAGTCGATCGAGCCGTGCCGCACCGCGTTGAACGACGCCGGCCTGCGCGCCAGCGACATCAACGAGGTGATCCTGGTCGGCGGTCAGACCCGCATGCCGAAGGTACGAGTACAACCCGGACAAGCTGCGCTACCACCGCATCATCCTGATGACCGACGCCGACGTCGACGGCTCGCACATCCGTACCCTGCTGCTGACATTCTTCTACCGGCAGATGCCGGAGTTGATCGAGCGCGGCTACATCTACATCGGCCTGCCGCCGCTGTACAAGCTCAAGCAGGGCAAGAGCGAGCTGTATCTGAAGGACGACGCGGCACTCAACGCCTACCTGGCCAGCAATGCGGTCGAAGGTGCGGCGCTGATTCCGGCCACCGACGAGCCGCCGATCACCGGCGAAGCGCTGGAAAAATTGTTGATGCTGTTCACCAGCGCCAACGAAGCGATCGCGCGCAACGCCCACCGCTACGACCCGGCCCTGCTCACCGCGCTGATCGACCTGCCGCCATTGGATGTGGAAAAGCTGCAGGTCGAAGGCGACCAGCACCCGACCCTGGATGCACTGCAGGCAGTGCTCAACCGCGGCACCCTGGGTACCGCGCGCTATCAGTTGCGCTTCGACCCGGGCAGCGACAATGCACCTGCCACCCTGGTGGCCATCCGCCGCCACATGGGCGAAGAGTTCACCCAGGTGCTGCCGATGGGTGCGTTCGAAAGCGGCGAGCTGCGTCCGCTGCGTGAGGTCTCGTTGGCCTTGCACGACCTGGTGCGCGAAGGCGCCCAGATCGTGCGCGGCAACAAGAGCCACCCGATCACCAGCTTCGCGCAGGCCCACGCCTGGTTGCTGGACGAGGCCAAGAAGGGCCGCCAGGTACAGCGCTTCAAGGGCCTGGGCGAAATGAATGCCGAGCAGCTGTGGGAAACCACGGTCAACCCCGACACGCGTCGTCTGTTGCAGGTGCGCATCGAGGACGCGGTGGCCGCCGACCAGATCTTCAGCACCTTGATGGGTCATCACCGAGACCGAATACGTCAAGCCGGGCAAGGGCCAGGCCTTCACCCGCATGAAGTACCGCTTCATCAAGTCCGGGCGCGTGGTCGAAATGACCATGAAGGCGACCGACGATGTGGAAGTGGCCGACGTGGTCGATACCGACATGCGCTACCTCTACAGCGATGGCGAGTACTGGCACTTCATGGACCCGGAAACCTTCGAGCAGGTGCAGACCGACAAGGCCGGCATGGGCGGCGCCGACAAGTGGCTCAAGGGCGAGGAAGATTGCATCGTGACCTTGTGGAACGGCACCCCGATCTGGGTGCAGCCGCCGAACTTCGTCGAACTGAAGATCACCGAGACCGACCCGGGCGTGCGCGGCGATACTTCCGGCGGCGGCGGCAAGCCGGCCACGTTGGAAACCGGCGCGGTGGTGCGCGTGCCGCTGTTCGTCAACCAGGATGGTCAACGGCATCAAGGACCACGAGCGCAAGGTGCTGCACCTGGCCACCACCGTGGCGCGCATGCCGCGTAAGGACTTCATCCGCTCCTGGGAAGGCAACCAGACCAACCTGGAATGGGTGGAAGACGCACTCAAGCGCAAGCAGAAGTGGTCCTCGGCGCTGCGCGACGTCAAGGACCAGATCATCTCCGAGCAGCAGGGCTCGATCGAGATGGAAAAGGCCAATTACCTGACCCTGGGCGAGATCAAGGAAATCAGCCGTGCGATGGCCTATGGCGAAGCCAAGGCACGCAAGGCCAAGAAGGAAATGGTCGAGGCCAACCTGCGTCTGGTCATCTCCATCGCCAAGAAGTACACCAACCGCGGCCTGCAGTTCCTGGACCTGATCCAGGAAGGCAACATCGGCCTGATGAAGGCCGTGGACAAGTTCGAATACCGTCGCGGTTACAAGTTCTCGACGTATGCAACGTGGTGGATCCGCCAGGCCATCACCCGTTCGATCGCCGATCAGGCGCGCACCATCCGTATCCCGGTGCACATGATCGAAACGATCAACAAGTTGAACCGCATTTCCCGCCAGATGCTCCAGCAGTTCGGCCGCGAGGCCACGCCGGAGGAACTGGCCAAGGAAATGGACATGCCCGAGGACAAGATCCGCAAGGTGATGAAAATCGCCAAGGAGCCGATCTCGATGGAAACCCCGATCGGCGACGACGAGGATTCGCATCTGGGCGACTTCATCGAGGACACCAATGTGGAGTCCCCGATCGACAACACCACCAACATCAATCTCTCCGAGACGGTGCGTGACGTGTTGGCCGGCCTCACCCCGCGCGAGGCGAAGGTGCTGCGCATGCGCTTCGGTATCGACATGAACACCGATCACACGCTGGAAGAGGTCGGTAAGCAGTTCGACGTCACCCGCGAGCGGATTCGTCAGATAGAGGCCAAGGCGTTG
CHN22
GGGCAAGATCGTTCAGATCATCGGCGCGGTCGTCGACGTCGAATTCCCGCGCAATGAAGTGCCGAAGGTGTATCACGCGCTGAAGGTCGACGGCACCGACATCACTCTGGAAGTGCAGCAGCAGCTCGGCGACGGCGTCGTGCGCACGATTGCGCTCGGCTCCACCGATGGCCTGAAGCGCAACCTGGTCGCCACCAACACCGAACGCGCCATTTCGGTGCCGGTCGGTGCCGGTACGCTGGGTCGCATCATGGACGTGCTGGGCCGCCCGATCGACGAAGCCGGCGACGTGCAGGCCTCGGACCATTGGGAAATCCATCGCGGCGCACCGTCGTACGAAGACCAGTCCTCCAGCACCGAATTGCTGGAAACCGGCATCAAGGTCATCGACCTGATGTGTCCGTTCGCCAAGGGCGGCAAGGTCGGCCTGTTCGGCGGCGCCGGCGTCGGCAAGACCGTCAACATGATGGAGCTGATCAACAACATCGCCAAGGCGCACAGCGGCTTGTCCGTGTTCGCCGGCGTGGGCGAGCGTACCCGCGAGGGCAACGACTTCTACCACGAGATGAAGGACTCCAACGTCCTGGACAAGGTCGCGATGGTGTACGGCCAGATGAACGAGCCGCCGGGCAACCGTCTGCGCGTGGCGCTGACCGGCCTGACCATGGCCGAGTACTTCCGCGACGAGAAGGACGCCAGCGGCAAGGGCAAGGACGTGCTGCTGTTCGTGGACAACATCTACCGCTACACGCTGGCCGGTACCGAAGTGTCCGCGCTGCTCGGCCGTATGCCGTCGGCGGTGGGTTACCAGCCGACCCTGGCCGAGGAAATGGGCGTGCTGCAGGAGCGCATCACCTCGACCAAGAGCGGTATTGACCTCGGCACCACGAACTCGTGCGTGTCGATCATGGACGGCGGCAAGGCCCGCGTCATCGAAAACTCCGAGGGCGATCGCACCACGCCTTCGATCGTCGCCTACACCAAGGACGGCGAAGTGCTGGTCGGTGCCTCGGCCAAGCGCCAGGCGGTGACCAACCCGAAGAACACCTTCTACGCGGTGAAGCGCCTGATCGGCCGCAAGTTCACCGACGGCGAAGTGCAGAAGGACATCTCGCACGTGCCGTACGGCATCCTGGCGCACGACAACGGCGACGCCTGGGTGCAGACCAGCGATGCCAAGCGCATGGCGCCGCAGGAAATCTCCGCGCGCGTGCTGGAAAAGATGAAGAAGACTGCCGAAGACTTCCTCGGCGAGAAGGTCACCGAGGCGGTGATCACCGTGCCGGCGTACTTCAACGACAGCCAGCGCCAGGCCACCAAGGATGCCGGCCGCATCGCCGGTCTGGACGTCAAGCGCATCATCAACGAGCCGACCGCCGCAGCCCTGGCCTATGGCCTGGACAAGAACGGCGGCGACCGCAAGATCGCCGTGTACGATCTGGGCGGCGGTACCTTCGACGTCTCGATCATCGAAATCGCCGAAGTCGATGGCGAAAAGCAGTTCGAGGTGCTGGCCACCAACGGCGACACCTTCCTGGGCGGCGAAGACTTCGACAACCGCGTCATCGAGTACTTGGTCGATGAGTTCAACAAGGACCAGGGCATCGACCTGCGCAAGGATCCGCTGGCCCTGCAGCGCCTGAAGGACGCGGCAGAGCGCGCCAAGATCGAGTTGTCGTCCAGCCAGCAGACCGAAGTGAACCTGCCGTACGTCACCGCCGATGCCTCGGGCCCGAAGCACCTCAACATCAAGTTGACCCGTGCCAAGCTCGAAGCGCTGGTGGAAGACCTGGTCAAGAAGTCGATCGAGCCGTGCCGCACCGCGTTGAACGACGCCGGCCTGCGCGCCAGCGACATCAACGAGGTGATCCTGGTCGGCGGTCAGACCCGCATGCCGAAGGTACGAGTACAACCCGGACAAGCTGCGCTACCACCGCATCATCCTGATGACCGACGCCGACGTCGACGGCTCGCACATCCGTACCCTGCTGCTGACATTCTTCTACCGGCAGATGCCGGAGTTGATCGAGCGCGGCTACATCTACATCGGCCTGCCGCCGCTGTACAAGCTCAAGCAGGGCAAGAGCGAGCTGTATCTGAAGGACGACGCGGCACTCAACGCCTACCTGGCCAGCAATGCGGTCGAAGGTGCGGCGCTGATTCCGGCCACCGACGAGCCGCCGATCACCGGCGAAGCGCTGGAAAAATTGTTGATGCTGTTCACCAGCGCCAACGAAGCGATCGCGCGCAACGCCCACCGCTACGACCCGGCCCTGCTCACCGCGCTGATCGACCTGCCGCCATTGGATGTGGAAAAGCTGCAGGTCGAAGGCGACCAGCACCCGACCCTGGATGCACTGCAGGCAGTGCTCAACCGCGGCACCCTGGGTACCGCGCGCTATCAGTTGCGCTTCGACCCGGGCAGCGACAATGCACCTGCCACCCTGGTGGCCATCCGCCGCCACATGGGCGAAGAGTTCACCCAGGTGCTGCCGATGGGTGCGTTCGAAAGCGGCGAGCTGCGTCCGCTGCGTGAGGTCTCGTTGGCCTTGCACGACCTGGTGCGCGAAGGCGCCCAGATCGTGCGCGGCAACAAGAGCCACCCGATCACCAGCTTCGCGCAGGCCCACGCCTGGTTGCTGGACGAGGCCAAGAAGGGCCGCCAGGTACAGCGCTTCAAGGGCCTGGGCGAAATGAATGCCGAGCAGCTGTGGGAAACCACGGTCAACCCCGACACGCGTCGTCTGTTGCAGGTGCGCATCGAGGACGCGGTGGCCGCCGACCAGATCTTCAGCACCTTGATGGGTCATCACCGAGACCGAATACGTCAAGCCGGGCAAGGGCCAGGCCTTCACCCGCATGAAGTACCGCTTCATCAAGTCCGGGCGCGTGGTCGAAATGACCATGAAGGCGACCGACGATGTGGAAGTGGCCGACGTGGTCGATACCGACATGCGCTACCTCTACAGCGATGGCGAGTACTGGCACTTCATGGACCCGGAAACCTTCGAGCAGGTGCAGACCGACAAGGCCGGCATGGGCGGCGCCGACAAGTGGCTCAAGGGCGAGGAAGATTGCATCGTGACCTTGTGGAACGGCACCCCGATCTGGGTGCAGCCGCCGAACTTCGTCGAACTGAAGATCACCGAGACCGACCCGGGCGTGCGCGGCGATACTTCCGGCGGCGGCGGCAAGCCGGCCACGTTGGAAACCGGCGCGGTGGTGCGCGTGCCGCTGTTCGTCAACCAGGATGGTCAACGGCATCAAGGACCACGAGCGCAAGGTGCTGCACCTGGCCACCACCGTGGCGCGCATGCCGCGTAAGGACTTCATCCGCTCCTGGGAAGGCAACCAGACCAACCTGGAATGGGTGGAAGACGCACTCAAGCGCAAGCAGAAGTGGTCCTCGGCGCTGCGCGACGTCAAGGACCAGATCATCTCCGAGCAGCAGGGCTCGATCGAGATGGAAAAGGCCAATTACCTGACCCTGGGCGAGATCAAGGAAATCAGCCGTGCGATGGCCTATGGCGAAGCCAAGGCACGCAAGGCCAAGAAGGAAATGGTCGAGGCCAACCTGCGTCTGGTCATCTCCATCGCCAAGAAGTACACCAACCGCGGCCTGCAGTTCCTGGACCTGATCCAGGAAGGCAACATCGGCCTGATGAAGGCCGTGGACAAGTTCGAATACCGTCGCGGTTACAAGTTCTCGACGTATGCAACGTGGTGGATCCGCCAGGCCATCACCCGTTCGATCGCCGATCAGGCGCGCACCATCCGTATCCCGGTGCACATGATCGAAACGATCAACAAGTTGAACCGCATTTCCCGCCAGATGCTCCAGCAGTTCGGCCGCGAGGCCACGCCGGAGGAACTGGCCAAGGAAATGGACATGCCCGAGGACAAGATCCGCAAGGTGATGAAAATCGCCAAGGAGCCGATCTCGATGGAAACCCCGATCGGCGACGACGAGGATTCGCATCTGGGCGACTTCATCGAGGACACCAATGTGGAGTCCCCGATCGACAACACCACCAACATCAATCTCTCCGAGACGGTGCGTGACGTGTTGGCCGGCCTCACCCCGCGCGAGGCGAAGGTGCTGCGCATGCGCTTCGGTATCGACATGAACACCGATCACACGCTGGAAGAGGTCGGTAAGCAGTTCGACGTCACCCGCGAGCGGATTCGTCAGATAGAGGCCAAGGCGTTG
CHN27
GGGCAAGATCGTTCAGATCATCGGCGCGGTCGTCGACGTCGAATTCCCGCGCAATGAAGTGCCGAAGGTGTATCACGCGCTGAAGGTCGACGGCACCGACATCACTCTGGAAGTGCAGCAGCAGCTCGGCGACGGCGTCGTGCGCACGATTGCGCTCGGCTCCACCGATGGCCTGAAGCGCAACCTGGTCGCCACCAACACCGAACGCGCCATTTCGGTGCCGGTCGGTGCCGGTACGCTGGGTCGCATCATGGACGTGCTGGGCCGCCCGATCGACGAAGCCGGCGACGTGCAGGCCTCGGACCATTGGGAAATCCATCGCGGCGCACCGTCGTACGAAGACCAGTCCTCCAGCACCGAATTGCTGGAAACCGGCATCAAGGTCATCGACCTGATGTGTCCGTTCGCCAAGGGCGGCAAGGTCGGCCTGTTCGGCGGCGCCGGCGTCGGCAAGACCGTCAACATGATGGAGCTGATCAACAACATCGCCAAGGCGCACAGCGGCTTGTCCGTGTTCGCCGGCGTGGGCGAGCGTACCCGCGAGGGCAACGACTTCTACCACGAGATGAAGGACTCCAACGTCCTGGACAAGGTCGCGATGGTGTACGGCCAGATGAACGAGCCGCCGGGCAACCGTCTGCGCGTGGCGCTGACCGGCCTGACCATGGCCGAGTACTTCCGCGACGAGAAGGACGCCAGCGGCAAGGGCAAGGACGTGCTGCTGTTCGTGGACAACATCTACCGCTACACGCTGGCCGGTACCGAAGTGTCCGCGCTGCTCGGCCGTATGCCGTCGGCGGTGGGTTACCAGCCGACCCTGGCCGAGGAAATGGGCGTGCTGCAGGAGCGCATCACCTCGACCAAGAGCGGTATTGACCTCGGCACCACGAACTCGTGCGTGTCGATCATGGACGGCGGCAAGGCCCGCGTCATCGAAAACTCCGAGGGCGATCGCACCACGCCTTCGATCGTCGCCTACACCAAGGACGGCGAAGTGCTGGTCGGTGCCTCGGCCAAGCGCCAGGCGGTGACCAACCCGAAGAACACCTTCTACGCGGTGAAGCGCCTGATCGGCCGCAAGTTCACCGACGGCGAAGTGCAGAAGGACATCTCGCACGTGCCGTACGGCATCCTGGCGCACGACAACGGCGACGCCTGGGTGCAGACCAGCGATGCCAAGCGCATGGCGCCGCAGGAAATCTCCGCGCGCGTGCTGGAAAAGATGAAGAAGACTGCCGAAGACTTCCTCGGCGAGAAGGTCACCGAGGCGGTGATCACCGTGCCGGCGTACTTCAACGACAGCCAGCGCCAGGCCACCAAGGATGCCGGCCGCATCGCCGGTCTGGACGTCAAGCGCATCATCAACGAGCCGACCGCCGCAGCCCTGGCCTATGGCCTGGACAAGAACGGCGGCGACCGCAAGATCGCCGTGTACGATCTGGGCGGCGGTACCTTCGACGTCTCGATCATCGAAATCGCCGAAGTCGATGGCGAAAAGCAGTTCGAGGTGCTGGCCACCAACGGCGACACCTTCCTGGGCGGCGAAGACTTCGACAACCGCGTCATCGAGTACTTGGTCGATGAGTTCAACAAGGACCAGGGCATCGACCTGCGCAAGGATCCGCTGGCCCTGCAGCGCCTGAAGGACGCGGCAGAGCGCGCCAAGATCGAGTTGTCGTCCAGCCAGCAGACCGAAGTGAACCTGCCGTACGTCACCGCCGATGCCTCGGGCCCGAAGCACCTCAACATCAAGTTGACCCGTGCCAAGCTCGAAGCGCTGGTGGAAGACCTGGTCAAGAAGTCGATCGAGCCGTGCCGCACCGCGTTGAACGACGCCGGCCTGCGCGCCAGCGACATCAACGAGGTGATCCTGGTCGGCGGTCAGACCCGCATGCCGAAGGTACGAGTACAACCCGGACAAGCTGCGCTACCACCGCATCATCCTGATGACCGACGCCGACGTCGACGGCTCGCACATCCGTACCCTGCTGCTGACATTCTTCTACCGGCAGATGCCGGAGTTGATCGAGCGCGGCTACATCTACATCGGCCTGCCGCCGCTGTACAAGCTCAAGCAGGGCAAGAGCGAGCTGTATCTGAAGGACGACGCGGCACTCAACGCCTACCTGGCCAGCAATGCGGTCGAAGGTGCGGCGCTGATTCCGGCCACCGACGAGCCGCCGATCACCGGCGAAGCGCTGGAAAAATTGTTGATGCTGTTCACCAGCGCCAACGAAGCGATCGCGCGCAACGCCCACCGCTACGACCCGGCCCTGCTCACCGCGCTGATCGACCTGCCGCCATTGGATGTGGAAAAGCTGCAGGTCGAAGGCGACCAGCACCCGACCCTGGATGCACTGCAGGCAGTGCTCAACCGCGGCACCCTGGGTACCGCGCGCTATCAGTTGCGCTTCGACCCGGGCAGCGACAATGCACCTGCCACCCTGGTGGCCATCCGCCGCCACATGGGCGAAGAGTTCACCCAGGTGCTGCCGATGGGTGCGTTCGAAAGCGGCGAGCTGCGTCCGCTGCGTGAGGTCTCGTTGGCCTTGCACGACCTGGTGCGCGAAGGCGCCCAGATCGTGCGCGGCAACAAGAGCCACCCGATCACCAGCTTCGCGCAGGCCCACGCCTGGTTGCTGGACGAGGCCAAGAAGGGCCGCCAGGTACAGCGCTTCAAGGGCCTGGGCGAAATGAATGCCGAGCAGCTGTGGGAAACCACGGTCAACCCCGACACGCGTCGTCTGTTGCAGGTGCGCATCGAGGACGCGGTGGCCGCCGACCAGATCTTCAGCACCTTGATGGGTCATCACCGAGACCGAATACGTCAAGCCGGGCAAGGGCCAGGCCTTCACCCGCATGAAGTACCGCTTCATCAAGTCCGGGCGCGTGGTCGAAATGACCATGAAGGCGACCGACGATGTGGAAGTGGCCGACGTGGTCGATACCGACATGCGCTACCTCTACAGCGATGGCGAGTACTGGCACTTCATGGACCCGGAAACCTTCGAGCAGGTGCAGACCGACAAGGCCGGCATGGGCGGCGCCGACAAGTGGCTCAAGGGCGAGGAAGATTGCATCGTGACCTTGTGGAACGGCACCCCGATCTGGGTGCAGCCGCCGAACTTCGTCGAACTGAAGATCACCGAGACCGACCCGGGCGTGCGCGGCGATACTTCCGGCGGCGGCGGCAAGCCGGCCACGTTGGAAACCGGCGCGGTGGTGCGCGTGCCGCTGTTCGTCAACCAGGATGGTCAACGGCATCAAGGACCACGAGCGCAAGGTGCTGCACCTGGCCACCACCGTGGCGCGCATGCCGCGTAAGGACTTCATCCGCTCCTGGGAAGGCAACCAGACCAACCTGGAATGGGTGGAAGACGCACTCAAGCGCAAGCAGAAGTGGTCCTCGGCGCTGCGCGACGTCAAGGACCAGATCATCTCCGAGCAGCAGGGCTCGATCGAGATGGAAAAGGCCAATTACCTGACCCTGGGCGAGATCAAGGAAATCAGCCGTGCGATGGCCTATGGCGAAGCCAAGGCACGCAAGGCCAAGAAGGAAATGGTCGAGGCCAACCTGCGTCTGGTCATCTCCATCGCCAAGAAGTACACCAACCGCGGCCTGCAGTTCCTGGACCTGATCCAGGAAGGCAACATCGGCCTGATGAAGGCCGTGGACAAGTTCGAATACCGTCGCGGTTACAAGTTCTCGACGTATGCAACGTGGTGGATCCGCCAGGCCATCACCCGTTCGATCGCCGATCAGGCGCGCACCATCCGTATCCCGGTGCACATGATCGAAACGATCAACAAGTTGAACCGCATTTCCCGCCAGATGCTCCAGCAGTTCGGCCGCGAGGCCACGCCGGAGGAACTGGCCAAGGAAATGGACATGCCCGAGGACAAGATCCGCAAGGTGATGAAAATCGCCAAGGAGCCGATCTCGATGGAAACCCCGATCGGCGACGACGAGGATTCGCATCTGGGCGACTTCATCGAGGACACCAATGTGGAGTCCCCGATCGACAACACCACCAACATCAATCTCTCCGAGACGGTGCGTGACGTGTTGGCCGGCCTCACCCCGCGCGAGGCGAAGGTGCTGCGCATGCGCTTCGGTATCGACATGAACACCGATCACACGCTGGAAGAGGTCGGTAAGCAGTTCGACGTCACCCGCGAGCGGATTCGTCAGATAGAGGCCAAGGCGTTG
CHN31
GGGCAAGATCGTTCAGATCATCGGCGCGGTCGTCGACGTCGAATTCCCGCGCAATGAAGTGCCGAAGGTGTATCACGCGCTGAAGGTCGACGGCACCGACATCACTCTGGAAGTGCAGCAGCAGCTCGGCGACGGCGTCGTGCGCACGATTGCGCTCGGCTCCACCGATGGCCTGAAGCGCAACCTGGTCGCCACCAACACCGAACGCGCCATTTCGGTGCCGGTCGGTGCCGGTACGCTGGGTCGCATCATGGACGTGCTGGGCCGCCCGATCGACGAAGCCGGCGACGTGCAGGCCTCGGACCATTGGGAAATCCATCGCGGCGCACCGTCGTACGAAGACCAGTCCTCCAGCACCGAATTGCTGGAAACCGGCATCAAGGTCATCGACCTGATGTGTCCGTTCGCCAAGGGCGGCAAGGTCGGCCTGTTCGGCGGCGCCGGCGTCGGCAAGACCGTCAACATGATGGAGCTGATCAACAACATCGCCAAGGCGCACAGCGGCTTGTCCGTGTTCGCCGGCGTGGGCGAGCGTACCCGCGAGGGCAACGACTTCTACCACGAGATGAAGGACTCCAACGTCCTGGACAAGGTCGCGATGGTGTACGGCCAGATGAACGAGCCGCCGGGCAACCGTCTGCGCGTGGCGCTGACCGGCCTGACCATGGCCGAGTACTTCCGCGACGAGAAGGACGCCAGCGGCAAGGGCAAGGACGTGCTGCTGTTCGTGGACAACATCTACCGCTACACGCTGGCCGGTACCGAAGTGTCCGCGCTGCTCGGCCGTATGCCGTCGGCGGTGGGTTACCAGCCGACCCTGGCCGAGGAAATGGGCGTGCTGCAGGAGCGCATCACCTCGACCAAGAGCGGTATTGACCTCGGCACCACGAACTCGTGCGTGTCGATCATGGACGGCGGCAAGGCCCGCGTCATCGAAAACTCCGAGGGCGATCGCACCACGCCTTCGATCGTCGCCTACACCAAGGACGGCGAAGTGCTGGTCGGTGCCTCGGCCAAGCGCCAGGCGGTGACCAACCCGAAGAACACCTTCTACGCGGTGAAGCGCCTGATCGGCCGCAAGTTCACCGACGGCGAAGTGCAGAAGGACATCTCGCACGTGCCGTACGGCATCCTGGCGCACGACAACGGCGACGCCTGGGTGCAGACCAGCGATGCCAAGCGCATGGCGCCGCAGGAAATCTCCGCGCGCGTGCTGGAAAAGATGAAGAAGACTGCCGAAGACTTCCTCGGCGAGAAGGTCACCGAGGCGGTGATCACCGTGCCGGCGTACTTCAACGACAGCCAGCGCCAGGCCACCAAGGATGCCGGCCGCATCGCCGGTCTGGACGTCAAGCGCATCATCAACGAGCCGACCGCCGCAGCCCTGGCCTATGGCCTGGACAAGAACGGCGGCGACCGCAAGATCGCCGTGTACGATCTGGGCGGCGGTACCTTCGACGTCTCGATCATCGAAATCGCCGAAGTCGATGGCGAAAAGCAGTTCGAGGTGCTGGCCACCAACGGCGACACCTTCCTGGGCGGCGAAGACTTCGACAACCGCGTCATCGAGTACTTGGTCGATGAGTTCAACAAGGACCAGGGCATCGACCTGCGCAAGGATCCGCTGGCCCTGCAGCGCCTGAAGGACGCGGCAGAGCGCGCCAAGATCGAGTTGTCGTCCAGCCAGCAGACCGAAGTGAACCTGCCGTACGTCACCGCCGATGCCTCGGGCCCGAAGCACCTCAACATCAAGTTGACCCGTGCCAAGCTCGAAGCGCTGGTGGAAGACCTGGTCAAGAAGTCGATCGAGCCGTGCCGCACCGCGTTGAACGACGCCGGCCTGCGCGCCAGCGACATCAACGAGGTGATCCTGGTCGGCGGTCAGACCCGCATGCCGAAGGTACGAGTACAACCCGGACAAGCTGCGCTACCACCGCATCATCCTGATGACCGACGCCGACGTCGACGGCTCGCACATCCGTACCCTGCTGCTGACATTCTTCTACCGGCAGATGCCGGAGTTGATCGAGCGCGGCTACATCTACATCGGCCTGCCGCCGCTGTACAAGCTCAAGCAGGGCAAGAGCGAGCTGTATCTGAAGGACGACGCGGCACTCAACGCCTACCTGGCCAGCAATGCGGTCGAAGGTGCGGCGCTGATTCCGGCCACCGACGAGCCGCCGATCACCGGCGAAGCGCTGGAAAAATTGTTGATGCTGTTCACCAGCGCCAACGAAGCGATCGCGCGCAACGCCCACCGCTACGACCCGGCCCTGCTCACCGCGCTGATCGACCTGCCGCCATTGGATGTGGAAAAGCTGCAGGTCGAAGGCGACCAGCACCCGACCCTGGATGCACTGCAGGCAGTGCTCAACCGCGGCACCCTGGGTACCGCGCGCTATCAGTTGCGCTTCGACCCGGGCAGCGACAATGCACCTGCCACCCTGGTGGCCATCCGCCGCCACATGGGCGAAGAGTTCACCCAGGTGCTGCCGATGGGTGCGTTCGAAAGCGGCGAGCTGCGTCCGCTGCGTGAGGTCTCGTTGGCCTTGCACGACCTGGTGCGCGAAGGCGCCCAGATCGTGCGCGGCAACAAGAGCCACCCGATCACCAGCTTCGCGCAGGCCCACGCCTGGTTGCTGGACGAGGCCAAGAAGGGCCGCCAGGTACAGCGCTTCAAGGGCCTGGGCGAAATGAATGCCGAGCAGCTGTGGGAAACCACGGTCAACCCCGACACGCGTCGTCTGTTGCAGGTGCGCATCGAGGACGCGGTGGCCGCCGACCAGATCTTCAGCACCTTGATGGGTCATCACCGAGACCGAATACGTCAAGCCGGGCAAGGGCCAGGCCTTCACCCGCATGAAGTACCGCTTCATCAAGTCCGGGCGCGTGGTCGAAATGACCATGAAGGCGACCGACGATGTGGAAGTGGCCGACGTGGTCGATACCGACATGCGCTACCTCTACAGCGATGGCGAGTACTGGCACTTCATGGACCCGGAAACCTTCGAGCAGGTGCAGACCGACAAGGCCGGCATGGGCGGCGCCGACAAGTGGCTCAAGGGCGAGGAAGATTGCATCGTGACCTTGTGGAACGGCACCCCGATCTGGGTGCAGCCGCCGAACTTCGTCGAACTGAAGATCACCGAGACCGACCCGGGCGTGCGCGGCGATACTTCCGGCGGCGGCGGCAAGCCGGCCACGTTGGAAACCGGCGCGGTGGTGCGCGTGCCGCTGTTCGTCAACCAGGATGGTCAACGGCATCAAGGACCACGAGCGCAAGGTGCTGCACCTGGCCACCACCGTGGCGCGCATGCCGCGTAAGGACTTCATCCGCTCCTGGGAAGGCAACCAGACCAACCTGGAATGGGTGGAAGACGCACTCAAGCGCAAGCAGAAGTGGTCCTCGGCGCTGCGCGACGTCAAGGACCAGATCATCTCCGAGCAGCAGGGCTCGATCGAGATGGAAAAGGCCAATTACCTGACCCTGGGCGAGATCAAGGAAATCAGCCGTGCGATGGCCTATGGCGAAGCCAAGGCACGCAAGGCCAAGAAGGAAATGGTCGAGGCCAACCTGCGTCTGGTCATCTCCATCGCCAAGAAGTACACCAACCGCGGCCTGCAGTTCCTGGACCTGATCCAGGAAGGCAACATCGGCCTGATGAAGGCCGTGGACAAGTTCGAATACCGTCGCGGTTACAAGTTCTCGACGTATGCAACGTGGTGGATCCGCCAGGCCATCACCCGTTCGATCGCCGATCAGGCGCGCACCATCCGTATCCCGGTGCACATGATCGAAACGATCAACAAGTTGAACCGCATTTCCCGCCAGATGCTCCAGCAGTTCGGCCGCGAGGCCACGCCGGAGGAACTGGCCAAGGAAATGGACATGCCCGAGGACAAGATCCGCAAGGTGATGAAAATCGCCAAGGAGCCGATCTCGATGGAAACCCCGATCGGCGACGACGAGGATTCGCATCTGGGCGACTTCATCGAGGACACCAATGTGGAGTCCCCGATCGACAACACCACCAACATCAATCTCTCCGAGACGGTGCGTGACGTGTTGGCCGGCCTCACCCCGCGCGAGGCGAAGGTGCTGCGCATGCGCTTCGGTATCGACATGAACACCGATCACACGCTGGAAGAGGTCGGTAAGCAGTTCGACGTCACCCGCGAGCGGATTCGTCAGATAGAGGCCAAGGCGTTG
CGD11
GGGCAAGATCGTTCAGATCATCGGCGCGGTCGTCGACGTCGAATTCCCGCGCAATGAAGTGCCGAAGGTGTATCACGCGCTGAAGGTCGACGGCACCGACATCACTCTGGAAGTGCAGCAGCAGCTCGGCGACGGCGTCGTGCGCACGATTGCGCTCGGCTCCACCGATGGCCTGAAGCGCAACCTGGTCGCCACCAACACCGAACGCGCCATTTCGGTGCCGGTCGGTGCCGGTACGCTGGGTCGCATCATGGACGTGCTGGGCCGCCCGATCGACGAAGCCGGCGACGTGCAGGCCTCGGACCATTGGGAAATCCATCGCGGCGCACCGTCGTACGAAGACCAGTCCTCCAGCACCGAATTGCTGGAAACCGGCATCAAGGTCATCGACCTGATGTGTCCGTTCGCCAAGGGCGGCAAGGTCGGCCTGTTCGGCGGCGCCGGCGTCGGCAAGACCGTCAACATGATGGAGCTGATCAACAACATCGCCAAGGCGCACAGCGGCTTGTCCGTGTTCGCCGGCGTGGGCGAGCGTACCCGCGAGGGCAACGACTTCTACCACGAGATGAAGGACTCCAACGTCCTGGACAAGGTCGCGATGGTGTACGGCCAGATGAACGAGCCGCCGGGCAACCGTCTGCGCGTGGCGCTGACCGGCCTGACCATGGCCGAGTACTTCCGCGACGAGAAGGACGCCAGCGGCAAGGGCAAGGACGTGCTGCTGTTCGTGGACAACATCTACCGCTACACGCTGGCCGGTACCGAAGTGTCCGCGCTGCTCGGCCGTATGCCGTCGGCGGTGGGTTACCAGCCGACCCTGGCCGAGGAAATGGGCGTGCTGCAGGAGCGCATCACCTCGACCAAGAGCGGTATTGACCTCGGCACCACGAACTCGTGCGTGTCGATCATGGACGGCGGCAAGGCCCGCGTCATCGAAAACTCCGAGGGCGATCGCACCACGCCTTCGATCGTCGCCTACACCAAGGACGGCGAAGTGCTGGTCGGTGCCTCGGCCAAGCGCCAGGCGGTGACCAACCCGAAGAACACCTTCTACGCGGTGAAGCGCCTGATCGGCCGCAAGTTCACCGACGGCGAAGTGCAGAAGGACATCTCGCACGTGCCGTACGGCATCCTGGCGCACGACAACGGCGACGCCTGGGTGCAGACCAGCGATGCCAAGCGCATGGCGCCGCAGGAAATCTCCGCGCGCGTGCTGGAAAAGATGAAGAAGACTGCCGAAGACTTCCTCGGCGAGAAGGTCACCGAGGCGGTGATCACCGTGCCGGCGTACTTCAACGACAGCCAGCGCCAGGCCACCAAGGATGCCGGCCGCATCGCCGGTCTGGACGTCAAGCGCATCATCAACGAGCCGACCGCCGCAGCCCTGGCCTATGGCCTGGACAAGAACGGCGGCGACCGCAAGATCGCCGTGTACGATCTGGGCGGCGGTACCTTCGACGTCTCGATCATCGAAATCGCCGAAGTCGATGGCGAAAAGCAGTTCGAGGTGCTGGCCACCAACGGCGACACCTTCCTGGGCGGCGAAGACTTCGACAACCGCGTCATCGAGTACTTGGTCGATGAGTTCAACAAGGACCAGGGCATCGACCTGCGCAAGGATCCGCTGGCCCTGCAGCGCCTGAAGGACGCGGCAGAGCGCGCCAAGATCGAGTTGTCGTCCAGCCAGCAGACCGAAGTGAACCTGCCGTACGTCACCGCCGATGCCTCGGGCCCGAAGCACCTCAACATCAAGTTGACCCGTGCCAAGCTCGAAGCGCTGGTGGAAGACCTGGTCAAGAAGTCGATCGAGCCGTGCCGCACCGCGTTGAACGACGCCGGCCTGCGCGCCAGCGACATCAACGAGGTGATCCTGGTCGGCGGTCAGACCCGCATGCCGAAGGTACGAGTACAACCCGGACAAGCTGCGCTACCACCGCATCATCCTGATGACCGACGCCGACGTCGACGGCTCGCACATCCGTACCCTGCTGCTGACATTCTTCTACCGGCAGATGCCGGAGTTGATCGAGCGCGGCTACATCTACATCGGCCTGCCGCCGCTGTACAAGCTCAAGCAGGGCAAGAGCGAGCTGTATCTGAAGGACGACGCGGCACTCAACGCCTACCTGGCCAGCAATGCGGTCGAAGGTGCGGCGCTGATTCCGGCCACCGACGAGCCGCCGATCACCGGCGAAGCGCTGGAAAAATTGTTGATGCTGTTCACCAGCGCCAACGAAGCGATCGCGCGCAACGCCCACCGCTACGACCCGGCCCTGCTCACCGCGCTGATCGACCTGCCGCCATTGGATGTGGAAAAGCTGCAGGTCGAAGGCGACCAGCACCCGACCCTGGATGCACTGCAGGCAGTGCTCAACCGCGGCACCCTGGGTACCGCGCGCTATCAGTTGCGCTTCGACCCGGGCAGCGACAATGCACCTGCCACCCTGGTGGCCATCCGCCGCCACATGGGCGAAGAGTTCACCCAGGTGCTGCCGATGGGTGCGTTCGAAAGCGGCGAGCTGCGTCCGCTGCGTGAGGTCTCGTTGGCCTTGCACGACCTGGTGCGCGAAGGCGCCCAGATCGTGCGCGGCAACAAGAGCCACCCGATCACCAGCTTCGCGCAGGCCCACGCCTGGTTGCTGGACGAGGCCAAGAAGGGCCGCCAGGTACAGCGCTTCAAGGGCCTGGGCGAAATGAATGCCGAGCAGCTGTGGGAAACCACGGTCAACCCCGACACGCGTCGTCTGTTGCAGGTGCGCATCGAGGACGCGGTGGCCGCCGACCAGATCTTCAGCACCTTGATGGGTCATCACCGAGACCGAATACGTCAAGCCGGGCAAGGGCCAGGCCTTCACCCGCATGAAGTACCGCTTCATCAAGTCCGGGCGCGTGGTCGAAATGACCATGAAGGCGACCGACGATGTGGAAGTGGCCGACGTGGTCGATACCGACATGCGCTACCTCTACAGCGATGGCGAGTACTGGCACTTCATGGACCCGGAAACCTTCGAGCAGGTGCAGACCGACAAGGCCGGCATGGGCGGCGCCGACAAGTGGCTCAAGGGCGAGGAAGATTGCATCGTGACCTTGTGGAACGGCACCCCGATCTGGGTGCAGCCGCCGAACTTCGTCGAACTGAAGATCACCGAGACCGACCCGGGCGTGCGCGGCGATACTTCCGGCGGCGGCGGCAAGCCGGCCACGTTGGAAACCGGCGCGGTGGTGCGCGTGCCGCTGTTCGTCAACCAGGATGGTCAACGGCATCAAGGACCACGAGCGCAAGGTGCTGCACCTGGCCACCACCGTGGCGCGCATGCCGCGTAAGGACTTCATCCGCTCCTGGGAAGGCAACCAGACCAACCTGGAATGGGTGGAAGACGCACTCAAGCGCAAGCAGAAGTGGTCCTCGGCGCTGCGCGACGTCAAGGACCAGATCATCTCCGAGCAGCAGGGCTCGATCGAGATGGAAAAGGCCAATTACCTGACCCTGGGCGAGATCAAGGAAATCAGCCGTGCGATGGCCTATGGCGAAGCCAAGGCACGCAAGGCCAAGAAGGAAATGGTCGAGGCCAACCTGCGTCTGGTCATCTCCATCGCCAAGAAGTACACCAACCGCGGCCTGCAGTTCCTGGACCTGATCCAGGAAGGCAACATCGGCCTGATGAAGGCCGTGGACAAGTTCGAATACCGTCGCGGTTACAAGTTCTCGACGTATGCAACGTGGTGGATCCGCCAGGCCATCACCCGTTCGATCGCCGATCAGGCGCGCACCATCCGTATCCCGGTGCACATGATCGAAACGATCAACAAGTTGAACCGCATTTCCCGCCAGATGCTCCAGCAGTTCGGCCGCGAGGCCACGCCGGAGGAACTGGCCAAGGAAATGGACATGCCCGAGGACAAGATCCGCAAGGTGATGAAAATCGCCAAGGAGCCGATCTCGATGGAAACCCCGATCGGCGACGACGAGGATTCGCATCTGGGCGACTTCATCGAGGACACCAATGTGGAGTCCCCGATCGACAACACCACCAACATCAATCTCTCCGAGACGGTGCGTGACGTGTTGGCCGGCCTCACCCCGCGCGAGGCGAAGGTGCTGCGCATGCGCTTCGGTATCGACATGAACACCGATCACACGCTGGAAGAGGTCGGTAAGCAGTTCGACGTCACCCGCGAGCGGATTCGTCAGATAGAGGCCAAGGCGTTG
CGD12
GGGCAAGATCGTTCAGATCATCGGCGCGGTCGTCGACGTCGAATTCCCGCGCAATGAAGTGCCGAAGGTGTATCACGCGCTGAAGGTCGACGGCACCGACATCACTCTGGAAGTGCAGCAGCAGCTCGGCGACGGCGTCGTGCGCACGATTGCGCTCGGCTCCACCGATGGCCTGAAGCGCAACCTGGTCGCCACCAACACCGAACGCGCCATTTCGGTGCCGGTCGGTGCCGGTACGCTGGGTCGCATCATGGACGTGCTGGGCCGCCCGATCGACGAAGCCGGCGACGTGCAGGCCTCGGACCATTGGGAAATCCATCGCGGCGCACCGTCGTACGAAGACCAGTCCTCCAGCACCGAATTGCTGGAAACCGGCATCAAGGTCATCGACCTGATGTGTCCGTTCGCCAAGGGCGGCAAGGTCGGCCTGTTCGGCGGCGCCGGCGTCGGCAAGACCGTCAACATGATGGAGCTGATCAACAACATCGCCAAGGCGCACAGCGGCTTGTCCGTGTTCGCCGGCGTGGGCGAGCGTACCCGCGAGGGCAACGACTTCTACCACGAGATGAAGGACTCCAACGTCCTGGACAAGGTCGCGATGGTGTACGGCCAGATGAACGAGCCGCCGGGCAACCGTCTGCGCGTGGCGCTGACCGGCCTGACCATGGCCGAGTACTTCCGCGACGAGAAGGACGCCAGCGGCAAGGGCAAGGACGTGCTGCTGTTCGTGGACAACATCTACCGCTACACGCTGGCCGGTACCGAAGTGTCCGCGCTGCTCGGCCGTATGCCGTCGGCGGTGGGTTACCAGCCGACCCTGGCCGAGGAAATGGGCGTGCTGCAGGAGCGCATCACCTCGACCAAGAGCGGTATTGACCTCGGCACCACGAACTCGTGCGTGTCGATCATGGACGGCGGCAAGGCCCGCGTCATCGAAAACTCCGAGGGCGATCGCACCACGCCTTCGATCGTCGCCTACACCAAGGACGGCGAAGTGCTGGTCGGTGCCTCGGCCAAGCGCCAGGCGGTGACCAACCCGAAGAACACCTTCTACGCGGTGAAGCGCCTGATCGGCCGCAAGTTCACCGACGGCGAAGTGCAGAAGGACATCTCGCACGTGCCGTACGGCATCCTGGCGCACGACAACGGCGACGCCTGGGTGCAGACCAGCGATGCCAAGCGCATGGCGCCGCAGGAAATCTCCGCGCGCGTGCTGGAAAAGATGAAGAAGACTGCCGAAGACTTCCTCGGCGAGAAGGTCACCGAGGCGGTGATCACCGTGCCGGCGTACTTCAACGACAGCCAGCGCCAGGCCACCAAGGATGCCGGCCGCATCGCCGGTCTGGACGTCAAGCGCATCATCAACGAGCCGACCGCCGCAGCCCTGGCCTATGGCCTGGACAAGAACGGCGGCGACCGCAAGATCGCCGTGTACGATCTGGGCGGCGGTACCTTCGACGTCTCGATCATCGAAATCGCCGAAGTCGATGGCGAAAAGCAGTTCGAGGTGCTGGCCACCAACGGCGACACCTTCCTGGGCGGCGAAGACTTCGACAACCGCGTCATCGAGTACTTGGTCGATGAGTTCAACAAGGACCAGGGCATCGACCTGCGCAAGGATCCGCTGGCCCTGCAGCGCCTGAAGGACGCGGCAGAGCGCGCCAAGATCGAGTTGTCGTCCAGCCAGCAGACCGAAGTGAACCTGCCGTACGTCACCGCCGATGCCTCGGGCCCGAAGCACCTCAACATCAAGTTGACCCGTGCCAAGCTCGAAGCGCTGGTGGAAGACCTGGTCAAGAAGTCGATCGAGCCGTGCCGCACCGCGTTGAACGACGCCGGCCTGCGCGCCAGCGACATCAACGAGGTGATCCTGGTCGGCGGTCAGACCCGCATGCCGAAGGTACGAGTACAACCCGGACAAGCTGCGCTACCACCGCATCATCCTGATGACCGACGCCGACGTCGACGGCTCGCACATCCGTACCCTGCTGCTGACATTCTTCTACCGGCAGATGCCGGAGTTGATCGAGCGCGGCTACATCTACATCGGCCTGCCGCCGCTGTACAAGCTCAAGCAGGGCAAGAGCGAGCTGTATCTGAAGGACGACGCGGCACTCAACGCCTACCTGGCCAGCAATGCGGTCGAAGGTGCGGCGCTGATTCCGGCCACCGACGAGCCGCCGATCACCGGCGAAGCGCTGGAAAAATTGTTGATGCTGTTCACCAGCGCCAACGAAGCGATCGCGCGCAACGCCCACCGCTACGACCCGGCCCTGCTCACCGCGCTGATCGACCTGCCGCCATTGGATGTGGAAAAGCTGCAGGTCGAAGGCGACCAGCACCCGACCCTGGATGCACTGCAGGCAGTGCTCAACCGCGGCACCCTGGGTACCGCGCGCTATCAGTTGCGCTTCGACCCGGGCAGCGACAATGCACCTGCCACCCTGGTGGCCATCCGCCGCCACATGGGCGAAGAGTTCACCCAGGTGCTGCCGATGGGTGCGTTCGAAAGCGGCGAGCTGCGTCCGCTGCGTGAGGTCTCGTTGGCCTTGCACGACCTGGTGCGCGAAGGCGCCCAGATCGTGCGCGGCAACAAGAGCCACCCGATCACCAGCTTCGCGCAGGCCCACGCCTGGTTGCTGGACGAGGCCAAGAAGGGCCGCCAGGTACAGCGCTTCAAGGGCCTGGGCGAAATGAATGCCGAGCAGCTGTGGGAAACCACGGTCAACCCCGACACGCGTCGTCTGTTGCAGGTGCGCATCGAGGACGCGGTGGCCGCCGACCAGATCTTCAGCACCTTGATGGGTCATCACCGAGACCGAATACGTCAAGCCGGGCAAGGGCCAGGCCTTCACCCGCATGAAGTACCGCTTCATCAAGTCCGGGCGCGTGGTCGAAATGACCATGAAGGCGACCGACGATGTGGAAGTGGCCGACGTGGTCGATACCGACATGCGCTACCTCTACAGCGATGGCGAGTACTGGCACTTCATGGACCCGGAAACCTTCGAGCAGGTGCAGACCGACAAGGCCGGCATGGGCGGCGCCGACAAGTGGCTCAAGGGCGAGGAAGATTGCATCGTGACCTTGTGGAACGGCACCCCGATCTGGGTGCAGCCGCCGAACTTCGTCGAACTGAAGATCACCGAGACCGACCCGGGCGTGCGCGGCGATACTTCCGGCGGCGGCGGCAAGCCGGCCACGTTGGAAACCGGCGCGGTGGTGCGCGTGCCGCTGTTCGTCAACCAGGATGGTCAACGGCATCAAGGACCACGAGCGCAAGGTGCTGCACCTGGCCACCACCGTGGCGCGCATGCCGCGTAAGGACTTCATCCGCTCCTGGGAAGGCAACCAGACCAACCTGGAATGGGTGGAAGACGCACTCAAGCGCAAGCAGAAGTGGTCCTCGGCGCTGCGCGACGTCAAGGACCAGATCATCTCCGAGCAGCAGGGCTCGATCGAGATGGAAAAGGCCAATTACCTGACCCTGGGCGAGATCAAGGAAATCAGCCGTGCGATGGCCTATGGCGAAGCCAAGGCACGCAAGGCCAAGAAGGAAATGGTCGAGGCCAACCTGCGTCTGGTCATCTCCATCGCCAAGAAGTACACCAACCGCGGCCTGCAGTTCCTGGACCTGATCCAGGAAGGCAACATCGGCCTGATGAAGGCCGTGGACAAGTTCGAATACCGTCGCGGTTACAAGTTCTCGACGTATGCAACGTGGTGGATCCGCCAGGCCATCACCCGTTCGATCGCCGATCAGGCGCGCACCATCCGTATCCCGGTGCACATGATCGAAACGATCAACAAGTTGAACCGCATTTCCCGCCAGATGCTCCAGCAGTTCGGCCGCGAGGCCACGCCGGAGGAACTGGCCAAGGAAATGGACATGCCCGAGGACAAGATCCGCAAGGTGATGAAAATCGCCAAGGAGCCGATCTCGATGGAAACCCCGATCGGCGACGACGAGGATTCGCATCTGGGCGACTTCATCGAGGACACCAATGTGGAGTCCCCGATCGACAACACCACCAACATCAATCTCTCCGAGACGGTGCGTGACGTGTTGGCCGGCCTCACCCCGCGCGAGGCGAAGGTGCTGCGCATGCGCTTCGGTATCGACATGAACACCGATCACACGCTGGAAGAGGTCGGTAAGCAGTTCGACGTCACCCGCGAGCGGATTCGTCAGATAGAGGCCAAGGCGTTG
CGD17
GGGCAAGATCGTTCAGATCATCGGCGCGGTCGTCGACGTCGAATTCCCGCGCAATGAAGTGCCGAAGGTGTATCACGCGCTGAAGGTCGACGGCACCGACATCACTCTGGAAGTGCAGCAGCAGCTCGGCGACGGCGTCGTGCGCACGATTGCGCTCGGCTCCACCGATGGCCTGAAGCGCAACCTGGTCGCCACCAACACCGAACGCGCCATTTCGGTGCCGGTCGGTGCCGGTACGCTGGGTCGCATCATGGACGTGCTGGGCCGCCCGATCGACGAAGCCGGCGACGTGCAGGCCTCGGACCATTGGGAAATCCATCGCGGCGCACCGTCGTACGAAGACCAGTCCTCCAGCACCGAATTGCTGGAAACCGGCATCAAGGTCATCGACCTGATGTGTCCGTTCGCCAAGGGCGGCAAGGTCGGCCTGTTCGGCGGCGCCGGCGTCGGCAAGACCGTCAACATGATGGAGCTGATCAACAACATCGCCAAGGCGCACAGCGGCTTGTCCGTGTTCGCCGGCGTGGGCGAGCGTACCCGCGAGGGCAACGACTTCTACCACGAGATGAAGGACTCCAACGTCCTGGACAAGGTCGCGATGGTGTACGGCCAGATGAACGAGCCGCCGGGCAACCGTCTGCGCGTGGCGCTGACCGGCCTGACCATGGCCGAGTACTTCCGCGACGAGAAGGACGCCAGCGGCAAGGGCAAGGACGTGCTGCTGTTCGTGGACAACATCTACCGCTACACGCTGGCCGGTACCGAAGTGTCCGCGCTGCTCGGCCGTATGCCGTCGGCGGTGGGTTACCAGCCGACCCTGGCCGAGGAAATGGGCGTGCTGCAGGAGCGCATCACCTCGACCAAGAGCGGTATTGACCTCGGCACCACGAACTCGTGCGTGTCGATCATGGACGGCGGCAAGGCCCGCGTCATCGAAAACTCCGAGGGCGATCGCACCACGCCTTCGATCGTCGCCTACACCAAGGACGGCGAAGTGCTGGTCGGTGCCTCGGCCAAGCGCCAGGCGGTGACCAACCCGAAGAACACCTTCTACGCGGTGAAGCGCCTGATCGGCCGCAAGTTCACCGACGGCGAAGTGCAGAAGGACATCTCGCACGTGCCGTACGGCATCCTGGCGCACGACAACGGCGACGCCTGGGTGCAGACCAGCGATGCCAAGCGCATGGCGCCGCAGGAAATCTCCGCGCGCGTGCTGGAAAAGATGAAGAAGACTGCCGAAGACTTCCTCGGCGAGAAGGTCACCGAGGCGGTGATCACCGTGCCGGCGTACTTCAACGACAGCCAGCGCCAGGCCACCAAGGATGCCGGCCGCATCGCCGGTCTGGACGTCAAGCGCATCATCAACGAGCCGACCGCCGCAGCCCTGGCCTATGGCCTGGACAAGAACGGCGGCGACCGCAAGATCGCCGTGTACGATCTGGGCGGCGGTACCTTCGACGTCTCGATCATCGAAATCGCCGAAGTCGATGGCGAAAAGCAGTTCGAGGTGCTGGCCACCAACGGCGACACCTTCCTGGGCGGCGAAGACTTCGACAACCGCGTCATCGAGTACTTGGTCGATGAGTTCAACAAGGACCAGGGCATCGACCTGCGCAAGGATCCGCTGGCCCTGCAGCGCCTGAAGGACGCGGCAGAGCGCGCCAAGATCGAGTTGTCGTCCAGCCAGCAGACCGAAGTGAACCTGCCGTACGTCACCGCCGATGCCTCGGGCCCGAAGCACCTCAACATCAAGTTGACCCGTGCCAAGCTCGAAGCGCTGGTGGAAGACCTGGTCAAGAAGTCGATCGAGCCGTGCCGCACCGCGTTGAACGACGCCGGCCTGCGCGCCAGCGACATCAACGAGGTGATCCTGGTCGGCGGTCAGACCCGCATGCCGAAGGTACGAGTACAACCCGGACAAGCTGCGCTACCACCGCATCATCCTGATGACCGACGCCGACGTCGACGGCTCGCACATCCGTACCCTGCTGCTGACATTCTTCTACCGGCAGATGCCGGAGTTGATCGAGCGCGGCTACATCTACATCGGCCTGCCGCCGCTGTACAAGCTCAAGCAGGGCAAGAGCGAGCTGTATCTGAAGGACGACGCGGCACTCAACGCCTACCTGGCCAGCAATGCGGTCGAAGGTGCGGCGCTGATTCCGGCCACCGACGAGCCGCCGATCACCGGCGAAGCGCTGGAAAAATTGTTGATGCTGTTCACCAGCGCCAACGAAGCGATCGCGCGCAACGCCCACCGCTACGACCCGGCCCTGCTCACCGCGCTGATCGACCTGCCGCCATTGGATGTGGAAAAGCTGCAGGTCGAAGGCGACCAGCACCCGACCCTGGATGCACTGCAGGCAGTGCTCAACCGCGGCACCCTGGGTACCGCGCGCTATCAGTTGCGCTTCGACCCGGGCAGCGACAATGCACCTGCCACCCTGGTGGCCATCCGCCGCCACATGGGCGAAGAGTTCACCCAGGTGCTGCCGATGGGTGCGTTCGAAAGCGGCGAGCTGCGTCCGCTGCGTGAGGTCTCGTTGGCCTTGCACGACCTGGTGCGCGAAGGCGCCCAGATCGTGCGCGGCAACAAGAGCCACCCGATCACCAGCTTCGCGCAGGCCCACGCCTGGTTGCTGGACGAGGCCAAGAAGGGCCGCCAGGTACAGCGCTTCAAGGGCCTGGGCGAAATGAATGCCGAGCAGCTGTGGGAAACCACGGTCAACCCCGACACGCGTCGTCTGTTGCAGGTGCGCATCGAGGACGCGGTGGCCGCCGACCAGATCTTCAGCACCTTGATGGGTCATCACCGAGACCGAATACGTCAAGCCGGGCAAGGGCCAGGCCTTCACCCGCATGAAGTACCGCTTCATCAAGTCCGGGCGCGTGGTCGAAATGACCATGAAGGCGACCGACGATGTGGAAGTGGCCGACGTGGTCGATACCGACATGCGCTACCTCTACAGCGATGGCGAGTACTGGCACTTCATGGACCCGGAAACCTTCGAGCAGGTGCAGACCGACAAGGCCGGCATGGGCGGCGCCGACAAGTGGCTCAAGGGCGAGGAAGATTGCATCGTGACCTTGTGGAACGGCACCCCGATCTGGGTGCAGCCGCCGAACTTCGTCGAACTGAAGATCACCGAGACCGACCCGGGCGTGCGCGGCGATACTTCCGGCGGCGGCGGCAAGCCGGCCACGTTGGAAACCGGCGCGGTGGTGCGCGTGCCGCTGTTCGTCAACCAGGATGGTCAACGGCATCAAGGACCACGAGCGCAAGGTGCTGCACCTGGCCACCACCGTGGCGCGCATGCCGCGTAAGGACTTCATCCGCTCCTGGGAAGGCAACCAGACCAACCTGGAATGGGTGGAAGACGCACTCAAGCGCAAGCAGAAGTGGTCCTCGGCGCTGCGCGACGTCAAGGACCAGATCATCTCCGAGCAGCAGGGCTCGATCGAGATGGAAAAGGCCAATTACCTGACCCTGGGCGAGATCAAGGAAATCAGCCGTGCGATGGCCTATGGCGAAGCCAAGGCACGCAAGGCCAAGAAGGAAATGGTCGAGGCCAACCTGCGTCTGGTCATCTCCATCGCCAAGAAGTACACCAACCGCGGCCTGCAGTTCCTGGACCTGATCCAGGAAGGCAACATCGGCCTGATGAAGGCCGTGGACAAGTTCGAATACCGTCGCGGTTACAAGTTCTCGACGTATGCAACGTGGTGGATCCGCCAGGCCATCACCCGTTCGATCGCCGATCAGGCGCGCACCATCCGTATCCCGGTGCACATGATCGAAACGATCAACAAGTTGAACCGCATTTCCCGCCAGATGCTCCAGCAGTTCGGCCGCGAGGCCACGCCGGAGGAACTGGCCAAGGAAATGGACATGCCCGAGGACAAGATCCGCAAGGTGATGAAAATCGCCAAGGAGCCGATCTCGATGGAAACCCCGATCGGCGACGACGAGGATTCGCATCTGGGCGACTTCATCGAGGACACCAATGTGGAGTCCCCGATCGACAACACCACCAACATCAATCTCTCCGAGACGGTGCGTGACGTGTTGGCCGGCCTCACCCCGCGCGAGGCGAAGGTGCTGCGCATGCGCTTCGGTATCGACATGAACACCGATCACACGCTGGAAGAGGTCGGTAAGCAGTTCGACGTCACCCGCGAGCGGATTCGTCAGATAGAGGCCAAGGCGTTG
CGD19
GGGCAAGATCGTTCAGATCATCGGCGCGGTCGTCGACGTCGAATTCCCGCGCAATGAAGTGCCGAAGGTGTATCACGCGCTGAAGGTCGACGGCACCGACATCACTCTGGAAGTGCAGCAGCAGCTCGGCGACGGCGTCGTGCGCACGATTGCGCTCGGCTCCACCGATGGCCTGAAGCGCAACCTGGTCGCCACCAACACCGAACGCGCCATTTCGGTGCCGGTCGGTGCCGGTACGCTGGGTCGCATCATGGACGTGCTGGGCCGCCCGATCGACGAAGCCGGCGACGTGCAGGCCTCGGACCATTGGGAAATCCATCGCGGCGCACCGTCGTACGAAGACCAGTCCTCCAGCACCGAATTGCTGGAAACCGGCATCAAGGTCATCGACCTGATGTGTCCGTTCGCCAAGGGCGGCAAGGTCGGCCTGTTCGGCGGCGCCGGCGTCGGCAAGACCGTCAACATGATGGAGCTGATCAACAACATCGCCAAGGCGCACAGCGGCTTGTCCGTGTTCGCCGGCGTGGGCGAGCGTACCCGCGAGGGCAACGACTTCTACCACGAGATGAAGGACTCCAACGTCCTGGACAAGGTCGCGATGGTGTACGGCCAGATGAACGAGCCGCCGGGCAACCGTCTGCGCGTGGCGCTGACCGGCCTGACCATGGCCGAGTACTTCCGCGACGAGAAGGACGCCAGCGGCAAGGGCAAGGACGTGCTGCTGTTCGTGGACAACATCTACCGCTACACGCTGGCCGGTACCGAAGTGTCCGCGCTGCTCGGCCGTATGCCGTCGGCGGTGGGTTACCAGCCGACCCTGGCCGAGGAAATGGGCGTGCTGCAGGAGCGCATCACCTCGACCAAGAGCGGTATTGACCTCGGCACCACGAACTCGTGCGTGTCGATCATGGACGGCGGCAAGGCCCGCGTCATCGAAAACTCCGAGGGCGATCGCACCACGCCTTCGATCGTCGCCTACACCAAGGACGGCGAAGTGCTGGTCGGTGCCTCGGCCAAGCGCCAGGCGGTGACCAACCCGAAGAACACCTTCTACGCGGTGAAGCGCCTGATCGGCCGCAAGTTCACCGACGGCGAAGTGCAGAAGGACATCTCGCACGTGCCGTACGGCATCCTGGCGCACGACAACGGCGACGCCTGGGTGCAGACCAGCGATGCCAAGCGCATGGCGCCGCAGGAAATCTCCGCGCGCGTGCTGGAAAAGATGAAGAAGACTGCCGAAGACTTCCTCGGCGAGAAGGTCACCGAGGCGGTGATCACCGTGCCGGCGTACTTCAACGACAGCCAGCGCCAGGCCACCAAGGATGCCGGCCGCATCGCCGGTCTGGACGTCAAGCGCATCATCAACGAGCCGACCGCCGCAGCCCTGGCCTATGGCCTGGACAAGAACGGCGGCGACCGCAAGATCGCCGTGTACGATCTGGGCGGCGGTACCTTCGACGTCTCGATCATCGAAATCGCCGAAGTCGATGGCGAAAAGCAGTTCGAGGTGCTGGCCACCAACGGCGACACCTTCCTGGGCGGCGAAGACTTCGACAACCGCGTCATCGAGTACTTGGTCGATGAGTTCAACAAGGACCAGGGCATCGACCTGCGCAAGGATCCGCTGGCCCTGCAGCGCCTGAAGGACGCGGCAGAGCGCGCCAAGATCGAGTTGTCGTCCAGCCAGCAGACCGAAGTGAACCTGCCGTACGTCACCGCCGATGCCTCGGGCCCGAAGCACCTCAACATCAAGTTGACCCGTGCCAAGCTCGAAGCGCTGGTGGAAGACCTGGTCAAGAAGTCGATCGAGCCGTGCCGCACCGCGTTGAACGACGCCGGCCTGCGCGCCAGCGACATCAACGAGGTGATCCTGGTCGGCGGTCAGACCCGCATGCCGAAGGTACGAGTACAACCCGGACAAGCTGCGCTACCACCGCATCATCCTGATGACCGACGCCGACGTCGACGGCTCGCACATCCGTACCCTGCTGCTGACATTCTTCTACCGGCAGATGCCGGAGTTGATCGAGCGCGGCTACATCTACATCGGCCTGCCGCCGCTGTACAAGCTCAAGCAGGGCAAGAGCGAGCTGTATCTGAAGGACGACGCGGCACTCAACGCCTACCTGGCCAGCAATGCGGTCGAAGGTGCGGCGCTGATTCCGGCCACCGACGAGCCGCCGATCACCGGCGAAGCGCTGGAAAAATTGTTGATGCTGTTCACCAGCGCCAACGAAGCGATCGCGCGCAACGCCCACCGCTACGACCCGGCCCTGCTCACCGCGCTGATCGACCTGCCGCCATTGGATGTGGAAAAGCTGCAGGTCGAAGGCGACCAGCACCCGACCCTGGATGCACTGCAGGCAGTGCTCAACCGCGGCACCCTGGGTACCGCGCGCTATCAGTTGCGCTTCGACCCGGGCAGCGACAATGCACCTGCCACCCTGGTGGCCATCCGCCGCCACATGGGCGAAGAGTTCACCCAGGTGCTGCCGATGGGTGCGTTCGAAAGCGGCGAGCTGCGTCCGCTGCGTGAGGTCTCGTTGGCCTTGCACGACCTGGTGCGCGAAGGCGCCCAGATCGTGCGCGGCAACAAGAGCCACCCGATCACCAGCTTCGCGCAGGCCCACGCCTGGTTGCTGGACGAGGCCAAGAAGGGCCGCCAGGTACAGCGCTTCAAGGGCCTGGGCGAAATGAATGCCGAGCAGCTGTGGGAAACCACGGTCAACCCCGACACGCGTCGTCTGTTGCAGGTGCGCATCGAGGACGCGGTGGCCGCCGACCAGATCTTCAGCACCTTGATGGGTCATCACCGAGACCGAATACGTCAAGCCGGGCAAGGGCCAGGCCTTCACCCGCATGAAGTACCGCTTCATCAAGTCCGGGCGCGTGGTCGAAATGACCATGAAGGCGACCGACGATGTGGAAGTGGCCGACGTGGTCGATACCGACATGCGCTACCTCTACAGCGATGGCGAGTACTGGCACTTCATGGACCCGGAAACCTTCGAGCAGGTGCAGACCGACAAGGCCGGCATGGGCGGCGCCGACAAGTGGCTCAAGGGCGAGGAAGATTGCATCGTGACCTTGTGGAACGGCACCCCGATCTGGGTGCAGCCGCCGAACTTCGTCGAACTGAAGATCACCGAGACCGACCCGGGCGTGCGCGGCGATACTTCCGGCGGCGGCGGCAAGCCGGCCACGTTGGAAACCGGCGCGGTGGTGCGCGTGCCGCTGTTCGTCAACCAGGATGGTCAACGGCATCAAGGACCACGAGCGCAAGGTGCTGCACCTGGCCACCACCGTGGCGCGCATGCCGCGTAAGGACTTCATCCGCTCCTGGGAAGGCAACCAGACCAACCTGGAATGGGTGGAAGACGCACTCAAGCGCAAGCAGAAGTGGTCCTCGGCGCTGCGCGACGTCAAGGACCAGATCATCTCCGAGCAGCAGGGCTCGATCGAGATGGAAAAGGCCAATTACCTGACCCTGGGCGAGATCAAGGAAATCAGCCGTGCGATGGCCTATGGCGAAGCCAAGGCACGCAAGGCCAAGAAGGAAATGGTCGAGGCCAACCTGCGTCTGGTCATCTCCATCGCCAAGAAGTACACCAACCGCGGCCTGCAGTTCCTGGACCTGATCCAGGAAGGCAACATCGGCCTGATGAAGGCCGTGGACAAGTTCGAATACCGTCGCGGTTACAAGTTCTCGACGTATGCAACGTGGTGGATCCGCCAGGCCATCACCCGTTCGATCGCCGATCAGGCGCGCACCATCCGTATCCCGGTGCACATGATCGAAACGATCAACAAGTTGAACCGCATTTCCCGCCAGATGCTCCAGCAGTTCGGCCGCGAGGCCACGCCGGAGGAACTGGCCAAGGAAATGGACATGCCCGAGGACAAGATCCGCAAGGTGATGAAAATCGCCAAGGAGCCGATCTCGATGGAAACCCCGATCGGCGACGACGAGGATTCGCATCTGGGCGACTTCATCGAGGACACCAATGTGGAGTCCCCGATCGACAACACCACCAACATCAATCTCTCCGAGACGGTGCGTGACGTGTTGGCCGGCCTCACCCCGCGCGAGGCGAAGGTGCTGCGCATGCGCTTCGGTATCGACATGAACACCGATCACACGCTGGAAGAGGTCGGTAAGCAGTTCGACGTCACCCGCGAGCGGATTCGTCAGATAGAGGCCAAGGCGTTG
CGD24
GGGCAAGATCGTTCAGATCATCGGCGCGGTCGTCGACGTCGAATTCCCGCGCAATGAAGTGCCGAAGGTGTATCACGCGCTGAAGGTCGACGGCACCGACATCACTCTGGAAGTGCAGCAGCAGCTCGGCGACGGCGTCGTGCGCACGATTGCGCTCGGCTCCACCGATGGCCTGAAGCGCAACCTGGTCGCCACCAACACCGAACGCGCCATTTCGGTGCCGGTCGGTGCCGGTACGCTGGGTCGCATCATGGACGTGCTGGGCCGCCCGATCGACGAAGCCGGCGACGTGCAGGCCTCGGACCATTGGGAAATCCATCGCGGCGCACCGTCGTACGAAGACCAGTCCTCCAGCACCGAATTGCTGGAAACCGGCATCAAGGTCATCGACCTGATGTGTCCGTTCGCCAAGGGCGGCAAGGTCGGCCTGTTCGGCGGCGCCGGCGTCGGCAAGACCGTCAACATGATGGAGCTGATCAACAACATCGCCAAGGCGCACAGCGGCTTGTCCGTGTTCGCCGGCGTGGGCGAGCGTACCCGCGAGGGCAACGACTTCTACCACGAGATGAAGGACTCCAACGTCCTGGACAAGGTCGCGATGGTGTACGGCCAGATGAACGAGCCGCCGGGCAACCGTCTGCGCGTGGCGCTGACCGGCCTGACCATGGCCGAGTACTTCCGCGACGAGAAGGACGCCAGCGGCAAGGGCAAGGACGTGCTGCTGTTCGTGGACAACATCTACCGCTACACGCTGGCCGGTACCGAAGTGTCCGCGCTGCTCGGCCGTATGCCGTCGGCGGTGGGTTACCAGCCGACCCTGGCCGAGGAAATGGGCGTGCTGCAGGAGCGCATCACCTCGACCAAGAGCGGTATTGACCTCGGCACCACGAACTCGTGCGTGTCGATCATGGACGGCGGCAAGGCCCGCGTCATCGAAAACTCCGAGGGCGATCGCACCACGCCTTCGATCGTCGCCTACACCAAGGACGGCGAAGTGCTGGTCGGTGCCTCGGCCAAGCGCCAGGCGGTGACCAACCCGAAGAACACCTTCTACGCGGTGAAGCGCCTGATCGGCCGCAAGTTCACCGACGGCGAAGTGCAGAAGGACATCTCGCACGTGCCGTACGGCATCCTGGCGCACGACAACGGCGACGCCTGGGTGCAGACCAGCGATGCCAAGCGCATGGCGCCGCAGGAAATCTCCGCGCGCGTGCTGGAAAAGATGAAGAAGACTGCCGAAGACTTCCTCGGCGAGAAGGTCACCGAGGCGGTGATCACCGTGCCGGCGTACTTCAACGACAGCCAGCGCCAGGCCACCAAGGATGCCGGCCGCATCGCCGGTCTGGACGTCAAGCGCATCATCAACGAGCCGACCGCCGCAGCCCTGGCCTATGGCCTGGACAAGAACGGCGGCGACCGCAAGATCGCCGTGTACGATCTGGGCGGCGGTACCTTCGACGTCTCGATCATCGAAATCGCCGAAGTCGATGGCGAAAAGCAGTTCGAGGTGCTGGCCACCAACGGCGACACCTTCCTGGGCGGCGAAGACTTCGACAACCGCGTCATCGAGTACTTGGTCGATGAGTTCAACAAGGACCAGGGCATCGACCTGCGCAAGGATCCGCTGGCCCTGCAGCGCCTGAAGGACGCGGCAGAGCGCGCCAAGATCGAGTTGTCGTCCAGCCAGCAGACCGAAGTGAACCTGCCGTACGTCACCGCCGATGCCTCGGGCCCGAAGCACCTCAACATCAAGTTGACCCGTGCCAAGCTCGAAGCGCTGGTGGAAGACCTGGTCAAGAAGTCGATCGAGCCGTGCCGCACCGCGTTGAACGACGCCGGCCTGCGCGCCAGCGACATCAACGAGGTGATCCTGGTCGGCGGTCAGACCCGCATGCCGAAGGTACGAGTACAACCCGGACAAGCTGCGCTACCACCGCATCATCCTGATGACCGACGCCGACGTCGACGGCTCGCACATCCGTACCCTGCTGCTGACATTCTTCTACCGGCAGATGCCGGAGTTGATCGAGCGCGGCTACATCTACATCGGCCTGCCGCCGCTGTACAAGCTCAAGCAGGGCAAGAGCGAGCTGTATCTGAAGGACGACGCGGCACTCAACGCCTACCTGGCCAGCAATGCGGTCGAAGGTGCGGCGCTGATTCCGGCCACCGACGAGCCGCCGATCACCGGCGAAGCGCTGGAAAAATTGTTGATGCTGTTCACCAGCGCCAACGAAGCGATCGCGCGCAACGCCCACCGCTACGACCCGGCCCTGCTCACCGCGCTGATCGACCTGCCGCCATTGGATGTGGAAAAGCTGCAGGTCGAAGGCGACCAGCACCCGACCCTGGATGCACTGCAGGCAGTGCTCAACCGCGGCACCCTGGGTACCGCGCGCTATCAGTTGCGCTTCGACCCGGGCAGCGACAATGCACCTGCCACCCTGGTGGCCATCCGCCGCCACATGGGCGAAGAGTTCACCCAGGTGCTGCCGATGGGTGCGTTCGAAAGCGGCGAGCTGCGTCCGCTGCGTGAGGTCTCGTTGGCCTTGCACGACCTGGTGCGCGAAGGCGCCCAGATCGTGCGCGGCAACAAGAGCCACCCGATCACCAGCTTCGCGCAGGCCCACGCCTGGTTGCTGGACGAGGCCAAGAAGGGCCGCCAGGTACAGCGCTTCAAGGGCCTGGGCGAAATGAATGCCGAGCAGCTGTGGGAAACCACGGTCAACCCCGACACGCGTCGTCTGTTGCAGGTGCGCATCGAGGACGCGGTGGCCGCCGACCAGATCTTCAGCACCTTGATGGGTCATCACCGAGACCGAATACGTCAAGCCGGGCAAGGGCCAGGCCTTCACCCGCATGAAGTACCGCTTCATCAAGTCCGGGCGCGTGGTCGAAATGACCATGAAGGCGACCGACGATGTGGAAGTGGCCGACGTGGTCGATACCGACATGCGCTACCTCTACAGCGATGGCGAGTACTGGCACTTCATGGACCCGGAAACCTTCGAGCAGGTGCAGACCGACAAGGCCGGCATGGGCGGCGCCGACAAGTGGCTCAAGGGCGAGGAAGATTGCATCGTGACCTTGTGGAACGGCACCCCGATCTGGGTGCAGCCGCCGAACTTCGTCGAACTGAAGATCACCGAGACCGACCCGGGCGTGCGCGGCGATACTTCCGGCGGCGGCGGCAAGCCGGCCACGTTGGAAACCGGCGCGGTGGTGCGCGTGCCGCTGTTCGTCAACCAGGATGGTCAACGGCATCAAGGACCACGAGCGCAAGGTGCTGCACCTGGCCACCACCGTGGCGCGCATGCCGCGTAAGGACTTCATCCGCTCCTGGGAAGGCAACCAGACCAACCTGGAATGGGTGGAAGACGCACTCAAGCGCAAGCAGAAGTGGTCCTCGGCGCTGCGCGACGTCAAGGACCAGATCATCTCCGAGCAGCAGGGCTCGATCGAGATGGAAAAGGCCAATTACCTGACCCTGGGCGAGATCAAGGAAATCAGCCGTGCGATGGCCTATGGCGAAGCCAAGGCACGCAAGGCCAAGAAGGAAATGGTCGAGGCCAACCTGCGTCTGGTCATCTCCATCGCCAAGAAGTACACCAACCGCGGCCTGCAGTTCCTGGACCTGATCCAGGAAGGCAACATCGGCCTGATGAAGGCCGTGGACAAGTTCGAATACCGTCGCGGTTACAAGTTCTCGACGTATGCAACGTGGTGGATCCGCCAGGCCATCACCCGTTCGATCGCCGATCAGGCGCGCACCATCCGTATCCCGGTGCACATGATCGAAACGATCAACAAGTTGAACCGCATTTCCCGCCAGATGCTCCAGCAGTTCGGCCGCGAGGCCACGCCGGAGGAACTGGCCAAGGAAATGGACATGCCCGAGGACAAGATCCGCAAGGTGATGAAAATCGCCAAGGAGCCGATCTCGATGGAAACCCCGATCGGCGACGACGAGGATTCGCATCTGGGCGACTTCATCGAGGACACCAATGTGGAGTCCCCGATCGACAACACCACCAACATCAATCTCTCCGAGACGGTGCGTGACGTGTTGGCCGGCCTCACCCCGCGCGAGGCGAAGGTGCTGCGCATGCGCTTCGGTATCGACATGAACACCGATCACACGCTGGAAGAGGTCGGTAAGCAGTTCGACGTCACCCGCGAGCGGATTCGTCAGATAGAGGCCAAGGCGTTG
CGD25
GGGCAAGATCGTTCAGATCATCGGCGCGGTCGTCGACGTCGAATTCCCGCGCAATGAAGTGCCGAAGGTGTATCACGCGCTGAAGGTCGACGGCACCGACATCACTCTGGAAGTGCAGCAGCAGCTCGGCGACGGCGTCGTGCGCACGATTGCGCTCGGCTCCACCGATGGCCTGAAGCGCAACCTGGTCGCCACCAACACCGAACGCGCCATTTCGGTGCCGGTCGGTGCCGGTACGCTGGGTCGCATCATGGACGTGCTGGGCCGCCCGATCGACGAAGCCGGCGACGTGCAGGCCTCGGACCATTGGGAAATCCATCGCGGCGCACCGTCGTACGAAGACCAGTCCTCCAGCACCGAATTGCTGGAAACCGGCATCAAGGTCATCGACCTGATGTGTCCGTTCGCCAAGGGCGGCAAGGTCGGCCTGTTCGGCGGCGCCGGCGTCGGCAAGACCGTCAACATGATGGAGCTGATCAACAACATCGCCAAGGCGCACAGCGGCTTGTCCGTGTTCGCCGGCGTGGGCGAGCGTACCCGCGAGGGCAACGACTTCTACCACGAGATGAAGGACTCCAACGTCCTGGACAAGGTCGCGATGGTGTACGGCCAGATGAACGAGCCGCCGGGCAACCGTCTGCGCGTGGCGCTGACCGGCCTGACCATGGCCGAGTACTTCCGCGACGAGAAGGACGCCAGCGGCAAGGGCAAGGACGTGCTGCTGTTCGTGGACAACATCTACCGCTACACGCTGGCCGGTACCGAAGTGTCCGCGCTGCTCGGCCGTATGCCGTCGGCGGTGGGTTACCAGCCGACCCTGGCCGAGGAAATGGGCGTGCTGCAGGAGCGCATCACCTCGACCAAGAGCGGTATTGACCTCGGCACCACGAACTCGTGCGTGTCGATCATGGACGGCGGCAAGGCCCGCGTCATCGAAAACTCCGAGGGCGATCGCACCACGCCTTCGATCGTCGCCTACACCAAGGACGGCGAAGTGCTGGTCGGTGCCTCGGCCAAGCGCCAGGCGGTGACCAACCCGAAGAACACCTTCTACGCGGTGAAGCGCCTGATCGGCCGCAAGTTCACCGACGGCGAAGTGCAGAAGGACATCTCGCACGTGCCGTACGGCATCCTGGCGCACGACAACGGCGACGCCTGGGTGCAGACCAGCGATGCCAAGCGCATGGCGCCGCAGGAAATCTCCGCGCGCGTGCTGGAAAAGATGAAGAAGACTGCCGAAGACTTCCTCGGCGAGAAGGTCACCGAGGCGGTGATCACCGTGCCGGCGTACTTCAACGACAGCCAGCGCCAGGCCACCAAGGATGCCGGCCGCATCGCCGGTCTGGACGTCAAGCGCATCATCAACGAGCCGACCGCCGCAGCCCTGGCCTATGGCCTGGACAAGAACGGCGGCGACCGCAAGATCGCCGTGTACGATCTGGGCGGCGGTACCTTCGACGTCTCGATCATCGAAATCGCCGAAGTCGATGGCGAAAAGCAGTTCGAGGTGCTGGCCACCAACGGCGACACCTTCCTGGGCGGCGAAGACTTCGACAACCGCGTCATCGAGTACTTGGTCGATGAGTTCAACAAGGACCAGGGCATCGACCTGCGCAAGGATCCGCTGGCCCTGCAGCGCCTGAAGGACGCGGCAGAGCGCGCCAAGATCGAGTTGTCGTCCAGCCAGCAGACCGAAGTGAACCTGCCGTACGTCACCGCCGATGCCTCGGGCCCGAAGCACCTCAACATCAAGTTGACCCGTGCCAAGCTCGAAGCGCTGGTGGAAGACCTGGTCAAGAAGTCGATCGAGCCGTGCCGCACCGCGTTGAACGACGCCGGCCTGCGCGCCAGCGACATCAACGAGGTGATCCTGGTCGGCGGTCAGACCCGCATGCCGAAGGTACGAGTACAACCCGGACAAGCTGCGCTACCACCGCATCATCCTGATGACCGACGCCGACGTCGACGGCTCGCACATCCGTACCCTGCTGCTGACATTCTTCTACCGGCAGATGCCGGAGTTGATCGAGCGCGGCTACATCTACATCGGCCTGCCGCCGCTGTACAAGCTCAAGCAGGGCAAGAGCGAGCTGTATCTGAAGGACGACGCGGCACTCAACGCCTACCTGGCCAGCAATGCGGTCGAAGGTGCGGCGCTGATTCCGGCCACCGACGAGCCGCCGATCACCGGCGAAGCGCTGGAAAAATTGTTGATGCTGTTCACCAGCGCCAACGAAGCGATCGCGCGCAACGCCCACCGCTACGACCCGGCCCTGCTCACCGCGCTGATCGACCTGCCGCCATTGGATGTGGAAAAGCTGCAGGTCGAAGGCGACCAGCACCCGACCCTGGATGCACTGCAGGCAGTGCTCAACCGCGGCACCCTGGGTACCGCGCGCTATCAGTTGCGCTTCGACCCGGGCAGCGACAATGCACCTGCCACCCTGGTGGCCATCCGCCGCCACATGGGCGAAGAGTTCACCCAGGTGCTGCCGATGGGTGCGTTCGAAAGCGGCGAGCTGCGTCCGCTGCGTGAGGTCTCGTTGGCCTTGCACGACCTGGTGCGCGAAGGCGCCCAGATCGTGCGCGGCAACAAGAGCCACCCGATCACCAGCTTCGCGCAGGCCCACGCCTGGTTGCTGGACGAGGCCAAGAAGGGCCGCCAGGTACAGCGCTTCAAGGGCCTGGGCGAAATGAATGCCGAGCAGCTGTGGGAAACCACGGTCAACCCCGACACGCGTCGTCTGTTGCAGGTGCGCATCGAGGACGCGGTGGCCGCCGACCAGATCTTCAGCACCTTGATGGGTCATCACCGAGACCGAATACGTCAAGCCGGGCAAGGGCCAGGCCTTCACCCGCATGAAGTACCGCTTCATCAAGTCCGGGCGCGTGGTCGAAATGACCATGAAGGCGACCGACGATGTGGAAGTGGCCGACGTGGTCGATACCGACATGCGCTACCTCTACAGCGATGGCGAGTACTGGCACTTCATGGACCCGGAAACCTTCGAGCAGGTGCAGACCGACAAGGCCGGCATGGGCGGCGCCGACAAGTGGCTCAAGGGCGAGGAAGATTGCATCGTGACCTTGTGGAACGGCACCCCGATCTGGGTGCAGCCGCCGAACTTCGTCGAACTGAAGATCACCGAGACCGACCCGGGCGTGCGCGGCGATACTTCCGGCGGCGGCGGCAAGCCGGCCACGTTGGAAACCGGCGCGGTGGTGCGCGTGCCGCTGTTCGTCAACCAGGATGGTCAACGGCATCAAGGACCACGAGCGCAAGGTGCTGCACCTGGCCACCACCGTGGCGCGCATGCCGCGTAAGGACTTCATCCGCTCCTGGGAAGGCAACCAGACCAACCTGGAATGGGTGGAAGACGCACTCAAGCGCAAGCAGAAGTGGTCCTCGGCGCTGCGCGACGTCAAGGACCAGATCATCTCCGAGCAGCAGGGCTCGATCGAGATGGAAAAGGCCAATTACCTGACCCTGGGCGAGATCAAGGAAATCAGCCGTGCGATGGCCTATGGCGAAGCCAAGGCACGCAAGGCCAAGAAGGAAATGGTCGAGGCCAACCTGCGTCTGGTCATCTCCATCGCCAAGAAGTACACCAACCGCGGCCTGCAGTTCCTGGACCTGATCCAGGAAGGCAACATCGGCCTGATGAAGGCCGTGGACAAGTTCGAATACCGTCGCGGTTACAAGTTCTCGACGTATGCAACGTGGTGGATCCGCCAGGCCATCACCCGTTCGATCGCCGATCAGGCGCGCACCATCCGTATCCCGGTGCACATGATCGAAACGATCAACAAGTTGAACCGCATTTCCCGCCAGATGCTCCAGCAGTTCGGCCGCGAGGCCACGCCGGAGGAACTGGCCAAGGAAATGGACATGCCCGAGGACAAGATCCGCAAGGTGATGAAAATCGCCAAGGAGCCGATCTCGATGGAAACCCCGATCGGCGACGACGAGGATTCGCATCTGGGCGACTTCATCGAGGACACCAATGTGGAGTCCCCGATCGACAACACCACCAACATCAATCTCTCCGAGACGGTGCGTGACGTGTTGGCCGGCCTCACCCCGCGCGAGGCGAAGGTGCTGCGCATGCGCTTCGGTATCGACATGAACACCGATCACACGCTGGAAGAGGTCGGTAAGCAGTTCGACGTCACCCGCGAGCGGATTCGTCAGATAGAGGCCAAGGCGTTG
CGD31
GGGCAAGATCGTTCAGATCATCGGCGCGGTCGTCGACGTCGAATTCCCGCGCAATGAAGTGCCGAAGGTGTATCACGCGCTGAAGGTCGACGGCACCGACATCACTCTGGAAGTGCAGCAGCAGCTCGGCGACGGCGTCGTGCGCACGATTGCGCTCGGCTCCACCGATGGCCTGAAGCGCAACCTGGTCGCCACCAACACCGAACGCGCCATTTCGGTGCCGGTCGGTGCCGGTACGCTGGGTCGCATCATGGACGTGCTGGGCCGCCCGATCGACGAAGCCGGCGACGTGCAGGCCTCGGACCATTGGGAAATCCATCGCGGCGCACCGTCGTACGAAGACCAGTCCTCCAGCACCGAATTGCTGGAAACCGGCATCAAGGTCATCGACCTGATGTGTCCGTTCGCCAAGGGCGGCAAGGTCGGCCTGTTCGGCGGCGCCGGCGTCGGCAAGACCGTCAACATGATGGAGCTGATCAACAACATCGCCAAGGCGCACAGCGGCTTGTCCGTGTTCGCCGGCGTGGGCGAGCGTACCCGCGAGGGCAACGACTTCTACCACGAGATGAAGGACTCCAACGTCCTGGACAAGGTCGCGATGGTGTACGGCCAGATGAACGAGCCGCCGGGCAACCGTCTGCGCGTGGCGCTGACCGGCCTGACCATGGCCGAGTACTTCCGCGACGAGAAGGACGCCAGCGGCAAGGGCAAGGACGTGCTGCTGTTCGTGGACAACATCTACCGCTACACGCTGGCCGGTACCGAAGTGTCCGCGCTGCTCGGCCGTATGCCGTCGGCGGTGGGTTACCAGCCGACCCTGGCCGAGGAAATGGGCGTGCTGCAGGAGCGCATCACCTCGACCAAGAGCGGTATTGACCTCGGCACCACGAACTCGTGCGTGTCGATCATGGACGGCGGCAAGGCCCGCGTCATCGAAAACTCCGAGGGCGATCGCACCACGCCTTCGATCGTCGCCTACACCAAGGACGGCGAAGTGCTGGTCGGTGCCTCGGCCAAGCGCCAGGCGGTGACCAACCCGAAGAACACCTTCTACGCGGTGAAGCGCCTGATCGGCCGCAAGTTCACCGACGGCGAAGTGCAGAAGGACATCTCGCACGTGCCGTACGGCATCCTGGCGCACGACAACGGCGACGCCTGGGTGCAGACCAGCGATGCCAAGCGCATGGCGCCGCAGGAAATCTCCGCGCGCGTGCTGGAAAAGATGAAGAAGACTGCCGAAGACTTCCTCGGCGAGAAGGTCACCGAGGCGGTGATCACCGTGCCGGCGTACTTCAACGACAGCCAGCGCCAGGCCACCAAGGATGCCGGCCGCATCGCCGGTCTGGACGTCAAGCGCATCATCAACGAGCCGACCGCCGCAGCCCTGGCCTATGGCCTGGACAAGAACGGCGGCGACCGCAAGATCGCCGTGTACGATCTGGGCGGCGGTACCTTCGACGTCTCGATCATCGAAATCGCCGAAGTCGATGGCGAAAAGCAGTTCGAGGTGCTGGCCACCAACGGCGACACCTTCCTGGGCGGCGAAGACTTCGACAACCGCGTCATCGAGTACTTGGTCGATGAGTTCAACAAGGACCAGGGCATCGACCTGCGCAAGGATCCGCTGGCCCTGCAGCGCCTGAAGGACGCGGCAGAGCGCGCCAAGATCGAGTTGTCGTCCAGCCAGCAGACCGAAGTGAACCTGCCGTACGTCACCGCCGATGCCTCGGGCCCGAAGCACCTCAACATCAAGTTGACCCGTGCCAAGCTCGAAGCGCTGGTGGAAGACCTGGTCAAGAAGTCGATCGAGCCGTGCCGCACCGCGTTGAACGACGCCGGCCTGCGCGCCAGCGACATCAACGAGGTGATCCTGGTCGGCGGTCAGACCCGCATGCCGAAGGTACGAGTACAACCCGGACAAGCTGCGCTACCACCGCATCATCCTGATGACCGACGCCGACGTCGACGGCTCGCACATCCGTACCCTGCTGCTGACATTCTTCTACCGGCAGATGCCGGAGTTGATCGAGCGCGGCTACATCTACATCGGCCTGCCGCCGCTGTACAAGCTCAAGCAGGGCAAGAGCGAGCTGTATCTGAAGGACGACGCGGCACTCAACGCCTACCTGGCCAGCAATGCGGTCGAAGGTGCGGCGCTGATTCCGGCCACCGACGAGCCGCCGATCACCGGCGAAGCGCTGGAAAAATTGTTGATGCTGTTCACCAGCGCCAACGAAGCGATCGCGCGCAACGCCCACCGCTACGACCCGGCCCTGCTCACCGCGCTGATCGACCTGCCGCCATTGGATGTGGAAAAGCTGCAGGTCGAAGGCGACCAGCACCCGACCCTGGATGCACTGCAGGCAGTGCTCAACCGCGGCACCCTGGGTACCGCGCGCTATCAGTTGCGCTTCGACCCGGGCAGCGACAATGCACCTGCCACCCTGGTGGCCATCCGCCGCCACATGGGCGAAGAGTTCACCCAGGTGCTGCCGATGGGTGCGTTCGAAAGCGGCGAGCTGCGTCCGCTGCGTGAGGTCTCGTTGGCCTTGCACGACCTGGTGCGCGAAGGCGCCCAGATCGTGCGCGGCAACAAGAGCCACCCGATCACCAGCTTCGCGCAGGCCCACGCCTGGTTGCTGGACGAGGCCAAGAAGGGCCGCCAGGTACAGCGCTTCAAGGGCCTGGGCGAAATGAATGCCGAGCAGCTGTGGGAAACCACGGTCAACCCCGACACGCGTCGTCTGTTGCAGGTGCGCATCGAGGACGCGGTGGCCGCCGACCAGATCTTCAGCACCTTGATGGGTCATCACCGAGACCGAATACGTCAAGCCGGGCAAGGGCCAGGCCTTCACCCGCATGAAGTACCGCTTCATCAAGTCCGGGCGCGTGGTCGAAATGACCATGAAGGCGACCGACGATGTGGAAGTGGCCGACGTGGTCGATACCGACATGCGCTACCTCTACAGCGATGGCGAGTACTGGCACTTCATGGACCCGGAAACCTTCGAGCAGGTGCAGACCGACAAGGCCGGCATGGGCGGCGCCGACAAGTGGCTCAAGGGCGAGGAAGATTGCATCGTGACCTTGTGGAACGGCACCCCGATCTGGGTGCAGCCGCCGAACTTCGTCGAACTGAAGATCACCGAGACCGACCCGGGCGTGCGCGGCGATACTTCCGGCGGCGGCGGCAAGCCGGCCACGTTGGAAACCGGCGCGGTGGTGCGCGTGCCGCTGTTCGTCAACCAGGATGGTCAACGGCATCAAGGACCACGAGCGCAAGGTGCTGCACCTGGCCACCACCGTGGCGCGCATGCCGCGTAAGGACTTCATCCGCTCCTGGGAAGGCAACCAGACCAACCTGGAATGGGTGGAAGACGCACTCAAGCGCAAGCAGAAGTGGTCCTCGGCGCTGCGCGACGTCAAGGACCAGATCATCTCCGAGCAGCAGGGCTCGATCGAGATGGAAAAGGCCAATTACCTGACCCTGGGCGAGATCAAGGAAATCAGCCGTGCGATGGCCTATGGCGAAGCCAAGGCACGCAAGGCCAAGAAGGAAATGGTCGAGGCCAACCTGCGTCTGGTCATCTCCATCGCCAAGAAGTACACCAACCGCGGCCTGCAGTTCCTGGACCTGATCCAGGAAGGCAACATCGGCCTGATGAAGGCCGTGGACAAGTTCGAATACCGTCGCGGTTACAAGTTCTCGACGTATGCAACGTGGTGGATCCGCCAGGCCATCACCCGTTCGATCGCCGATCAGGCGCGCACCATCCGTATCCCGGTGCACATGATCGAAACGATCAACAAGTTGAACCGCATTTCCCGCCAGATGCTCCAGCAGTTCGGCCGCGAGGCCACGCCGGAGGAACTGGCCAAGGAAATGGACATGCCCGAGGACAAGATCCGCAAGGTGATGAAAATCGCCAAGGAGCCGATCTCGATGGAAACCCCGATCGGCGACGACGAGGATTCGCATCTGGGCGACTTCATCGAGGACACCAATGTGGAGTCCCCGATCGACAACACCACCAACATCAATCTCTCCGAGACGGTGCGTGACGTGTTGGCCGGCCTCACCCCGCGCGAGGCGAAGGTGCTGCGCATGCGCTTCGGTATCGACATGAACACCGATCACACGCTGGAAGAGGTCGGTAAGCAGTTCGACGTCACCCGCGAGCGGATTCGTCAGATAGAGGCCAAGGCGTTG
CGD37
GGGCAAGATCGTTCAGATCATCGGCGCGGTCGTCGACGTCGAATTCCCGCGCAATGAAGTGCCGAAGGTGTATCACGCGCTGAAGGTCGACGGCACCGACATCACTCTGGAAGTGCAGCAGCAGCTCGGCGACGGCGTCGTGCGCACGATTGCGCTCGGCTCCACCGATGGCCTGAAGCGCAACCTGGTCGCCACCAACACCGAACGCGCCATTTCGGTGCCGGTCGGTGCCGGTACGCTGGGTCGCATCATGGACGTGCTGGGCCGCCCGATCGACGAAGCCGGCGACGTGCAGGCCTCGGACCATTGGGAAATCCATCGCGGCGCACCGTCGTACGAAGACCAGTCCTCCAGCACCGAATTGCTGGAAACCGGCATCAAGGTCATCGACCTGATGTGTCCGTTCGCCAAGGGCGGCAAGGTCGGCCTGTTCGGCGGCGCCGGCGTCGGCAAGACCGTCAACATGATGGAGCTGATCAACAACATCGCCAAGGCGCACAGCGGCTTGTCCGTGTTCGCCGGCGTGGGCGAGCGTACCCGCGAGGGCAACGACTTCTACCACGAGATGAAGGACTCCAACGTCCTGGACAAGGTCGCGATGGTGTACGGCCAGATGAACGAGCCGCCGGGCAACCGTCTGCGCGTGGCGCTGACCGGCCTGACCATGGCCGAGTACTTCCGCGACGAGAAGGACGCCAGCGGCAAGGGCAAGGACGTGCTGCTGTTCGTGGACAACATCTACCGCTACACGCTGGCCGGTACCGAAGTGTCCGCGCTGCTCGGCCGTATGCCGTCGGCGGTGGGTTACCAGCCGACCCTGGCCGAGGAAATGGGCGTGCTGCAGGAGCGCATCACCTCGACCAAGAGCGGTATTGACCTCGGCACCACGAACTCGTGCGTGTCGATCATGGACGGCGGCAAGGCCCGCGTCATCGAAAACTCCGAGGGCGATCGCACCACGCCTTCGATCGTCGCCTACACCAAGGACGGCGAAGTGCTGGTCGGTGCCTCGGCCAAGCGCCAGGCGGTGACCAACCCGAAGAACACCTTCTACGCGGTGAAGCGCCTGATCGGCCGCAAGTTCACCGACGGCGAAGTGCAGAAGGACATCTCGCACGTGCCGTACGGCATCCTGGCGCACGACAACGGCGACGCCTGGGTGCAGACCAGCGATGCCAAGCGCATGGCGCCGCAGGAAATCTCCGCGCGCGTGCTGGAAAAGATGAAGAAGACTGCCGAAGACTTCCTCGGCGAGAAGGTCACCGAGGCGGTGATCACCGTGCCGGCGTACTTCAACGACAGCCAGCGCCAGGCCACCAAGGATGCCGGCCGCATCGCCGGTCTGGACGTCAAGCGCATCATCAACGAGCCGACCGCCGCAGCCCTGGCCTATGGCCTGGACAAGAACGGCGGCGACCGCAAGATCGCCGTGTACGATCTGGGCGGCGGTACCTTCGACGTCTCGATCATCGAAATCGCCGAAGTCGATGGCGAAAAGCAGTTCGAGGTGCTGGCCACCAACGGCGACACCTTCCTGGGCGGCGAAGACTTCGACAACCGCGTCATCGAGTACTTGGTCGATGAGTTCAACAAGGACCAGGGCATCGACCTGCGCAAGGATCCGCTGGCCCTGCAGCGCCTGAAGGACGCGGCAGAGCGCGCCAAGATCGAGTTGTCGTCCAGCCAGCAGACCGAAGTGAACCTGCCGTACGTCACCGCCGATGCCTCGGGCCCGAAGCACCTCAACATCAAGTTGACCCGTGCCAAGCTCGAAGCGCTGGTGGAAGACCTGGTCAAGAAGTCGATCGAGCCGTGCCGCACCGCGTTGAACGACGCCGGCCTGCGCGCCAGCGACATCAACGAGGTGATCCTGGTCGGCGGTCAGACCCGCATGCCGAAGGTACGAGTACAACCCGGACAAGCTGCGCTACCACCGCATCATCCTGATGACCGACGCCGACGTCGACGGCTCGCACATCCGTACCCTGCTGCTGACATTCTTCTACCGGCAGATGCCGGAGTTGATCGAGCGCGGCTACATCTACATCGGCCTGCCGCCGCTGTACAAGCTCAAGCAGGGCAAGAGCGAGCTGTATCTGAAGGACGACGCGGCACTCAACGCCTACCTGGCCAGCAATGCGGTCGAAGGTGCGGCGCTGATTCCGGCCACCGACGAGCCGCCGATCACCGGCGAAGCGCTGGAAAAATTGTTGATGCTGTTCACCAGCGCCAACGAAGCGATCGCGCGCAACGCCCACCGCTACGACCCGGCCCTGCTCACCGCGCTGATCGACCTGCCGCCATTGGATGTGGAAAAGCTGCAGGTCGAAGGCGACCAGCACCCGACCCTGGATGCACTGCAGGCAGTGCTCAACCGCGGCACCCTGGGTACCGCGCGCTATCAGTTGCGCTTCGACCCGGGCAGCGACAATGCACCTGCCACCCTGGTGGCCATCCGCCGCCACATGGGCGAAGAGTTCACCCAGGTGCTGCCGATGGGTGCGTTCGAAAGCGGCGAGCTGCGTCCGCTGCGTGAGGTCTCGTTGGCCTTGCACGACCTGGTGCGCGAAGGCGCCCAGATCGTGCGCGGCAACAAGAGCCACCCGATCACCAGCTTCGCGCAGGCCCACGCCTGGTTGCTGGACGAGGCCAAGAAGGGCCGCCAGGTACAGCGCTTCAAGGGCCTGGGCGAAATGAATGCCGAGCAGCTGTGGGAAACCACGGTCAACCCCGACACGCGTCGTCTGTTGCAGGTGCGCATCGAGGACGCGGTGGCCGCCGACCAGATCTTCAGCACCTTGATGGGTCATCACCGAGACCGAATACGTCAAGCCGGGCAAGGGCCAGGCCTTCACCCGCATGAAGTACCGCTTCATCAAGTCCGGGCGCGTGGTCGAAATGACCATGAAGGCGACCGACGATGTGGAAGTGGCCGACGTGGTCGATACCGACATGCGCTACCTCTACAGCGATGGCGAGTACTGGCACTTCATGGACCCGGAAACCTTCGAGCAGGTGCAGACCGACAAGGCCGGCATGGGCGGCGCCGACAAGTGGCTCAAGGGCGAGGAAGATTGCATCGTGACCTTGTGGAACGGCACCCCGATCTGGGTGCAGCCGCCGAACTTCGTCGAACTGAAGATCACCGAGACCGACCCGGGCGTGCGCGGCGATACTTCCGGCGGCGGCGGCAAGCCGGCCACGTTGGAAACCGGCGCGGTGGTGCGCGTGCCGCTGTTCGTCAACCAGGATGGTCAACGGCATCAAGGACCACGAGCGCAAGGTGCTGCACCTGGCCACCACCGTGGCGCGCATGCCGCGTAAGGACTTCATCCGCTCCTGGGAAGGCAACCAGACCAACCTGGAATGGGTGGAAGACGCACTCAAGCGCAAGCAGAAGTGGTCCTCGGCGCTGCGCGACGTCAAGGACCAGATCATCTCCGAGCAGCAGGGCTCGATCGAGATGGAAAAGGCCAATTACCTGACCCTGGGCGAGATCAAGGAAATCAGCCGTGCGATGGCCTATGGCGAAGCCAAGGCACGCAAGGCCAAGAAGGAAATGGTCGAGGCCAACCTGCGTCTGGTCATCTCCATCGCCAAGAAGTACACCAACCGCGGCCTGCAGTTCCTGGACCTGATCCAGGAAGGCAACATCGGCCTGATGAAGGCCGTGGACAAGTTCGAATACCGTCGCGGTTACAAGTTCTCGACGTATGCAACGTGGTGGATCCGCCAGGCCATCACCCGTTCGATCGCCGATCAGGCGCGCACCATCCGTATCCCGGTGCACATGATCGAAACGATCAACAAGTTGAACCGCATTTCCCGCCAGATGCTCCAGCAGTTCGGCCGCGAGGCCACGCCGGAGGAACTGGCCAAGGAAATGGACATGCCCGAGGACAAGATCCGCAAGGTGATGAAAATCGCCAAGGAGCCGATCTCGATGGAAACCCCGATCGGCGACGACGAGGATTCGCATCTGGGCGACTTCATCGAGGACACCAATGTGGAGTCCCCGATCGACAACACCACCAACATCAATCTCTCCGAGACGGTGCGTGACGTGTTGGCCGGCCTCACCCCGCGCGAGGCGAAGGTGCTGCGCATGCGCTTCGGTATCGACATGAACACCGATCACACGCTGGAAGAGGTCGGTAAGCAGTTCGACGTCACCCGCGAGCGGATTCGTCAGATAGAGGCCAAGGCGTTG
CGD43
GGGCAAGATCGTTCAGATCATCGGCGCGGTCGTCGACGTCGAATTCCCGCGCAATGAAGTGCCGAAGGTGTATCACGCGCTGAAGGTCGACGGCACCGACATCACTCTGGAAGTGCAGCAGCAGCTCGGCGACGGCGTCGTGCGCACGATTGCGCTCGGCTCCACCGATGGCCTGAAGCGCAACCTGGTCGCCACCAACACCGAACGCGCCATTTCGGTGCCGGTCGGTGCCGGTACGCTGGGTCGCATCATGGACGTGCTGGGCCGCCCGATCGACGAAGCCGGCGACGTGCAGGCCTCGGACCATTGGGAAATCCATCGCGGCGCACCGTCGTACGAAGACCAGTCCTCCAGCACCGAATTGCTGGAAACCGGCATCAAGGTCATCGACCTGATGTGTCCGTTCGCCAAGGGCGGCAAGGTCGGCCTGTTCGGCGGCGCCGGCGTCGGCAAGACCGTCAACATGATGGAGCTGATCAACAACATCGCCAAGGCGCACAGCGGCTTGTCCGTGTTCGCCGGCGTGGGCGAGCGTACCCGCGAGGGCAACGACTTCTACCACGAGATGAAGGACTCCAACGTCCTGGACAAGGTCGCGATGGTGTACGGCCAGATGAACGAGCCGCCGGGCAACCGTCTGCGCGTGGCGCTGACCGGCCTGACCATGGCCGAGTACTTCCGCGACGAGAAGGACGCCAGCGGCAAGGGCAAGGACGTGCTGCTGTTCGTGGACAACATCTACCGCTACACGCTGGCCGGTACCGAAGTGTCCGCGCTGCTCGGCCGTATGCCGTCGGCGGTGGGTTACCAGCCGACCCTGGCCGAGGAAATGGGCGTGCTGCAGGAGCGCATCACCTCGACCAAGAGCGGTATTGACCTCGGCACCACGAACTCGTGCGTGTCGATCATGGACGGCGGCAAGGCCCGCGTCATCGAAAACTCCGAGGGCGATCGCACCACGCCTTCGATCGTCGCCTACACCAAGGACGGCGAAGTGCTGGTCGGTGCCTCGGCCAAGCGCCAGGCGGTGACCAACCCGAAGAACACCTTCTACGCGGTGAAGCGCCTGATCGGCCGCAAGTTCACCGACGGCGAAGTGCAGAAGGACATCTCGCACGTGCCGTACGGCATCCTGGCGCACGACAACGGCGACGCCTGGGTGCAGACCAGCGATGCCAAGCGCATGGCGCCGCAGGAAATCTCCGCGCGCGTGCTGGAAAAGATGAAGAAGACTGCCGAAGACTTCCTCGGCGAGAAGGTCACCGAGGCGGTGATCACCGTGCCGGCGTACTTCAACGACAGCCAGCGCCAGGCCACCAAGGATGCCGGCCGCATCGCCGGTCTGGACGTCAAGCGCATCATCAACGAGCCGACCGCCGCAGCCCTGGCCTATGGCCTGGACAAGAACGGCGGCGACCGCAAGATCGCCGTGTACGATCTGGGCGGCGGTACCTTCGACGTCTCGATCATCGAAATCGCCGAAGTCGATGGCGAAAAGCAGTTCGAGGTGCTGGCCACCAACGGCGACACCTTCCTGGGCGGCGAAGACTTCGACAACCGCGTCATCGAGTACTTGGTCGATGAGTTCAACAAGGACCAGGGCATCGACCTGCGCAAGGATCCGCTGGCCCTGCAGCGCCTGAAGGACGCGGCAGAGCGCGCCAAGATCGAGTTGTCGTCCAGCCAGCAGACCGAAGTGAACCTGCCGTACGTCACCGCCGATGCCTCGGGCCCGAAGCACCTCAACATCAAGTTGACCCGTGCCAAGCTCGAAGCGCTGGTGGAAGACCTGGTCAAGAAGTCGATCGAGCCGTGCCGCACCGCGTTGAACGACGCCGGCCTGCGCGCCAGCGACATCAACGAGGTGATCCTGGTCGGCGGTCAGACCCGCATGCCGAAGGTACGAGTACAACCCGGACAAGCTGCGCTACCACCGCATCATCCTGATGACCGACGCCGACGTCGACGGCTCGCACATCCGTACCCTGCTGCTGACATTCTTCTACCGGCAGATGCCGGAGTTGATCGAGCGCGGCTACATCTACATCGGCCTGCCGCCGCTGTACAAGCTCAAGCAGGGCAAGAGCGAGCTGTATCTGAAGGACGACGCGGCACTCAACGCCTACCTGGCCAGCAATGCGGTCGAAGGTGCGGCGCTGATTCCGGCCACCGACGAGCCGCCGATCACCGGCGAAGCGCTGGAAAAATTGTTGATGCTGTTCACCAGCGCCAACGAAGCGATCGCGCGCAACGCCCACCGCTACGACCCGGCCCTGCTCACCGCGCTGATCGACCTGCCGCCATTGGATGTGGAAAAGCTGCAGGTCGAAGGCGACCAGCACCCGACCCTGGATGCACTGCAGGCAGTGCTCAACCGCGGCACCCTGGGTACCGCGCGCTATCAGTTGCGCTTCGACCCGGGCAGCGACAATGCACCTGCCACCCTGGTGGCCATCCGCCGCCACATGGGCGAAGAGTTCACCCAGGTGCTGCCGATGGGTGCGTTCGAAAGCGGCGAGCTGCGTCCGCTGCGTGAGGTCTCGTTGGCCTTGCACGACCTGGTGCGCGAAGGCGCCCAGATCGTGCGCGGCAACAAGAGCCACCCGATCACCAGCTTCGCGCAGGCCCACGCCTGGTTGCTGGACGAGGCCAAGAAGGGCCGCCAGGTACAGCGCTTCAAGGGCCTGGGCGAAATGAATGCCGAGCAGCTGTGGGAAACCACGGTCAACCCCGACACGCGTCGTCTGTTGCAGGTGCGCATCGAGGACGCGGTGGCCGCCGACCAGATCTTCAGCACCTTGATGGGTCATCACCGAGACCGAATACGTCAAGCCGGGCAAGGGCCAGGCCTTCACCCGCATGAAGTACCGCTTCATCAAGTCCGGGCGCGTGGTCGAAATGACCATGAAGGCGACCGACGATGTGGAAGTGGCCGACGTGGTCGATACCGACATGCGCTACCTCTACAGCGATGGCGAGTACTGGCACTTCATGGACCCGGAAACCTTCGAGCAGGTGCAGACCGACAAGGCCGGCATGGGCGGCGCCGACAAGTGGCTCAAGGGCGAGGAAGATTGCATCGTGACCTTGTGGAACGGCACCCCGATCTGGGTGCAGCCGCCGAACTTCGTCGAACTGAAGATCACCGAGACCGACCCGGGCGTGCGCGGCGATACTTCCGGCGGCGGCGGCAAGCCGGCCACGTTGGAAACCGGCGCGGTGGTGCGCGTGCCGCTGTTCGTCAACCAGGATGGTCAACGGCATCAAGGACCACGAGCGCAAGGTGCTGCACCTGGCCACCACCGTGGCGCGCATGCCGCGTAAGGACTTCATCCGCTCCTGGGAAGGCAACCAGACCAACCTGGAATGGGTGGAAGACGCACTCAAGCGCAAGCAGAAGTGGTCCTCGGCGCTGCGCGACGTCAAGGACCAGATCATCTCCGAGCAGCAGGGCTCGATCGAGATGGAAAAGGCCAATTACCTGACCCTGGGCGAGATCAAGGAAATCAGCCGTGCGATGGCCTATGGCGAAGCCAAGGCACGCAAGGCCAAGAAGGAAATGGTCGAGGCCAACCTGCGTCTGGTCATCTCCATCGCCAAGAAGTACACCAACCGCGGCCTGCAGTTCCTGGACCTGATCCAGGAAGGCAACATCGGCCTGATGAAGGCCGTGGACAAGTTCGAATACCGTCGCGGTTACAAGTTCTCGACGTATGCAACGTGGTGGATCCGCCAGGCCATCACCCGTTCGATCGCCGATCAGGCGCGCACCATCCGTATCCCGGTGCACATGATCGAAACGATCAACAAGTTGAACCGCATTTCCCGCCAGATGCTCCAGCAGTTCGGCCGCGAGGCCACGCCGGAGGAACTGGCCAAGGAAATGGACATGCCCGAGGACAAGATCCGCAAGGTGATGAAAATCGCCAAGGAGCCGATCTCGATGGAAACCCCGATCGGCGACGACGAGGATTCGCATCTGGGCGACTTCATCGAGGACACCAATGTGGAGTCCCCGATCGACAACACCACCAACATCAATCTCTCCGAGACGGTGCGTGACGTGTTGGCCGGCCTCACCCCGCGCGAGGCGAAGGTGCTGCGCATGCGCTTCGGTATCGACATGAACACCGATCACACGCTGGAAGAGGTCGGTAAGCAGTTCGACGTCACCCGCGAGCGGATTCGTCAGATAGAGGCCAAGGCGTTG
CGD50
GGGCAAGATCGTTCAGATCATCGGCGCGGTCGTCGACGTCGAATTCCCGCGCAATGAAGTGCCGAAGGTGTATCACGCGCTGAAGGTCGACGGCACCGACATCACTCTGGAAGTGCAGCAGCAGCTCGGCGACGGCGTCGTGCGCACGATTGCGCTCGGCTCCACCGATGGCCTGAAGCGCAACCTGGTCGCCACCAACACCGAACGCGCCATTTCGGTGCCGGTCGGTGCCGGTACGCTGGGTCGCATCATGGACGTGCTGGGCCGCCCGATCGACGAAGCCGGCGACGTGCAGGCCTCGGACCATTGGGAAATCCATCGCGGCGCACCGTCGTACGAAGACCAGTCCTCCAGCACCGAATTGCTGGAAACCGGCATCAAGGTCATCGACCTGATGTGTCCGTTCGCCAAGGGCGGCAAGGTCGGCCTGTTCGGCGGCGCCGGCGTCGGCAAGACCGTCAACATGATGGAGCTGATCAACAACATCGCCAAGGCGCACAGCGGCTTGTCCGTGTTCGCCGGCGTGGGCGAGCGTACCCGCGAGGGCAACGACTTCTACCACGAGATGAAGGACTCCAACGTCCTGGACAAGGTCGCGATGGTGTACGGCCAGATGAACGAGCCGCCGGGCAACCGTCTGCGCGTGGCGCTGACCGGCCTGACCATGGCCGAGTACTTCCGCGACGAGAAGGACGCCAGCGGCAAGGGCAAGGACGTGCTGCTGTTCGTGGACAACATCTACCGCTACACGCTGGCCGGTACCGAAGTGTCCGCGCTGCTCGGCCGTATGCCGTCGGCGGTGGGTTACCAGCCGACCCTGGCCGAGGAAATGGGCGTGCTGCAGGAGCGCATCACCTCGACCAAGAGCGGTATTGACCTCGGCACCACGAACTCGTGCGTGTCGATCATGGACGGCGGCAAGGCCCGCGTCATCGAAAACTCCGAGGGCGATCGCACCACGCCTTCGATCGTCGCCTACACCAAGGACGGCGAAGTGCTGGTCGGTGCCTCGGCCAAGCGCCAGGCGGTGACCAACCCGAAGAACACCTTCTACGCGGTGAAGCGCCTGATCGGCCGCAAGTTCACCGACGGCGAAGTGCAGAAGGACATCTCGCACGTGCCGTACGGCATCCTGGCGCACGACAACGGCGACGCCTGGGTGCAGACCAGCGATGCCAAGCGCATGGCGCCGCAGGAAATCTCCGCGCGCGTGCTGGAAAAGATGAAGAAGACTGCCGAAGACTTCCTCGGCGAGAAGGTCACCGAGGCGGTGATCACCGTGCCGGCGTACTTCAACGACAGCCAGCGCCAGGCCACCAAGGATGCCGGCCGCATCGCCGGTCTGGACGTCAAGCGCATCATCAACGAGCCGACCGCCGCAGCCCTGGCCTATGGCCTGGACAAGAACGGCGGCGACCGCAAGATCGCCGTGTACGATCTGGGCGGCGGTACCTTCGACGTCTCGATCATCGAAATCGCCGAAGTCGATGGCGAAAAGCAGTTCGAGGTGCTGGCCACCAACGGCGACACCTTCCTGGGCGGCGAAGACTTCGACAACCGCGTCATCGAGTACTTGGTCGATGAGTTCAACAAGGACCAGGGCATCGACCTGCGCAAGGATCCGCTGGCCCTGCAGCGCCTGAAGGACGCGGCAGAGCGCGCCAAGATCGAGTTGTCGTCCAGCCAGCAGACCGAAGTGAACCTGCCGTACGTCACCGCCGATGCCTCGGGCCCGAAGCACCTCAACATCAAGTTGACCCGTGCCAAGCTCGAAGCGCTGGTGGAAGACCTGGTCAAGAAGTCGATCGAGCCGTGCCGCACCGCGTTGAACGACGCCGGCCTGCGCGCCAGCGACATCAACGAGGTGATCCTGGTCGGCGGTCAGACCCGCATGCCGAAGGTACGAGTACAACCCGGACAAGCTGCGCTACCACCGCATCATCCTGATGACCGACGCCGACGTCGACGGCTCGCACATCCGTACCCTGCTGCTGACATTCTTCTACCGGCAGATGCCGGAGTTGATCGAGCGCGGCTACATCTACATCGGCCTGCCGCCGCTGTACAAGCTCAAGCAGGGCAAGAGCGAGCTGTATCTGAAGGACGACGCGGCACTCAACGCCTACCTGGCCAGCAATGCGGTCGAAGGTGCGGCGCTGATTCCGGCCACCGACGAGCCGCCGATCACCGGCGAAGCGCTGGAAAAATTGTTGATGCTGTTCACCAGCGCCAACGAAGCGATCGCGCGCAACGCCCACCGCTACGACCCGGCCCTGCTCACCGCGCTGATCGACCTGCCGCCATTGGATGTGGAAAAGCTGCAGGTCGAAGGCGACCAGCACCCGACCCTGGATGCACTGCAGGCAGTGCTCAACCGCGGCACCCTGGGTACCGCGCGCTATCAGTTGCGCTTCGACCCGGGCAGCGACAATGCACCTGCCACCCTGGTGGCCATCCGCCGCCACATGGGCGAAGAGTTCACCCAGGTGCTGCCGATGGGTGCGTTCGAAAGCGGCGAGCTGCGTCCGCTGCGTGAGGTCTCGTTGGCCTTGCACGACCTGGTGCGCGAAGGCGCCCAGATCGTGCGCGGCAACAAGAGCCACCCGATCACCAGCTTCGCGCAGGCCCACGCCTGGTTGCTGGACGAGGCCAAGAAGGGCCGCCAGGTACAGCGCTTCAAGGGCCTGGGCGAAATGAATGCCGAGCAGCTGTGGGAAACCACGGTCAACCCCGACACGCGTCGTCTGTTGCAGGTGCGCATCGAGGACGCGGTGGCCGCCGACCAGATCTTCAGCACCTTGATGGGTCATCACCGAGACCGAATACGTCAAGCCGGGCAAGGGCCAGGCCTTCACCCGCATGAAGTACCGCTTCATCAAGTCCGGGCGCGTGGTCGAAATGACCATGAAGGCGACCGACGATGTGGAAGTGGCCGACGTGGTCGATACCGACATGCGCTACCTCTACAGCGATGGCGAGTACTGGCACTTCATGGACCCGGAAACCTTCGAGCAGGTGCAGACCGACAAGGCCGGCATGGGCGGCGCCGACAAGTGGCTCAAGGGCGAGGAAGATTGCATCGTGACCTTGTGGAACGGCACCCCGATCTGGGTGCAGCCGCCGAACTTCGTCGAACTGAAGATCACCGAGACCGACCCGGGCGTGCGCGGCGATACTTCCGGCGGCGGCGGCAAGCCGGCCACGTTGGAAACCGGCGCGGTGGTGCGCGTGCCGCTGTTCGTCAACCAGGATGGTCAACGGCATCAAGGACCACGAGCGCAAGGTGCTGCACCTGGCCACCACCGTGGCGCGCATGCCGCGTAAGGACTTCATCCGCTCCTGGGAAGGCAACCAGACCAACCTGGAATGGGTGGAAGACGCACTCAAGCGCAAGCAGAAGTGGTCCTCGGCGCTGCGCGACGTCAAGGACCAGATCATCTCCGAGCAGCAGGGCTCGATCGAGATGGAAAAGGCCAATTACCTGACCCTGGGCGAGATCAAGGAAATCAGCCGTGCGATGGCCTATGGCGAAGCCAAGGCACGCAAGGCCAAGAAGGAAATGGTCGAGGCCAACCTGCGTCTGGTCATCTCCATCGCCAAGAAGTACACCAACCGCGGCCTGCAGTTCCTGGACCTGATCCAGGAAGGCAACATCGGCCTGATGAAGGCCGTGGACAAGTTCGAATACCGTCGCGGTTACAAGTTCTCGACGTATGCAACGTGGTGGATCCGCCAGGCCATCACCCGTTCGATCGCCGATCAGGCGCGCACCATCCGTATCCCGGTGCACATGATCGAAACGATCAACAAGTTGAACCGCATTTCCCGCCAGATGCTCCAGCAGTTCGGCCGCGAGGCCACGCCGGAGGAACTGGCCAAGGAAATGGACATGCCCGAGGACAAGATCCGCAAGGTGATGAAAATCGCCAAGGAGCCGATCTCGATGGAAACCCCGATCGGCGACGACGAGGATTCGCATCTGGGCGACTTCATCGAGGACACCAATGTGGAGTCCCCGATCGACAACACCACCAACATCAATCTCTCCGAGACGGTGCGTGACGTGTTGGCCGGCCTCACCCCGCGCGAGGCGAAGGTGCTGCGCATGCGCTTCGGTATCGACATGAACACCGATCACACGCTGGAAGAGGTCGGTAAGCAGTTCGACGTCACCCGCGAGCGGATTCGTCAGATAGAGGCCAAGGCGTTG
CGD55
GGGCAAGATCGTTCAGATCATCGGCGCGGTCGTCGACGTCGAATTCCCGCGCAATGAAGTGCCGAAGGTGTATCACGCGCTGAAGGTCGACGGCACCGACATCACTCTGGAAGTGCAGCAGCAGCTCGGCGACGGCGTCGTGCGCACGATTGCGCTCGGCTCCACCGATGGCCTGAAGCGCAACCTGGTCGCCACCAACACCGAACGCGCCATTTCGGTGCCGGTCGGTGCCGGTACGCTGGGTCGCATCATGGACGTGCTGGGCCGCCCGATCGACGAAGCCGGCGACGTGCAGGCCTCGGACCATTGGGAAATCCATCGCGGCGCACCGTCGTACGAAGACCAGTCCTCCAGCACCGAATTGCTGGAAACCGGCATCAAGGTCATCGACCTGATGTGTCCGTTCGCCAAGGGCGGCAAGGTCGGCCTGTTCGGCGGCGCCGGCGTCGGCAAGACCGTCAACATGATGGAGCTGATCAACAACATCGCCAAGGCGCACAGCGGCTTGTCCGTGTTCGCCGGCGTGGGCGAGCGTACCCGCGAGGGCAACGACTTCTACCACGAGATGAAGGACTCCAACGTCCTGGACAAGGTCGCGATGGTGTACGGCCAGATGAACGAGCCGCCGGGCAACCGTCTGCGCGTGGCGCTGACCGGCCTGACCATGGCCGAGTACTTCCGCGACGAGAAGGACGCCAGCGGCAAGGGCAAGGACGTGCTGCTGTTCGTGGACAACATCTACCGCTACACGCTGGCCGGTACCGAAGTGTCCGCGCTGCTCGGCCGTATGCCGTCGGCGGTGGGTTACCAGCCGACCCTGGCCGAGGAAATGGGCGTGCTGCAGGAGCGCATCACCTCGACCAAGAGCGGTATTGACCTCGGCACCACGAACTCGTGCGTGTCGATCATGGACGGCGGCAAGGCCCGCGTCATCGAAAACTCCGAGGGCGATCGCACCACGCCTTCGATCGTCGCCTACACCAAGGACGGCGAAGTGCTGGTCGGTGCCTCGGCCAAGCGCCAGGCGGTGACCAACCCGAAGAACACCTTCTACGCGGTGAAGCGCCTGATCGGCCGCAAGTTCACCGACGGCGAAGTGCAGAAGGACATCTCGCACGTGCCGTACGGCATCCTGGCGCACGACAACGGCGACGCCTGGGTGCAGACCAGCGATGCCAAGCGCATGGCGCCGCAGGAAATCTCCGCGCGCGTGCTGGAAAAGATGAAGAAGACTGCCGAAGACTTCCTCGGCGAGAAGGTCACCGAGGCGGTGATCACCGTGCCGGCGTACTTCAACGACAGCCAGCGCCAGGCCACCAAGGATGCCGGCCGCATCGCCGGTCTGGACGTCAAGCGCATCATCAACGAGCCGACCGCCGCAGCCCTGGCCTATGGCCTGGACAAGAACGGCGGCGACCGCAAGATCGCCGTGTACGATCTGGGCGGCGGTACCTTCGACGTCTCGATCATCGAAATCGCCGAAGTCGATGGCGAAAAGCAGTTCGAGGTGCTGGCCACCAACGGCGACACCTTCCTGGGCGGCGAAGACTTCGACAACCGCGTCATCGAGTACTTGGTCGATGAGTTCAACAAGGACCAGGGCATCGACCTGCGCAAGGATCCGCTGGCCCTGCAGCGCCTGAAGGACGCGGCAGAGCGCGCCAAGATCGAGTTGTCGTCCAGCCAGCAGACCGAAGTGAACCTGCCGTACGTCACCGCCGATGCCTCGGGCCCGAAGCACCTCAACATCAAGTTGACCCGTGCCAAGCTCGAAGCGCTGGTGGAAGACCTGGTCAAGAAGTCGATCGAGCCGTGCCGCACCGCGTTGAACGACGCCGGCCTGCGCGCCAGCGACATCAACGAGGTGATCCTGGTCGGCGGTCAGACCCGCATGCCGAAGGTACGAGTACAACCCGGACAAGCTGCGCTACCACCGCATCATCCTGATGACCGACGCCGACGTCGACGGCTCGCACATCCGTACCCTGCTGCTGACATTCTTCTACCGGCAGATGCCGGAGTTGATCGAGCGCGGCTACATCTACATCGGCCTGCCGCCGCTGTACAAGCTCAAGCAGGGCAAGAGCGAGCTGTATCTGAAGGACGACGCGGCACTCAACGCCTACCTGGCCAGCAATGCGGTCGAAGGTGCGGCGCTGATTCCGGCCACCGACGAGCCGCCGATCACCGGCGAAGCGCTGGAAAAATTGTTGATGCTGTTCACCAGCGCCAACGAAGCGATCGCGCGCAACGCCCACCGCTACGACCCGGCCCTGCTCACCGCGCTGATCGACCTGCCGCCATTGGATGTGGAAAAGCTGCAGGTCGAAGGCGACCAGCACCCGACCCTGGATGCACTGCAGGCAGTGCTCAACCGCGGCACCCTGGGTACCGCGCGCTATCAGTTGCGCTTCGACCCGGGCAGCGACAATGCACCTGCCACCCTGGTGGCCATCCGCCGCCACATGGGCGAAGAGTTCACCCAGGTGCTGCCGATGGGTGCGTTCGAAAGCGGCGAGCTGCGTCCGCTGCGTGAGGTCTCGTTGGCCTTGCACGACCTGGTGCGCGAAGGCGCCCAGATCGTGCGCGGCAACAAGAGCCACCCGATCACCAGCTTCGCGCAGGCCCACGCCTGGTTGCTGGACGAGGCCAAGAAGGGCCGCCAGGTACAGCGCTTCAAGGGCCTGGGCGAAATGAATGCCGAGCAGCTGTGGGAAACCACGGTCAACCCCGACACGCGTCGTCTGTTGCAGGTGCGCATCGAGGACGCGGTGGCCGCCGACCAGATCTTCAGCACCTTGATGGGTCATCACCGAGACCGAATACGTCAAGCCGGGCAAGGGCCAGGCCTTCACCCGCATGAAGTACCGCTTCATCAAGTCCGGGCGCGTGGTCGAAATGACCATGAAGGCGACCGACGATGTGGAAGTGGCCGACGTGGTCGATACCGACATGCGCTACCTCTACAGCGATGGCGAGTACTGGCACTTCATGGACCCGGAAACCTTCGAGCAGGTGCAGACCGACAAGGCCGGCATGGGCGGCGCCGACAAGTGGCTCAAGGGCGAGGAAGATTGCATCGTGACCTTGTGGAACGGCACCCCGATCTGGGTGCAGCCGCCGAACTTCGTCGAACTGAAGATCACCGAGACCGACCCGGGCGTGCGCGGCGATACTTCCGGCGGCGGCGGCAAGCCGGCCACGTTGGAAACCGGCGCGGTGGTGCGCGTGCCGCTGTTCGTCAACCAGGATGGTCAACGGCATCAAGGACCACGAGCGCAAGGTGCTGCACCTGGCCACCACCGTGGCGCGCATGCCGCGTAAGGACTTCATCCGCTCCTGGGAAGGCAACCAGACCAACCTGGAATGGGTGGAAGACGCACTCAAGCGCAAGCAGAAGTGGTCCTCGGCGCTGCGCGACGTCAAGGACCAGATCATCTCCGAGCAGCAGGGCTCGATCGAGATGGAAAAGGCCAATTACCTGACCCTGGGCGAGATCAAGGAAATCAGCCGTGCGATGGCCTATGGCGAAGCCAAGGCACGCAAGGCCAAGAAGGAAATGGTCGAGGCCAACCTGCGTCTGGTCATCTCCATCGCCAAGAAGTACACCAACCGCGGCCTGCAGTTCCTGGACCTGATCCAGGAAGGCAACATCGGCCTGATGAAGGCCGTGGACAAGTTCGAATACCGTCGCGGTTACAAGTTCTCGACGTATGCAACGTGGTGGATCCGCCAGGCCATCACCCGTTCGATCGCCGATCAGGCGCGCACCATCCGTATCCCGGTGCACATGATCGAAACGATCAACAAGTTGAACCGCATTTCCCGCCAGATGCTCCAGCAGTTCGGCCGCGAGGCCACGCCGGAGGAACTGGCCAAGGAAATGGACATGCCCGAGGACAAGATCCGCAAGGTGATGAAAATCGCCAAGGAGCCGATCTCGATGGAAACCCCGATCGGCGACGACGAGGATTCGCATCTGGGCGACTTCATCGAGGACACCAATGTGGAGTCCCCGATCGACAACACCACCAACATCAATCTCTCCGAGACGGTGCGTGACGTGTTGGCCGGCCTCACCCCGCGCGAGGCGAAGGTGCTGCGCATGCGCTTCGGTATCGACATGAACACCGATCACACGCTGGAAGAGGTCGGTAAGCAGTTCGACGTCACCCGCGAGCGGATTCGTCAGATAGAGGCCAAGGCGTTG
CGD56
GGGCAAGATCGTTCAGATCATCGGCGCGGTCGTCGACGTCGAATTCCCGCGCAATGAAGTGCCGAAGGTGTATCACGCGCTGAAGGTCGACGGCACCGACATCACTCTGGAAGTGCAGCAGCAGCTCGGCGACGGCGTCGTGCGCACGATTGCGCTCGGCTCCACCGATGGCCTGAAGCGCAACCTGGTCGCCACCAACACCGAACGCGCCATTTCGGTGCCGGTCGGTGCCGGTACGCTGGGTCGCATCATGGACGTGCTGGGCCGCCCGATCGACGAAGCCGGCGACGTGCAGGCCTCGGACCATTGGGAAATCCATCGCGGCGCACCGTCGTACGAAGACCAGTCCTCCAGCACCGAATTGCTGGAAACCGGCATCAAGGTCATCGACCTGATGTGTCCGTTCGCCAAGGGCGGCAAGGTCGGCCTGTTCGGCGGCGCCGGCGTCGGCAAGACCGTCAACATGATGGAGCTGATCAACAACATCGCCAAGGCGCACAGCGGCTTGTCCGTGTTCGCCGGCGTGGGCGAGCGTACCCGCGAGGGCAACGACTTCTACCACGAGATGAAGGACTCCAACGTCCTGGACAAGGTCGCGATGGTGTACGGCCAGATGAACGAGCCGCCGGGCAACCGTCTGCGCGTGGCGCTGACCGGCCTGACCATGGCCGAGTACTTCCGCGACGAGAAGGACGCCAGCGGCAAGGGCAAGGACGTGCTGCTGTTCGTGGACAACATCTACCGCTACACGCTGGCCGGTACCGAAGTGTCCGCGCTGCTCGGCCGTATGCCGTCGGCGGTGGGTTACCAGCCGACCCTGGCCGAGGAAATGGGCGTGCTGCAGGAGCGCATCACCTCGACCAAGAGCGGTATTGACCTCGGCACCACGAACTCGTGCGTGTCGATCATGGACGGCGGCAAGGCCCGCGTCATCGAAAACTCCGAGGGCGATCGCACCACGCCTTCGATCGTCGCCTACACCAAGGACGGCGAAGTGCTGGTCGGTGCCTCGGCCAAGCGCCAGGCGGTGACCAACCCGAAGAACACCTTCTACGCGGTGAAGCGCCTGATCGGCCGCAAGTTCACCGACGGCGAAGTGCAGAAGGACATCTCGCACGTGCCGTACGGCATCCTGGCGCACGACAACGGCGACGCCTGGGTGCAGACCAGCGATGCCAAGCGCATGGCGCCGCAGGAAATCTCCGCGCGCGTGCTGGAAAAGATGAAGAAGACTGCCGAAGACTTCCTCGGCGAGAAGGTCACCGAGGCGGTGATCACCGTGCCGGCGTACTTCAACGACAGCCAGCGCCAGGCCACCAAGGATGCCGGCCGCATCGCCGGTCTGGACGTCAAGCGCATCATCAACGAGCCGACCGCCGCAGCCCTGGCCTATGGCCTGGACAAGAACGGCGGCGACCGCAAGATCGCCGTGTACGATCTGGGCGGCGGTACCTTCGACGTCTCGATCATCGAAATCGCCGAAGTCGATGGCGAAAAGCAGTTCGAGGTGCTGGCCACCAACGGCGACACCTTCCTGGGCGGCGAAGACTTCGACAACCGCGTCATCGAGTACTTGGTCGATGAGTTCAACAAGGACCAGGGCATCGACCTGCGCAAGGATCCGCTGGCCCTGCAGCGCCTGAAGGACGCGGCAGAGCGCGCCAAGATCGAGTTGTCGTCCAGCCAGCAGACCGAAGTGAACCTGCCGTACGTCACCGCCGATGCCTCGGGCCCGAAGCACCTCAACATCAAGTTGACCCGTGCCAAGCTCGAAGCGCTGGTGGAAGACCTGGTCAAGAAGTCGATCGAGCCGTGCCGCACCGCGTTGAACGACGCCGGCCTGCGCGCCAGCGACATCAACGAGGTGATCCTGGTCGGCGGTCAGACCCGCATGCCGAAGGTACGAGTACAACCCGGACAAGCTGCGCTACCACCGCATCATCCTGATGACCGACGCCGACGTCGACGGCTCGCACATCCGTACCCTGCTGCTGACATTCTTCTACCGGCAGATGCCGGAGTTGATCGAGCGCGGCTACATCTACATCGGCCTGCCGCCGCTGTACAAGCTCAAGCAGGGCAAGAGCGAGCTGTATCTGAAGGACGACGCGGCACTCAACGCCTACCTGGCCAGCAATGCGGTCGAAGGTGCGGCGCTGATTCCGGCCACCGACGAGCCGCCGATCACCGGCGAAGCGCTGGAAAAATTGTTGATGCTGTTCACCAGCGCCAACGAAGCGATCGCGCGCAACGCCCACCGCTACGACCCGGCCCTGCTCACCGCGCTGATCGACCTGCCGCCATTGGATGTGGAAAAGCTGCAGGTCGAAGGCGACCAGCACCCGACCCTGGATGCACTGCAGGCAGTGCTCAACCGCGGCACCCTGGGTACCGCGCGCTATCAGTTGCGCTTCGACCCGGGCAGCGACAATGCACCTGCCACCCTGGTGGCCATCCGCCGCCACATGGGCGAAGAGTTCACCCAGGTGCTGCCGATGGGTGCGTTCGAAAGCGGCGAGCTGCGTCCGCTGCGTGAGGTCTCGTTGGCCTTGCACGACCTGGTGCGCGAAGGCGCCCAGATCGTGCGCGGCAACAAGAGCCACCCGATCACCAGCTTCGCGCAGGCCCACGCCTGGTTGCTGGACGAGGCCAAGAAGGGCCGCCAGGTACAGCGCTTCAAGGGCCTGGGCGAAATGAATGCCGAGCAGCTGTGGGAAACCACGGTCAACCCCGACACGCGTCGTCTGTTGCAGGTGCGCATCGAGGACGCGGTGGCCGCCGACCAGATCTTCAGCACCTTGATGGGTCATCACCGAGACCGAATACGTCAAGCCGGGCAAGGGCCAGGCCTTCACCCGCATGAAGTACCGCTTCATCAAGTCCGGGCGCGTGGTCGAAATGACCATGAAGGCGACCGACGATGTGGAAGTGGCCGACGTGGTCGATACCGACATGCGCTACCTCTACAGCGATGGCGAGTACTGGCACTTCATGGACCCGGAAACCTTCGAGCAGGTGCAGACCGACAAGGCCGGCATGGGCGGCGCCGACAAGTGGCTCAAGGGCGAGGAAGATTGCATCGTGACCTTGTGGAACGGCACCCCGATCTGGGTGCAGCCGCCGAACTTCGTCGAACTGAAGATCACCGAGACCGACCCGGGCGTGCGCGGCGATACTTCCGGCGGCGGCGGCAAGCCGGCCACGTTGGAAACCGGCGCGGTGGTGCGCGTGCCGCTGTTCGTCAACCAGGATGGTCAACGGCATCAAGGACCACGAGCGCAAGGTGCTGCACCTGGCCACCACCGTGGCGCGCATGCCGCGTAAGGACTTCATCCGCTCCTGGGAAGGCAACCAGACCAACCTGGAATGGGTGGAAGACGCACTCAAGCGCAAGCAGAAGTGGTCCTCGGCGCTGCGCGACGTCAAGGACCAGATCATCTCCGAGCAGCAGGGCTCGATCGAGATGGAAAAGGCCAATTACCTGACCCTGGGCGAGATCAAGGAAATCAGCCGTGCGATGGCCTATGGCGAAGCCAAGGCACGCAAGGCCAAGAAGGAAATGGTCGAGGCCAACCTGCGTCTGGTCATCTCCATCGCCAAGAAGTACACCAACCGCGGCCTGCAGTTCCTGGACCTGATCCAGGAAGGCAACATCGGCCTGATGAAGGCCGTGGACAAGTTCGAATACCGTCGCGGTTACAAGTTCTCGACGTATGCAACGTGGTGGATCCGCCAGGCCATCACCCGTTCGATCGCCGATCAGGCGCGCACCATCCGTATCCCGGTGCACATGATCGAAACGATCAACAAGTTGAACCGCATTTCCCGCCAGATGCTCCAGCAGTTCGGCCGCGAGGCCACGCCGGAGGAACTGGCCAAGGAAATGGACATGCCCGAGGACAAGATCCGCAAGGTGATGAAAATCGCCAAGGAGCCGATCTCGATGGAAACCCCGATCGGCGACGACGAGGATTCGCATCTGGGCGACTTCATCGAGGACACCAATGTGGAGTCCCCGATCGACAACACCACCAACATCAATCTCTCCGAGACGGTGCGTGACGTGTTGGCCGGCCTCACCCCGCGCGAGGCGAAGGTGCTGCGCATGCGCTTCGGTATCGACATGAACACCGATCACACGCTGGAAGAGGTCGGTAAGCAGTTCGACGTCACCCGCGAGCGGATTCGTCAGATAGAGGCCAAGGCGTTG
CGX01
GGGCAAGATCGTTCAGATCATCGGCGCGGTCGTCGACGTCGAATTCCCGCGCAATGAAGTGCCGAAGGTGTATCACGCGCTGAAGGTCGACGGCACCGACATCACTCTGGAAGTGCAGCAGCAGCTCGGCGACGGCGTCGTGCGCACGATTGCGCTCGGCTCCACCGATGGCCTGAAGCGCAACCTGGTCGCCACCAACACCGAACGCGCCATTTCGGTGCCGGTCGGTGCCGGTACGCTGGGTCGCATCATGGACGTGCTGGGCCGCCCGATCGACGAAGCCGGCGACGTGCAGGCCTCGGACCATTGGGAAATCCATCGCGGCGCACCGTCGTACGAAGACCAGTCCTCCAGCACCGAATTGCTGGAAACCGGCATCAAGGTCATCGACCTGATGTGTCCGTTCGCCAAGGGCGGCAAGGTCGGCCTGTTCGGCGGCGCCGGCGTCGGCAAGACCGTCAACATGATGGAGCTGATCAACAACATCGCCAAGGCGCACAGCGGCTTGTCCGTGTTCGCCGGCGTGGGCGAGCGTACCCGCGAGGGCAACGACTTCTACCACGAGATGAAGGACTCCAACGTCCTGGACAAGGTCGCGATGGTGTACGGCCAGATGAACGAGCCGCCGGGCAACCGTCTGCGCGTGGCGCTGACCGGCCTGACCATGGCCGAGTACTTCCGCGACGAGAAGGACGCCAGCGGCAAGGGCAAGGACGTGCTGCTGTTCGTGGACAACATCTACCGCTACACGCTGGCCGGTACCGAAGTGTCCGCGCTGCTCGGCCGTATGCCGTCGGCGGTGGGTTACCAGCCGACCCTGGCCGAGGAAATGGGCGTGCTGCAGGAGCGCATCACCTCGACCAAGAGCGGTATTGACCTCGGCACCACGAACTCGTGCGTGTCGATCATGGACGGCGGCAAGGCCCGCGTCATCGAAAACTCCGAGGGCGATCGCACCACGCCTTCGATCGTCGCCTACACCAAGGACGGCGAAGTGCTGGTCGGTGCCTCGGCCAAGCGCCAGGCGGTGACCAACCCGAAGAACACCTTCTACGCGGTGAAGCGCCTGATCGGCCGCAAGTTCACCGACGGCGAAGTGCAGAAGGACATCTCGCACGTGCCGTACGGCATCCTGGCGCACGACAACGGCGACGCCTGGGTGCAGACCAGCGATGCCAAGCGCATGGCGCCGCAGGAAATCTCCGCGCGCGTGCTGGAAAAGATGAAGAAGACTGCCGAAGACTTCCTCGGCGAGAAGGTCACCGAGGCGGTGATCACCGTGCCGGCGTACTTCAACGACAGCCAGCGCCAGGCCACCAAGGATGCCGGCCGCATCGCCGGTCTGGACGTCAAGCGCATCATCAACGAGCCGACCGCCGCAGCCCTGGCCTATGGCCTGGACAAGAACGGCGGCGACCGCAAGATCGCCGTGTACGATCTGGGCGGCGGTACCTTCGACGTCTCGATCATCGAAATCGCCGAAGTCGATGGCGAAAAGCAGTTCGAGGTGCTGGCCACCAACGGCGACACCTTCCTGGGCGGCGAAGACTTCGACAACCGCGTCATCGAGTACTTGGTCGATGAGTTCAACAAGGACCAGGGCATCGACCTGCGCAAGGATCCGCTGGCCCTGCAGCGCCTGAAGGACGCGGCAGAGCGCGCCAAGATCGAGTTGTCGTCCAGCCAGCAGACCGAAGTGAACCTGCCGTACGTCACCGCCGATGCCTCGGGCCCGAAGCACCTCAACATCAAGTTGACCCGTGCCAAGCTCGAAGCGCTGGTGGAAGACCTGGTCAAGAAGTCGATCGAGCCGTGCCGCACCGCGTTGAACGACGCCGGCCTGCGCGCCAGCGACATCAACGAGGTGATCCTGGTCGGCGGTCAGACCCGCATGCCGAAGGTACGAGTACAACCCGGACAAGCTGCGCTACCACCGCATCATCCTGATGACCGACGCCGACGTCGACGGCTCGCACATCCGTACCCTGCTGCTGACATTCTTCTACCGGCAGATGCCGGAGTTGATCGAGCGCGGCTACATCTACATCGGCCTGCCGCCGCTGTACAAGCTCAAGCAGGGCAAGAGCGAGCTGTATCTGAAGGACGACGCGGCACTCAACGCCTACCTGGCCAGCAATGCGGTCGAAGGTGCGGCGCTGATTCCGGCCACCGACGAGCCGCCGATCACCGGCGAAGCGCTGGAAAAATTGTTGATGCTGTTCACCAGCGCCAACGAAGCGATCGCGCGCAACGCCCACCGCTACGACCCGGCCCTGCTCACCGCGCTGATCGACCTGCCGCCATTGGATGTGGAAAAGCTGCAGGTCGAAGGCGACCAGCACCCGACCCTGGATGCACTGCAGGCAGTGCTCAACCGCGGCACCCTGGGTACCGCGCGCTATCAGTTGCGCTTCGACCCGGGCAGCGACAATGCACCTGCCACCCTGGTGGCCATCCGCCGCCACATGGGCGAAGAGTTCACCCAGGTGCTGCCGATGGGTGCGTTCGAAAGCGGCGAGCTGCGTCCGCTGCGTGAGGTCTCGTTGGCCTTGCACGACCTGGTGCGCGAAGGCGCCCAGATCGTGCGCGGCAACAAGAGCCACCCGATCACCAGCTTCGCGCAGGCCCACGCCTGGTTGCTGGACGAGGCCAAGAAGGGCCGCCAGGTACAGCGCTTCAAGGGCCTGGGCGAAATGAATGCCGAGCAGCTGTGGGAAACCACGGTCAACCCCGACACGCGTCGTCTGTTGCAGGTGCGCATCGAGGACGCGGTGGCCGCCGACCAGATCTTCAGCACCTTGATGGGTCATCACCGAGACCGAATACGTCAAGCCGGGCAAGGGCCAGGCCTTCACCCGCATGAAGTACCGCTTCATCAAGTCCGGGCGCGTGGTCGAAATGACCATGAAGGCGACCGACGATGTGGAAGTGGCCGACGTGGTCGATACCGACATGCGCTACCTCTACAGCGATGGCGAGTACTGGCACTTCATGGACCCGGAAACCTTCGAGCAGGTGCAGACCGACAAGGCCGGCATGGGCGGCGCCGACAAGTGGCTCAAGGGCGAGGAAGATTGCATCGTGACCTTGTGGAACGGCACCCCGATCTGGGTGCAGCCGCCGAACTTCGTCGAACTGAAGATCACCGAGACCGACCCGGGCGTGCGCGGCGATACTTCCGGCGGCGGCGGCAAGCCGGCCACGTTGGAAACCGGCGCGGTGGTGCGCGTGCCGCTGTTCGTCAACCAGGATGGTCAACGGCATCAAGGACCACGAGCGCAAGGTGCTGCACCTGGCCACCACCGTGGCGCGCATGCCGCGTAAGGACTTCATCCGCTCCTGGGAAGGCAACCAGACCAACCTGGAATGGGTGGAAGACGCACTCAAGCGCAAGCAGAAGTGGTCCTCGGCGCTGCGCGACGTCAAGGACCAGATCATCTCCGAGCAGCAGGGCTCGATCGAGATGGAAAAGGCCAATTACCTGACCCTGGGCGAGATCAAGGAAATCAGCCGTGCGATGGCCTATGGCGAAGCCAAGGCACGCAAGGCCAAGAAGGAAATGGTCGAGGCCAACCTGCGTCTGGTCATCTCCATCGCCAAGAAGTACACCAACCGCGGCCTGCAGTTCCTGGACCTGATCCAGGAAGGCAACATCGGCCTGATGAAGGCCGTGGACAAGTTCGAATACCGTCGCGGTTACAAGTTCTCGACGTATGCAACGTGGTGGATCCGCCAGGCCATCACCCGTTCGATCGCCGATCAGGCGCGCACCATCCGTATCCCGGTGCACATGATCGAAACGATCAACAAGTTGAACCGCATTTCCCGCCAGATGCTCCAGCAGTTCGGCCGCGAGGCCACGCCGGAGGAACTGGCCAAGGAAATGGACATGCCCGAGGACAAGATCCGCAAGGTGATGAAAATCGCCAAGGAGCCGATCTCGATGGAAACCCCGATCGGCGACGACGAGGATTCGCATCTGGGCGACTTCATCGAGGACACCAATGTGGAGTCCCCGATCGACAACACCACCAACATCAATCTCTCCGAGACGGTGCGTGACGTGTTGGCCGGCCTCACCCCGCGCGAGGCGAAGGTGCTGCGCATGCGCTTCGGTATCGACATGAACACCGATCACACGCTGGAAGAGGTCGGTAAGCAGTTCGACGTCACCCGCGAGCGGATTCGTCAGATAGAGGCCAAGGCGTTG
CGX04
GGGCAAGATCGTTCAGATCATCGGCGCGGTCGTCGACGTCGAATTCCCGCGCAATGAAGTGCCGAAGGTGTATCACGCGCTGAAGGTCGACGGCACCGACATCACTCTGGAAGTGCAGCAGCAGCTCGGCGACGGCGTCGTGCGCACGATTGCGCTCGGCTCCACCGATGGCCTGAAGCGCAACCTGGTCGCCACCAACACCGAACGCGCCATTTCGGTGCCGGTCGGTGCCGGTACGCTGGGTCGCATCATGGACGTGCTGGGCCGCCCGATCGACGAAGCCGGCGACGTGCAGGCCTCGGACCATTGGGAAATCCATCGCGGCGCACCGTCGTACGAAGACCAGTCCTCCAGCACCGAATTGCTGGAAACCGGCATCAAGGTCATCGACCTGATGTGTCCGTTCGCCAAGGGCGGCAAGGTCGGCCTGTTCGGCGGCGCCGGCGTCGGCAAGACCGTCAACATGATGGAGCTGATCAACAACATCGCCAAGGCGCACAGCGGCTTGTCCGTGTTCGCCGGCGTGGGCGAGCGTACCCGCGAGGGCAACGACTTCTACCACGAGATGAAGGACTCCAACGTCCTGGACAAGGTCGCGATGGTGTACGGCCAGATGAACGAGCCGCCGGGCAACCGTCTGCGCGTGGCGCTGACCGGCCTGACCATGGCCGAGTACTTCCGCGACGAGAAGGACGCCAGCGGCAAGGGCAAGGACGTGCTGCTGTTCGTGGACAACATCTACCGCTACACGCTGGCCGGTACCGAAGTGTCCGCGCTGCTCGGCCGTATGCCGTCGGCGGTGGGTTACCAGCCGACCCTGGCCGAGGAAATGGGCGTGCTGCAGGAGCGCATCACCTCGACCAAGAGCGGTATTGACCTCGGCACCACGAACTCGTGCGTGTCGATCATGGACGGCGGCAAGGCCCGCGTCATCGAAAACTCCGAGGGCGATCGCACCACGCCTTCGATCGTCGCCTACACCAAGGACGGCGAAGTGCTGGTCGGTGCCTCGGCCAAGCGCCAGGCGGTGACCAACCCGAAGAACACCTTCTACGCGGTGAAGCGCCTGATCGGCCGCAAGTTCACCGACGGCGAAGTGCAGAAGGACATCTCGCACGTGCCGTACGGCATCCTGGCGCACGACAACGGCGACGCCTGGGTGCAGACCAGCGATGCCAAGCGCATGGCGCCGCAGGAAATCTCCGCGCGCGTGCTGGAAAAGATGAAGAAGACTGCCGAAGACTTCCTCGGCGAGAAGGTCACCGAGGCGGTGATCACCGTGCCGGCGTACTTCAACGACAGCCAGCGCCAGGCCACCAAGGATGCCGGCCGCATCGCCGGTCTGGACGTCAAGCGCATCATCAACGAGCCGACCGCCGCAGCCCTGGCCTATGGCCTGGACAAGAACGGCGGCGACCGCAAGATCGCCGTGTACGATCTGGGCGGCGGTACCTTCGACGTCTCGATCATCGAAATCGCCGAAGTCGATGGCGAAAAGCAGTTCGAGGTGCTGGCCACCAACGGCGACACCTTCCTGGGCGGCGAAGACTTCGACAACCGCGTCATCGAGTACTTGGTCGATGAGTTCAACAAGGACCAGGGCATCGACCTGCGCAAGGATCCGCTGGCCCTGCAGCGCCTGAAGGACGCGGCAGAGCGCGCCAAGATCGAGTTGTCGTCCAGCCAGCAGACCGAAGTGAACCTGCCGTACGTCACCGCCGATGCCTCGGGCCCGAAGCACCTCAACATCAAGTTGACCCGTGCCAAGCTCGAAGCGCTGGTGGAAGACCTGGTCAAGAAGTCGATCGAGCCGTGCCGCACCGCGTTGAACGACGCCGGCCTGCGCGCCAGCGACATCAACGAGGTGATCCTGGTCGGCGGTCAGACCCGCATGCCGAAGGTACGAGTACAACCCGGACAAGCTGCGCTACCACCGCATCATCCTGATGACCGACGCCGACGTCGACGGCTCGCACATCCGTACCCTGCTGCTGACATTCTTCTACCGGCAGATGCCGGAGTTGATCGAGCGCGGCTACATCTACATCGGCCTGCCGCCGCTGTACAAGCTCAAGCAGGGCAAGAGCGAGCTGTATCTGAAGGACGACGCGGCACTCAACGCCTACCTGGCCAGCAATGCGGTCGAAGGTGCGGCGCTGATTCCGGCCACCGACGAGCCGCCGATCACCGGCGAAGCGCTGGAAAAATTGTTGATGCTGTTCACCAGCGCCAACGAAGCGATCGCGCGCAACGCCCACCGCTACGACCCGGCCCTGCTCACCGCGCTGATCGACCTGCCGCCATTGGATGTGGAAAAGCTGCAGGTCGAAGGCGACCAGCACCCGACCCTGGATGCACTGCAGGCAGTGCTCAACCGCGGCACCCTGGGTACCGCGCGCTATCAGTTGCGCTTCGACCCGGGCAGCGACAATGCACCTGCCACCCTGGTGGCCATCCGCCGCCACATGGGCGAAGAGTTCACCCAGGTGCTGCCGATGGGTGCGTTCGAAAGCGGCGAGCTGCGTCCGCTGCGTGAGGTCTCGTTGGCCTTGCACGACCTGGTGCGCGAAGGCGCCCAGATCGTGCGCGGCAACAAGAGCCACCCGATCACCAGCTTCGCGCAGGCCCACGCCTGGTTGCTGGACGAGGCCAAGAAGGGCCGCCAGGTACAGCGCTTCAAGGGCCTGGGCGAAATGAATGCCGAGCAGCTGTGGGAAACCACGGTCAACCCCGACACGCGTCGTCTGTTGCAGGTGCGCATCGAGGACGCGGTGGCCGCCGACCAGATCTTCAGCACCTTGATGGGTCATCACCGAGACCGAATACGTCAAGCCGGGCAAGGGCCAGGCCTTCACCCGCATGAAGTACCGCTTCATCAAGTCCGGGCGCGTGGTCGAAATGACCATGAAGGCGACCGACGATGTGGAAGTGGCCGACGTGGTCGATACCGACATGCGCTACCTCTACAGCGATGGCGAGTACTGGCACTTCATGGACCCGGAAACCTTCGAGCAGGTGCAGACCGACAAGGCCGGCATGGGCGGCGCCGACAAGTGGCTCAAGGGCGAGGAAGATTGCATCGTGACCTTGTGGAACGGCACCCCGATCTGGGTGCAGCCGCCGAACTTCGTCGAACTGAAGATCACCGAGACCGACCCGGGCGTGCGCGGCGATACTTCCGGCGGCGGCGGCAAGCCGGCCACGTTGGAAACCGGCGCGGTGGTGCGCGTGCCGCTGTTCGTCAACCAGGATGGTCAACGGCATCAAGGACCACGAGCGCAAGGTGCTGCACCTGGCCACCACCGTGGCGCGCATGCCGCGTAAGGACTTCATCCGCTCCTGGGAAGGCAACCAGACCAACCTGGAATGGGTGGAAGACGCACTCAAGCGCAAGCAGAAGTGGTCCTCGGCGCTGCGCGACGTCAAGGACCAGATCATCTCCGAGCAGCAGGGCTCGATCGAGATGGAAAAGGCCAATTACCTGACCCTGGGCGAGATCAAGGAAATCAGCCGTGCGATGGCCTATGGCGAAGCCAAGGCACGCAAGGCCAAGAAGGAAATGGTCGAGGCCAACCTGCGTCTGGTCATCTCCATCGCCAAGAAGTACACCAACCGCGGCCTGCAGTTCCTGGACCTGATCCAGGAAGGCAACATCGGCCTGATGAAGGCCGTGGACAAGTTCGAATACCGTCGCGGTTACAAGTTCTCGACGTATGCAACGTGGTGGATCCGCCAGGCCATCACCCGTTCGATCGCCGATCAGGCGCGCACCATCCGTATCCCGGTGCACATGATCGAAACGATCAACAAGTTGAACCGCATTTCCCGCCAGATGCTCCAGCAGTTCGGCCGCGAGGCCACGCCGGAGGAACTGGCCAAGGAAATGGACATGCCCGAGGACAAGATCCGCAAGGTGATGAAAATCGCCAAGGAGCCGATCTCGATGGAAACCCCGATCGGCGACGACGAGGATTCGCATCTGGGCGACTTCATCGAGGACACCAATGTGGAGTCCCCGATCGACAACACCACCAACATCAATCTCTCCGAGACGGTGCGTGACGTGTTGGCCGGCCTCACCCCGCGCGAGGCGAAGGTGCTGCGCATGCGCTTCGGTATCGACATGAACACCGATCACACGCTGGAAGAGGTCGGTAAGCAGTTCGACGTCACCCGCGAGCGGATTCGTCAGATAGAGGCCAAGGCGTTG
CGX07
GGGCAAGATCGTTCAGATCATCGGCGCGGTCGTCGACGTCGAATTCCCGCGCAATGAAGTGCCGAAGGTGTATCACGCGCTGAAGGTCGACGGCACCGACATCACTCTGGAAGTGCAGCAGCAGCTCGGCGACGGCGTCGTGCGCACGATTGCGCTCGGCTCCACCGATGGCCTGAAGCGCAACCTGGTCGCCACCAACACCGAACGCGCCATTTCGGTGCCGGTCGGTGCCGGTACGCTGGGTCGCATCATGGACGTGCTGGGCCGCCCGATCGACGAAGCCGGCGACGTGCAGGCCTCGGACCATTGGGAAATCCATCGCGGCGCACCGTCGTACGAAGACCAGTCCTCCAGCACCGAATTGCTGGAAACCGGCATCAAGGTCATCGACCTGATGTGTCCGTTCGCCAAGGGCGGCAAGGTCGGCCTGTTCGGCGGCGCCGGCGTCGGCAAGACCGTCAACATGATGGAGCTGATCAACAACATCGCCAAGGCGCACAGCGGCTTGTCCGTGTTCGCCGGCGTGGGCGAGCGTACCCGCGAGGGCAACGACTTCTACCACGAGATGAAGGACTCCAACGTCCTGGACAAGGTCGCGATGGTGTACGGCCAGATGAACGAGCCGCCGGGCAACCGTCTGCGCGTGGCGCTGACCGGCCTGACCATGGCCGAGTACTTCCGCGACGAGAAGGACGCCAGCGGCAAGGGCAAGGACGTGCTGCTGTTCGTGGACAACATCTACCGCTACACGCTGGCCGGTACCGAAGTGTCCGCGCTGCTCGGCCGTATGCCGTCGGCGGTGGGTTACCAGCCGACCCTGGCCGAGGAAATGGGCGTGCTGCAGGAGCGCATCACCTCGACCAAGAGCGGTATTGACCTCGGCACCACGAACTCGTGCGTGTCGATCATGGACGGCGGCAAGGCCCGCGTCATCGAAAACTCCGAGGGCGATCGCACCACGCCTTCGATCGTCGCCTACACCAAGGACGGCGAAGTGCTGGTCGGTGCCTCGGCCAAGCGCCAGGCGGTGACCAACCCGAAGAACACCTTCTACGCGGTGAAGCGCCTGATCGGCCGCAAGTTCACCGACGGCGAAGTGCAGAAGGACATCTCGCACGTGCCGTACGGCATCCTGGCGCACGACAACGGCGACGCCTGGGTGCAGACCAGCGATGCCAAGCGCATGGCGCCGCAGGAAATCTCCGCGCGCGTGCTGGAAAAGATGAAGAAGACTGCCGAAGACTTCCTCGGCGAGAAGGTCACCGAGGCGGTGATCACCGTGCCGGCGTACTTCAACGACAGCCAGCGCCAGGCCACCAAGGATGCCGGCCGCATCGCCGGTCTGGACGTCAAGCGCATCATCAACGAGCCGACCGCCGCAGCCCTGGCCTATGGCCTGGACAAGAACGGCGGCGACCGCAAGATCGCCGTGTACGATCTGGGCGGCGGTACCTTCGACGTCTCGATCATCGAAATCGCCGAAGTCGATGGCGAAAAGCAGTTCGAGGTGCTGGCCACCAACGGCGACACCTTCCTGGGCGGCGAAGACTTCGACAACCGCGTCATCGAGTACTTGGTCGATGAGTTCAACAAGGACCAGGGCATCGACCTGCGCAAGGATCCGCTGGCCCTGCAGCGCCTGAAGGACGCGGCAGAGCGCGCCAAGATCGAGTTGTCGTCCAGCCAGCAGACCGAAGTGAACCTGCCGTACGTCACCGCCGATGCCTCGGGCCCGAAGCACCTCAACATCAAGTTGACCCGTGCCAAGCTCGAAGCGCTGGTGGAAGACCTGGTCAAGAAGTCGATCGAGCCGTGCCGCACCGCGTTGAACGACGCCGGCCTGCGCGCCAGCGACATCAACGAGGTGATCCTGGTCGGCGGTCAGACCCGCATGCCGAAGGTACGAGTACAACCCGGACAAGCTGCGCTACCACCGCATCATCCTGATGACCGACGCCGACGTCGACGGCTCGCACATCCGTACCCTGCTGCTGACATTCTTCTACCGGCAGATGCCGGAGTTGATCGAGCGCGGCTACATCTACATCGGCCTGCCGCCGCTGTACAAGCTCAAGCAGGGCAAGAGCGAGCTGTATCTGAAGGACGACGCGGCACTCAACGCCTACCTGGCCAGCAATGCGGTCGAAGGTGCGGCGCTGATTCCGGCCACCGACGAGCCGCCGATCACCGGCGAAGCGCTGGAAAAATTGTTGATGCTGTTCACCAGCGCCAACGAAGCGATCGCGCGCAACGCCCACCGCTACGACCCGGCCCTGCTCACCGCGCTGATCGACCTGCCGCCATTGGATGTGGAAAAGCTGCAGGTCGAAGGCGACCAGCACCCGACCCTGGATGCACTGCAGGCAGTGCTCAACCGCGGCACCCTGGGTACCGCGCGCTATCAGTTGCGCTTCGACCCGGGCAGCGACAATGCACCTGCCACCCTGGTGGCCATCCGCCGCCACATGGGCGAAGAGTTCACCCAGGTGCTGCCGATGGGTGCGTTCGAAAGCGGCGAGCTGCGTCCGCTGCGTGAGGTCTCGTTGGCCTTGCACGACCTGGTGCGCGAAGGCGCCCAGATCGTGCGCGGCAACAAGAGCCACCCGATCACCAGCTTCGCGCAGGCCCACGCCTGGTTGCTGGACGAGGCCAAGAAGGGCCGCCAGGTACAGCGCTTCAAGGGCCTGGGCGAAATGAATGCCGAGCAGCTGTGGGAAACCACGGTCAACCCCGACACGCGTCGTCTGTTGCAGGTGCGCATCGAGGACGCGGTGGCCGCCGACCAGATCTTCAGCACCTTGATGGGTCATCACCGAGACCGAATACGTCAAGCCGGGCAAGGGCCAGGCCTTCACCCGCATGAAGTACCGCTTCATCAAGTCCGGGCGCGTGGTCGAAATGACCATGAAGGCGACCGACGATGTGGAAGTGGCCGACGTGGTCGATACCGACATGCGCTACCTCTACAGCGATGGCGAGTACTGGCACTTCATGGACCCGGAAACCTTCGAGCAGGTGCAGACCGACAAGGCCGGCATGGGCGGCGCCGACAAGTGGCTCAAGGGCGAGGAAGATTGCATCGTGACCTTGTGGAACGGCACCCCGATCTGGGTGCAGCCGCCGAACTTCGTCGAACTGAAGATCACCGAGACCGACCCGGGCGTGCGCGGCGATACTTCCGGCGGCGGCGGCAAGCCGGCCACGTTGGAAACCGGCGCGGTGGTGCGCGTGCCGCTGTTCGTCAACCAGGATGGTCAACGGCATCAAGGACCACGAGCGCAAGGTGCTGCACCTGGCCACCACCGTGGCGCGCATGCCGCGTAAGGACTTCATCCGCTCCTGGGAAGGCAACCAGACCAACCTGGAATGGGTGGAAGACGCACTCAAGCGCAAGCAGAAGTGGTCCTCGGCGCTGCGCGACGTCAAGGACCAGATCATCTCCGAGCAGCAGGGCTCGATCGAGATGGAAAAGGCCAATTACCTGACCCTGGGCGAGATCAAGGAAATCAGCCGTGCGATGGCCTATGGCGAAGCCAAGGCACGCAAGGCCAAGAAGGAAATGGTCGAGGCCAACCTGCGTCTGGTCATCTCCATCGCCAAGAAGTACACCAACCGCGGCCTGCAGTTCCTGGACCTGATCCAGGAAGGCAACATCGGCCTGATGAAGGCCGTGGACAAGTTCGAATACCGTCGCGGTTACAAGTTCTCGACGTATGCAACGTGGTGGATCCGCCAGGCCATCACCCGTTCGATCGCCGATCAGGCGCGCACCATCCGTATCCCGGTGCACATGATCGAAACGATCAACAAGTTGAACCGCATTTCCCGCCAGATGCTCCAGCAGTTCGGCCGCGAGGCCACGCCGGAGGAACTGGCCAAGGAAATGGACATGCCCGAGGACAAGATCCGCAAGGTGATGAAAATCGCCAAGGAGCCGATCTCGATGGAAACCCCGATCGGCGACGACGAGGATTCGCATCTGGGCGACTTCATCGAGGACACCAATGTGGAGTCCCCGATCGACAACACCACCAACATCAATCTCTCCGAGACGGTGCGTGACGTGTTGGCCGGCCTCACCCCGCGCGAGGCGAAGGTGCTGCGCATGCGCTTCGGTATCGACATGAACACCGATCACACGCTGGAAGAGGTCGGTAAGCAGTTCGACGTCACCCGCGAGCGGATTCGTCAGATAGAGGCCAAGGCGTTG
CGX11
GGGCAAGATCGTTCAGATCATCGGCGCGGTCGTCGACGTCGAATTCCCGCGCAATGAAGTGCCGAAGGTGTATCACGCGCTGAAGGTCGACGGCACCGACATCACTCTGGAAGTGCAGCAGCAGCTCGGCGACGGCGTCGTGCGCACGATTGCGCTCGGCTCCACCGATGGCCTGAAGCGCAACCTGGTCGCCACCAACACCGAACGCGCCATTTCGGTGCCGGTCGGTGCCGGTACGCTGGGTCGCATCATGGACGTGCTGGGCCGCCCGATCGACGAAGCCGGCGACGTGCAGGCCTCGGACCATTGGGAAATCCATCGCGGCGCACCGTCGTACGAAGACCAGTCCTCCAGCACCGAATTGCTGGAAACCGGCATCAAGGTCATCGACCTGATGTGTCCGTTCGCCAAGGGCGGCAAGGTCGGCCTGTTCGGCGGCGCCGGCGTCGGCAAGACCGTCAACATGATGGAGCTGATCAACAACATCGCCAAGGCGCACAGCGGCTTGTCCGTGTTCGCCGGCGTGGGCGAGCGTACCCGCGAGGGCAACGACTTCTACCACGAGATGAAGGACTCCAACGTCCTGGACAAGGTCGCGATGGTGTACGGCCAGATGAACGAGCCGCCGGGCAACCGTCTGCGCGTGGCGCTGACCGGCCTGACCATGGCCGAGTACTTCCGCGACGAGAAGGACGCCAGCGGCAAGGGCAAGGACGTGCTGCTGTTCGTGGACAACATCTACCGCTACACGCTGGCCGGTACCGAAGTGTCCGCGCTGCTCGGCCGTATGCCGTCGGCGGTGGGTTACCAGCCGACCCTGGCCGAGGAAATGGGCGTGCTGCAGGAGCGCATCACCTCGACCAAGAGCGGTATTGACCTCGGCACCACGAACTCGTGCGTGTCGATCATGGACGGCGGCAAGGCCCGCGTCATCGAAAACTCCGAGGGCGATCGCACCACGCCTTCGATCGTCGCCTACACCAAGGACGGCGAAGTGCTGGTCGGTGCCTCGGCCAAGCGCCAGGCGGTGACCAACCCGAAGAACACCTTCTACGCGGTGAAGCGCCTGATCGGCCGCAAGTTCACCGACGGCGAAGTGCAGAAGGACATCTCGCACGTGCCGTACGGCATCCTGGCGCACGACAACGGCGACGCCTGGGTGCAGACCAGCGATGCCAAGCGCATGGCGCCGCAGGAAATCTCCGCGCGCGTGCTGGAAAAGATGAAGAAGACTGCCGAAGACTTCCTCGGCGAGAAGGTCACCGAGGCGGTGATCACCGTGCCGGCGTACTTCAACGACAGCCAGCGCCAGGCCACCAAGGATGCCGGCCGCATCGCCGGTCTGGACGTCAAGCGCATCATCAACGAGCCGACCGCCGCAGCCCTGGCCTATGGCCTGGACAAGAACGGCGGCGACCGCAAGATCGCCGTGTACGATCTGGGCGGCGGTACCTTCGACGTCTCGATCATCGAAATCGCCGAAGTCGATGGCGAAAAGCAGTTCGAGGTGCTGGCCACCAACGGCGACACCTTCCTGGGCGGCGAAGACTTCGACAACCGCGTCATCGAGTACTTGGTCGATGAGTTCAACAAGGACCAGGGCATCGACCTGCGCAAGGATCCGCTGGCCCTGCAGCGCCTGAAGGACGCGGCAGAGCGCGCCAAGATCGAGTTGTCGTCCAGCCAGCAGACCGAAGTGAACCTGCCGTACGTCACCGCCGATGCCTCGGGCCCGAAGCACCTCAACATCAAGTTGACCCGTGCCAAGCTCGAAGCGCTGGTGGAAGACCTGGTCAAGAAGTCGATCGAGCCGTGCCGCACCGCGTTGAACGACGCCGGCCTGCGCGCCAGCGACATCAACGAGGTGATCCTGGTCGGCGGTCAGACCCGCATGCCGAAGGTACGAGTACAACCCGGACAAGCTGCGCTACCACCGCATCATCCTGATGACCGACGCCGACGTCGACGGCTCGCACATCCGTACCCTGCTGCTGACATTCTTCTACCGGCAGATGCCGGAGTTGATCGAGCGCGGCTACATCTACATCGGCCTGCCGCCGCTGTACAAGCTCAAGCAGGGCAAGAGCGAGCTGTATCTGAAGGACGACGCGGCACTCAACGCCTACCTGGCCAGCAATGCGGTCGAAGGTGCGGCGCTGATTCCGGCCACCGACGAGCCGCCGATCACCGGCGAAGCGCTGGAAAAATTGTTGATGCTGTTCACCAGCGCCAACGAAGCGATCGCGCGCAACGCCCACCGCTACGACCCGGCCCTGCTCACCGCGCTGATCGACCTGCCGCCATTGGATGTGGAAAAGCTGCAGGTCGAAGGCGACCAGCACCCGACCCTGGATGCACTGCAGGCAGTGCTCAACCGCGGCACCCTGGGTACCGCGCGCTATCAGTTGCGCTTCGACCCGGGCAGCGACAATGCACCTGCCACCCTGGTGGCCATCCGCCGCCACATGGGCGAAGAGTTCACCCAGGTGCTGCCGATGGGTGCGTTCGAAAGCGGCGAGCTGCGTCCGCTGCGTGAGGTCTCGTTGGCCTTGCACGACCTGGTGCGCGAAGGCGCCCAGATCGTGCGCGGCAACAAGAGCCACCCGATCACCAGCTTCGCGCAGGCCCACGCCTGGTTGCTGGACGAGGCCAAGAAGGGCCGCCAGGTACAGCGCTTCAAGGGCCTGGGCGAAATGAATGCCGAGCAGCTGTGGGAAACCACGGTCAACCCCGACACGCGTCGTCTGTTGCAGGTGCGCATCGAGGACGCGGTGGCCGCCGACCAGATCTTCAGCACCTTGATGGGTCATCACCGAGACCGAATACGTCAAGCCGGGCAAGGGCCAGGCCTTCACCCGCATGAAGTACCGCTTCATCAAGTCCGGGCGCGTGGTCGAAATGACCATGAAGGCGACCGACGATGTGGAAGTGGCCGACGTGGTCGATACCGACATGCGCTACCTCTACAGCGATGGCGAGTACTGGCACTTCATGGACCCGGAAACCTTCGAGCAGGTGCAGACCGACAAGGCCGGCATGGGCGGCGCCGACAAGTGGCTCAAGGGCGAGGAAGATTGCATCGTGACCTTGTGGAACGGCACCCCGATCTGGGTGCAGCCGCCGAACTTCGTCGAACTGAAGATCACCGAGACCGACCCGGGCGTGCGCGGCGATACTTCCGGCGGCGGCGGCAAGCCGGCCACGTTGGAAACCGGCGCGGTGGTGCGCGTGCCGCTGTTCGTCAACCAGGATGGTCAACGGCATCAAGGACCACGAGCGCAAGGTGCTGCACCTGGCCACCACCGTGGCGCGCATGCCGCGTAAGGACTTCATCCGCTCCTGGGAAGGCAACCAGACCAACCTGGAATGGGTGGAAGACGCACTCAAGCGCAAGCAGAAGTGGTCCTCGGCGCTGCGCGACGTCAAGGACCAGATCATCTCCGAGCAGCAGGGCTCGATCGAGATGGAAAAGGCCAATTACCTGACCCTGGGCGAGATCAAGGAAATCAGCCGTGCGATGGCCTATGGCGAAGCCAAGGCACGCAAGGCCAAGAAGGAAATGGTCGAGGCCAACCTGCGTCTGGTCATCTCCATCGCCAAGAAGTACACCAACCGCGGCCTGCAGTTCCTGGACCTGATCCAGGAAGGCAACATCGGCCTGATGAAGGCCGTGGACAAGTTCGAATACCGTCGCGGTTACAAGTTCTCGACGTATGCAACGTGGTGGATCCGCCAGGCCATCACCCGTTCGATCGCCGATCAGGCGCGCACCATCCGTATCCCGGTGCACATGATCGAAACGATCAACAAGTTGAACCGCATTTCCCGCCAGATGCTCCAGCAGTTCGGCCGCGAGGCCACGCCGGAGGAACTGGCCAAGGAAATGGACATGCCCGAGGACAAGATCCGCAAGGTGATGAAAATCGCCAAGGAGCCGATCTCGATGGAAACCCCGATCGGCGACGACGAGGATTCGCATCTGGGCGACTTCATCGAGGACACCAATGTGGAGTCCCCGATCGACAACACCACCAACATCAATCTCTCCGAGACGGTGCGTGACGTGTTGGCCGGCCTCACCCCGCGCGAGGCGAAGGTGCTGCGCATGCGCTTCGGTATCGACATGAACACCGATCACACGCTGGAAGAGGTCGGTAAGCAGTTCGACGTCACCCGCGAGCGGATTCGTCAGATAGAGGCCAAGGCGTTG
CGX13
GGGCAAGATCGTTCAGATCATCGGCGCGGTCGTCGACGTCGAATTCCCGCGCAATGAAGTGCCGAAGGTGTATCACGCGCTGAAGGTCGACGGCACCGACATCACTCTGGAAGTGCAGCAGCAGCTCGGCGACGGCGTCGTGCGCACGATTGCGCTCGGCTCCACCGATGGCCTGAAGCGCAACCTGGTCGCCACCAACACCGAACGCGCCATTTCGGTGCCGGTCGGTGCCGGTACGCTGGGTCGCATCATGGACGTGCTGGGCCGCCCGATCGACGAAGCCGGCGACGTGCAGGCCTCGGACCATTGGGAAATCCATCGCGGCGCACCGTCGTACGAAGACCAGTCCTCCAGCACCGAATTGCTGGAAACCGGCATCAAGGTCATCGACCTGATGTGTCCGTTCGCCAAGGGCGGCAAGGTCGGCCTGTTCGGCGGCGCCGGCGTCGGCAAGACCGTCAACATGATGGAGCTGATCAACAACATCGCCAAGGCGCACAGCGGCTTGTCCGTGTTCGCCGGCGTGGGCGAGCGTACCCGCGAGGGCAACGACTTCTACCACGAGATGAAGGACTCCAACGTCCTGGACAAGGTCGCGATGGTGTACGGCCAGATGAACGAGCCGCCGGGCAACCGTCTGCGCGTGGCGCTGACCGGCCTGACCATGGCCGAGTACTTCCGCGACGAGAAGGACGCCAGCGGCAAGGGCAAGGACGTGCTGCTGTTCGTGGACAACATCTACCGCTACACGCTGGCCGGTACCGAAGTGTCCGCGCTGCTCGGCCGTATGCCGTCGGCGGTGGGTTACCAGCCGACCCTGGCCGAGGAAATGGGCGTGCTGCAGGAGCGCATCACCTCGACCAAGAGCGGTATTGACCTCGGCACCACGAACTCGTGCGTGTCGATCATGGACGGCGGCAAGGCCCGCGTCATCGAAAACTCCGAGGGCGATCGCACCACGCCTTCGATCGTCGCCTACACCAAGGACGGCGAAGTGCTGGTCGGTGCCTCGGCCAAGCGCCAGGCGGTGACCAACCCGAAGAACACCTTCTACGCGGTGAAGCGCCTGATCGGCCGCAAGTTCACCGACGGCGAAGTGCAGAAGGACATCTCGCACGTGCCGTACGGCATCCTGGCGCACGACAACGGCGACGCCTGGGTGCAGACCAGCGATGCCAAGCGCATGGCGCCGCAGGAAATCTCCGCGCGCGTGCTGGAAAAGATGAAGAAGACTGCCGAAGACTTCCTCGGCGAGAAGGTCACCGAGGCGGTGATCACCGTGCCGGCGTACTTCAACGACAGCCAGCGCCAGGCCACCAAGGATGCCGGCCGCATCGCCGGTCTGGACGTCAAGCGCATCATCAACGAGCCGACCGCCGCAGCCCTGGCCTATGGCCTGGACAAGAACGGCGGCGACCGCAAGATCGCCGTGTACGATCTGGGCGGCGGTACCTTCGACGTCTCGATCATCGAAATCGCCGAAGTCGATGGCGAAAAGCAGTTCGAGGTGCTGGCCACCAACGGCGACACCTTCCTGGGCGGCGAAGACTTCGACAACCGCGTCATCGAGTACTTGGTCGATGAGTTCAACAAGGACCAGGGCATCGACCTGCGCAAGGATCCGCTGGCCCTGCAGCGCCTGAAGGACGCGGCAGAGCGCGCCAAGATCGAGTTGTCGTCCAGCCAGCAGACCGAAGTGAACCTGCCGTACGTCACCGCCGATGCCTCGGGCCCGAAGCACCTCAACATCAAGTTGACCCGTGCCAAGCTCGAAGCGCTGGTGGAAGACCTGGTCAAGAAGTCGATCGAGCCGTGCCGCACCGCGTTGAACGACGCCGGCCTGCGCGCCAGCGACATCAACGAGGTGATCCTGGTCGGCGGTCAGACCCGCATGCCGAAGGTACGAGTACAACCCGGACAAGCTGCGCTACCACCGCATCATCCTGATGACCGACGCCGACGTCGACGGCTCGCACATCCGTACCCTGCTGCTGACATTCTTCTACCGGCAGATGCCGGAGTTGATCGAGCGCGGCTACATCTACATCGGCCTGCCGCCGCTGTACAAGCTCAAGCAGGGCAAGAGCGAGCTGTATCTGAAGGACGACGCGGCACTCAACGCCTACCTGGCCAGCAATGCGGTCGAAGGTGCGGCGCTGATTCCGGCCACCGACGAGCCGCCGATCACCGGCGAAGCGCTGGAAAAATTGTTGATGCTGTTCACCAGCGCCAACGAAGCGATCGCGCGCAACGCCCACCGCTACGACCCGGCCCTGCTCACCGCGCTGATCGACCTGCCGCCATTGGATGTGGAAAAGCTGCAGGTCGAAGGCGACCAGCACCCGACCCTGGATGCACTGCAGGCAGTGCTCAACCGCGGCACCCTGGGTACCGCGCGCTATCAGTTGCGCTTCGACCCGGGCAGCGACAATGCACCTGCCACCCTGGTGGCCATCCGCCGCCACATGGGCGAAGAGTTCACCCAGGTGCTGCCGATGGGTGCGTTCGAAAGCGGCGAGCTGCGTCCGCTGCGTGAGGTCTCGTTGGCCTTGCACGACCTGGTGCGCGAAGGCGCCCAGATCGTGCGCGGCAACAAGAGCCACCCGATCACCAGCTTCGCGCAGGCCCACGCCTGGTTGCTGGACGAGGCCAAGAAGGGCCGCCAGGTACAGCGCTTCAAGGGCCTGGGCGAAATGAATGCCGAGCAGCTGTGGGAAACCACGGTCAACCCCGACACGCGTCGTCTGTTGCAGGTGCGCATCGAGGACGCGGTGGCCGCCGACCAGATCTTCAGCACCTTGATGGGTCATCACCGAGACCGAATACGTCAAGCCGGGCAAGGGCCAGGCCTTCACCCGCATGAAGTACCGCTTCATCAAGTCCGGGCGCGTGGTCGAAATGACCATGAAGGCGACCGACGATGTGGAAGTGGCCGACGTGGTCGATACCGACATGCGCTACCTCTACAGCGATGGCGAGTACTGGCACTTCATGGACCCGGAAACCTTCGAGCAGGTGCAGACCGACAAGGCCGGCATGGGCGGCGCCGACAAGTGGCTCAAGGGCGAGGAAGATTGCATCGTGACCTTGTGGAACGGCACCCCGATCTGGGTGCAGCCGCCGAACTTCGTCGAACTGAAGATCACCGAGACCGACCCGGGCGTGCGCGGCGATACTTCCGGCGGCGGCGGCAAGCCGGCCACGTTGGAAACCGGCGCGGTGGTGCGCGTGCCGCTGTTCGTCAACCAGGATGGTCAACGGCATCAAGGACCACGAGCGCAAGGTGCTGCACCTGGCCACCACCGTGGCGCGCATGCCGCGTAAGGACTTCATCCGCTCCTGGGAAGGCAACCAGACCAACCTGGAATGGGTGGAAGACGCACTCAAGCGCAAGCAGAAGTGGTCCTCGGCGCTGCGCGACGTCAAGGACCAGATCATCTCCGAGCAGCAGGGCTCGATCGAGATGGAAAAGGCCAATTACCTGACCCTGGGCGAGATCAAGGAAATCAGCCGTGCGATGGCCTATGGCGAAGCCAAGGCACGCAAGGCCAAGAAGGAAATGGTCGAGGCCAACCTGCGTCTGGTCATCTCCATCGCCAAGAAGTACACCAACCGCGGCCTGCAGTTCCTGGACCTGATCCAGGAAGGCAACATCGGCCTGATGAAGGCCGTGGACAAGTTCGAATACCGTCGCGGTTACAAGTTCTCGACGTATGCAACGTGGTGGATCCGCCAGGCCATCACCCGTTCGATCGCCGATCAGGCGCGCACCATCCGTATCCCGGTGCACATGATCGAAACGATCAACAAGTTGAACCGCATTTCCCGCCAGATGCTCCAGCAGTTCGGCCGCGAGGCCACGCCGGAGGAACTGGCCAAGGAAATGGACATGCCCGAGGACAAGATCCGCAAGGTGATGAAAATCGCCAAGGAGCCGATCTCGATGGAAACCCCGATCGGCGACGACGAGGATTCGCATCTGGGCGACTTCATCGAGGACACCAATGTGGAGTCCCCGATCGACAACACCACCAACATCAATCTCTCCGAGACGGTGCGTGACGTGTTGGCCGGCCTCACCCCGCGCGAGGCGAAGGTGCTGCGCATGCGCTTCGGTATCGACATGAACACCGATCACACGCTGGAAGAGGTCGGTAAGCAGTTCGACGTCACCCGCGAGCGGATTCGTCAGATAGAGGCCAAGGCGTTG
CGX15
GGGCAAGATCGTTCAGATCATCGGCGCGGTCGTCGACGTCGAATTCCCGCGCAATGAAGTGCCGAAGGTGTATCACGCGCTGAAGGTCGACGGCACCGACATCACTCTGGAAGTGCAGCAGCAGCTCGGCGACGGCGTCGTGCGCACGATTGCGCTCGGCTCCACCGATGGCCTGAAGCGCAACCTGGTCGCCACCAACACCGAACGCGCCATTTCGGTGCCGGTCGGTGCCGGTACGCTGGGTCGCATCATGGACGTGCTGGGCCGCCCGATCGACGAAGCCGGCGACGTGCAGGCCTCGGACCATTGGGAAATCCATCGCGGCGCACCGTCGTACGAAGACCAGTCCTCCAGCACCGAATTGCTGGAAACCGGCATCAAGGTCATCGACCTGATGTGTCCGTTCGCCAAGGGCGGCAAGGTCGGCCTGTTCGGCGGCGCCGGCGTCGGCAAGACCGTCAACATGATGGAGCTGATCAACAACATCGCCAAGGCGCACAGCGGCTTGTCCGTGTTCGCCGGCGTGGGCGAGCGTACCCGCGAGGGCAACGACTTCTACCACGAGATGAAGGACTCCAACGTCCTGGACAAGGTCGCGATGGTGTACGGCCAGATGAACGAGCCGCCGGGCAACCGTCTGCGCGTGGCGCTGACCGGCCTGACCATGGCCGAGTACTTCCGCGACGAGAAGGACGCCAGCGGCAAGGGCAAGGACGTGCTGCTGTTCGTGGACAACATCTACCGCTACACGCTGGCCGGTACCGAAGTGTCCGCGCTGCTCGGCCGTATGCCGTCGGCGGTGGGTTACCAGCCGACCCTGGCCGAGGAAATGGGCGTGCTGCAGGAGCGCATCACCTCGACCAAGAGCGGTATTGACCTCGGCACCACGAACTCGTGCGTGTCGATCATGGACGGCGGCAAGGCCCGCGTCATCGAAAACTCCGAGGGCGATCGCACCACGCCTTCGATCGTCGCCTACACCAAGGACGGCGAAGTGCTGGTCGGTGCCTCGGCCAAGCGCCAGGCGGTGACCAACCCGAAGAACACCTTCTACGCGGTGAAGCGCCTGATCGGCCGCAAGTTCACCGACGGCGAAGTGCAGAAGGACATCTCGCACGTGCCGTACGGCATCCTGGCGCACGACAACGGCGACGCCTGGGTGCAGACCAGCGATGCCAAGCGCATGGCGCCGCAGGAAATCTCCGCGCGCGTGCTGGAAAAGATGAAGAAGACTGCCGAAGACTTCCTCGGCGAGAAGGTCACCGAGGCGGTGATCACCGTGCCGGCGTACTTCAACGACAGCCAGCGCCAGGCCACCAAGGATGCCGGCCGCATCGCCGGTCTGGACGTCAAGCGCATCATCAACGAGCCGACCGCCGCAGCCCTGGCCTATGGCCTGGACAAGAACGGCGGCGACCGCAAGATCGCCGTGTACGATCTGGGCGGCGGTACCTTCGACGTCTCGATCATCGAAATCGCCGAAGTCGATGGCGAAAAGCAGTTCGAGGTGCTGGCCACCAACGGCGACACCTTCCTGGGCGGCGAAGACTTCGACAACCGCGTCATCGAGTACTTGGTCGATGAGTTCAACAAGGACCAGGGCATCGACCTGCGCAAGGATCCGCTGGCCCTGCAGCGCCTGAAGGACGCGGCAGAGCGCGCCAAGATCGAGTTGTCGTCCAGCCAGCAGACCGAAGTGAACCTGCCGTACGTCACCGCCGATGCCTCGGGCCCGAAGCACCTCAACATCAAGTTGACCCGTGCCAAGCTCGAAGCGCTGGTGGAAGACCTGGTCAAGAAGTCGATCGAGCCGTGCCGCACCGCGTTGAACGACGCCGGCCTGCGCGCCAGCGACATCAACGAGGTGATCCTGGTCGGCGGTCAGACCCGCATGCCGAAGGTACGAGTACAACCCGGACAAGCTGCGCTACCACCGCATCATCCTGATGACCGACGCCGACGTCGACGGCTCGCACATCCGTACCCTGCTGCTGACATTCTTCTACCGGCAGATGCCGGAGTTGATCGAGCGCGGCTACATCTACATCGGCCTGCCGCCGCTGTACAAGCTCAAGCAGGGCAAGAGCGAGCTGTATCTGAAGGACGACGCGGCACTCAACGCCTACCTGGCCAGCAATGCGGTCGAAGGTGCGGCGCTGATTCCGGCCACCGACGAGCCGCCGATCACCGGCGAAGCGCTGGAAAAATTGTTGATGCTGTTCACCAGCGCCAACGAAGCGATCGCGCGCAACGCCCACCGCTACGACCCGGCCCTGCTCACCGCGCTGATCGACCTGCCGCCATTGGATGTGGAAAAGCTGCAGGTCGAAGGCGACCAGCACCCGACCCTGGATGCACTGCAGGCAGTGCTCAACCGCGGCACCCTGGGTACCGCGCGCTATCAGTTGCGCTTCGACCCGGGCAGCGACAATGCACCTGCCACCCTGGTGGCCATCCGCCGCCACATGGGCGAAGAGTTCACCCAGGTGCTGCCGATGGGTGCGTTCGAAAGCGGCGAGCTGCGTCCGCTGCGTGAGGTCTCGTTGGCCTTGCACGACCTGGTGCGCGAAGGCGCCCAGATCGTGCGCGGCAACAAGAGCCACCCGATCACCAGCTTCGCGCAGGCCCACGCCTGGTTGCTGGACGAGGCCAAGAAGGGCCGCCAGGTACAGCGCTTCAAGGGCCTGGGCGAAATGAATGCCGAGCAGCTGTGGGAAACCACGGTCAACCCCGACACGCGTCGTCTGTTGCAGGTGCGCATCGAGGACGCGGTGGCCGCCGACCAGATCTTCAGCACCTTGATGGGTCATCACCGAGACCGAATACGTCAAGCCGGGCAAGGGCCAGGCCTTCACCCGCATGAAGTACCGCTTCATCAAGTCCGGGCGCGTGGTCGAAATGACCATGAAGGCGACCGACGATGTGGAAGTGGCCGACGTGGTCGATACCGACATGCGCTACCTCTACAGCGATGGCGAGTACTGGCACTTCATGGACCCGGAAACCTTCGAGCAGGTGCAGACCGACAAGGCCGGCATGGGCGGCGCCGACAAGTGGCTCAAGGGCGAGGAAGATTGCATCGTGACCTTGTGGAACGGCACCCCGATCTGGGTGCAGCCGCCGAACTTCGTCGAACTGAAGATCACCGAGACCGACCCGGGCGTGCGCGGCGATACTTCCGGCGGCGGCGGCAAGCCGGCCACGTTGGAAACCGGCGCGGTGGTGCGCGTGCCGCTGTTCGTCAACCAGGATGGTCAACGGCATCAAGGACCACGAGCGCAAGGTGCTGCACCTGGCCACCACCGTGGCGCGCATGCCGCGTAAGGACTTCATCCGCTCCTGGGAAGGCAACCAGACCAACCTGGAATGGGTGGAAGACGCACTCAAGCGCAAGCAGAAGTGGTCCTCGGCGCTGCGCGACGTCAAGGACCAGATCATCTCCGAGCAGCAGGGCTCGATCGAGATGGAAAAGGCCAATTACCTGACCCTGGGCGAGATCAAGGAAATCAGCCGTGCGATGGCCTATGGCGAAGCCAAGGCACGCAAGGCCAAGAAGGAAATGGTCGAGGCCAACCTGCGTCTGGTCATCTCCATCGCCAAGAAGTACACCAACCGCGGCCTGCAGTTCCTGGACCTGATCCAGGAAGGCAACATCGGCCTGATGAAGGCCGTGGACAAGTTCGAATACCGTCGCGGTTACAAGTTCTCGACGTATGCAACGTGGTGGATCCGCCAGGCCATCACCCGTTCGATCGCCGATCAGGCGCGCACCATCCGTATCCCGGTGCACATGATCGAAACGATCAACAAGTTGAACCGCATTTCCCGCCAGATGCTCCAGCAGTTCGGCCGCGAGGCCACGCCGGAGGAACTGGCCAAGGAAATGGACATGCCCGAGGACAAGATCCGCAAGGTGATGAAAATCGCCAAGGAGCCGATCTCGATGGAAACCCCGATCGGCGACGACGAGGATTCGCATCTGGGCGACTTCATCGAGGACACCAATGTGGAGTCCCCGATCGACAACACCACCAACATCAATCTCTCCGAGACGGTGCGTGACGTGTTGGCCGGCCTCACCCCGCGCGAGGCGAAGGTGCTGCGCATGCGCTTCGGTATCGACATGAACACCGATCACACGCTGGAAGAGGTCGGTAAGCAGTTCGACGTCACCCGCGAGCGGATTCGTCAGATAGAGGCCAAGGCGTTG
CGX18
GGGCAAGATCGTTCAGATCATCGGCGCGGTCGTCGACGTCGAATTCCCGCGCAATGAAGTGCCGAAGGTGTATCACGCGCTGAAGGTCGACGGCACCGACATCACTCTGGAAGTGCAGCAGCAGCTCGGCGACGGCGTCGTGCGCACGATTGCGCTCGGCTCCACCGATGGCCTGAAGCGCAACCTGGTCGCCACCAACACCGAACGCGCCATTTCGGTGCCGGTCGGTGCCGGTACGCTGGGTCGCATCATGGACGTGCTGGGCCGCCCGATCGACGAAGCCGGCGACGTGCAGGCCTCGGACCATTGGGAAATCCATCGCGGCGCACCGTCGTACGAAGACCAGTCCTCCAGCACCGAATTGCTGGAAACCGGCATCAAGGTCATCGACCTGATGTGTCCGTTCGCCAAGGGCGGCAAGGTCGGCCTGTTCGGCGGCGCCGGCGTCGGCAAGACCGTCAACATGATGGAGCTGATCAACAACATCGCCAAGGCGCACAGCGGCTTGTCCGTGTTCGCCGGCGTGGGCGAGCGTACCCGCGAGGGCAACGACTTCTACCACGAGATGAAGGACTCCAACGTCCTGGACAAGGTCGCGATGGTGTACGGCCAGATGAACGAGCCGCCGGGCAACCGTCTGCGCGTGGCGCTGACCGGCCTGACCATGGCCGAGTACTTCCGCGACGAGAAGGACGCCAGCGGCAAGGGCAAGGACGTGCTGCTGTTCGTGGACAACATCTACCGCTACACGCTGGCCGGTACCGAAGTGTCCGCGCTGCTCGGCCGTATGCCGTCGGCGGTGGGTTACCAGCCGACCCTGGCCGAGGAAATGGGCGTGCTGCAGGAGCGCATCACCTCGACCAAGAGCGGTATTGACCTCGGCACCACGAACTCGTGCGTGTCGATCATGGACGGCGGCAAGGCCCGCGTCATCGAAAACTCCGAGGGCGATCGCACCACGCCTTCGATCGTCGCCTACACCAAGGACGGCGAAGTGCTGGTCGGTGCCTCGGCCAAGCGCCAGGCGGTGACCAACCCGAAGAACACCTTCTACGCGGTGAAGCGCCTGATCGGCCGCAAGTTCACCGACGGCGAAGTGCAGAAGGACATCTCGCACGTGCCGTACGGCATCCTGGCGCACGACAACGGCGACGCCTGGGTGCAGACCAGCGATGCCAAGCGCATGGCGCCGCAGGAAATCTCCGCGCGCGTGCTGGAAAAGATGAAGAAGACTGCCGAAGACTTCCTCGGCGAGAAGGTCACCGAGGCGGTGATCACCGTGCCGGCGTACTTCAACGACAGCCAGCGCCAGGCCACCAAGGATGCCGGCCGCATCGCCGGTCTGGACGTCAAGCGCATCATCAACGAGCCGACCGCCGCAGCCCTGGCCTATGGCCTGGACAAGAACGGCGGCGACCGCAAGATCGCCGTGTACGATCTGGGCGGCGGTACCTTCGACGTCTCGATCATCGAAATCGCCGAAGTCGATGGCGAAAAGCAGTTCGAGGTGCTGGCCACCAACGGCGACACCTTCCTGGGCGGCGAAGACTTCGACAACCGCGTCATCGAGTACTTGGTCGATGAGTTCAACAAGGACCAGGGCATCGACCTGCGCAAGGATCCGCTGGCCCTGCAGCGCCTGAAGGACGCGGCAGAGCGCGCCAAGATCGAGTTGTCGTCCAGCCAGCAGACCGAAGTGAACCTGCCGTACGTCACCGCCGATGCCTCGGGCCCGAAGCACCTCAACATCAAGTTGACCCGTGCCAAGCTCGAAGCGCTGGTGGAAGACCTGGTCAAGAAGTCGATCGAGCCGTGCCGCACCGCGTTGAACGACGCCGGCCTGCGCGCCAGCGACATCAACGAGGTGATCCTGGTCGGCGGTCAGACCCGCATGCCGAAGGTACGAGTACAACCCGGACAAGCTGCGCTACCACCGCATCATCCTGATGACCGACGCCGACGTCGACGGCTCGCACATCCGTACCCTGCTGCTGACATTCTTCTACCGGCAGATGCCGGAGTTGATCGAGCGCGGCTACATCTACATCGGCCTGCCGCCGCTGTACAAGCTCAAGCAGGGCAAGAGCGAGCTGTATCTGAAGGACGACGCGGCACTCAACGCCTACCTGGCCAGCAATGCGGTCGAAGGTGCGGCGCTGATTCCGGCCACCGACGAGCCGCCGATCACCGGCGAAGCGCTGGAAAAATTGTTGATGCTGTTCACCAGCGCCAACGAAGCGATCGCGCGCAACGCCCACCGCTACGACCCGGCCCTGCTCACCGCGCTGATCGACCTGCCGCCATTGGATGTGGAAAAGCTGCAGGTCGAAGGCGACCAGCACCCGACCCTGGATGCACTGCAGGCAGTGCTCAACCGCGGCACCCTGGGTACCGCGCGCTATCAGTTGCGCTTCGACCCGGGCAGCGACAATGCACCTGCCACCCTGGTGGCCATCCGCCGCCACATGGGCGAAGAGTTCACCCAGGTGCTGCCGATGGGTGCGTTCGAAAGCGGCGAGCTGCGTCCGCTGCGTGAGGTCTCGTTGGCCTTGCACGACCTGGTGCGCGAAGGCGCCCAGATCGTGCGCGGCAACAAGAGCCACCCGATCACCAGCTTCGCGCAGGCCCACGCCTGGTTGCTGGACGAGGCCAAGAAGGGCCGCCAGGTACAGCGCTTCAAGGGCCTGGGCGAAATGAATGCCGAGCAGCTGTGGGAAACCACGGTCAACCCCGACACGCGTCGTCTGTTGCAGGTGCGCATCGAGGACGCGGTGGCCGCCGACCAGATCTTCAGCACCTTGATGGGTCATCACCGAGACCGAATACGTCAAGCCGGGCAAGGGCCAGGCCTTCACCCGCATGAAGTACCGCTTCATCAAGTCCGGGCGCGTGGTCGAAATGACCATGAAGGCGACCGACGATGTGGAAGTGGCCGACGTGGTCGATACCGACATGCGCTACCTCTACAGCGATGGCGAGTACTGGCACTTCATGGACCCGGAAACCTTCGAGCAGGTGCAGACCGACAAGGCCGGCATGGGCGGCGCCGACAAGTGGCTCAAGGGCGAGGAAGATTGCATCGTGACCTTGTGGAACGGCACCCCGATCTGGGTGCAGCCGCCGAACTTCGTCGAACTGAAGATCACCGAGACCGACCCGGGCGTGCGCGGCGATACTTCCGGCGGCGGCGGCAAGCCGGCCACGTTGGAAACCGGCGCGGTGGTGCGCGTGCCGCTGTTCGTCAACCAGGATGGTCAACGGCATCAAGGACCACGAGCGCAAGGTGCTGCACCTGGCCACCACCGTGGCGCGCATGCCGCGTAAGGACTTCATCCGCTCCTGGGAAGGCAACCAGACCAACCTGGAATGGGTGGAAGACGCACTCAAGCGCAAGCAGAAGTGGTCCTCGGCGCTGCGCGACGTCAAGGACCAGATCATCTCCGAGCAGCAGGGCTCGATCGAGATGGAAAAGGCCAATTACCTGACCCTGGGCGAGATCAAGGAAATCAGCCGTGCGATGGCCTATGGCGAAGCCAAGGCACGCAAGGCCAAGAAGGAAATGGTCGAGGCCAACCTGCGTCTGGTCATCTCCATCGCCAAGAAGTACACCAACCGCGGCCTGCAGTTCCTGGACCTGATCCAGGAAGGCAACATCGGCCTGATGAAGGCCGTGGACAAGTTCGAATACCGTCGCGGTTACAAGTTCTCGACGTATGCAACGTGGTGGATCCGCCAGGCCATCACCCGTTCGATCGCCGATCAGGCGCGCACCATCCGTATCCCGGTGCACATGATCGAAACGATCAACAAGTTGAACCGCATTTCCCGCCAGATGCTCCAGCAGTTCGGCCGCGAGGCCACGCCGGAGGAACTGGCCAAGGAAATGGACATGCCCGAGGACAAGATCCGCAAGGTGATGAAAATCGCCAAGGAGCCGATCTCGATGGAAACCCCGATCGGCGACGACGAGGATTCGCATCTGGGCGACTTCATCGAGGACACCAATGTGGAGTCCCCGATCGACAACACCACCAACATCAATCTCTCCGAGACGGTGCGTGACGTGTTGGCCGGCCTCACCCCGCGCGAGGCGAAGGTGCTGCGCATGCGCTTCGGTATCGACATGAACACCGATCACACGCTGGAAGAGGTCGGTAAGCAGTTCGACGTCACCCGCGAGCGGATTCGTCAGATAGAGGCCAAGGCGTTG
CGX23
GGGCAAGATCGTTCAGATCATCGGCGCGGTCGTCGACGTCGAATTCCCGCGCAATGAAGTGCCGAAGGTGTATCACGCGCTGAAGGTCGACGGCACCGACATCACTCTGGAAGTGCAGCAGCAGCTCGGCGACGGCGTCGTGCGCACGATTGCGCTCGGCTCCACCGATGGCCTGAAGCGCAACCTGGTCGCCACCAACACCGAACGCGCCATTTCGGTGCCGGTCGGTGCCGGTACGCTGGGTCGCATCATGGACGTGCTGGGCCGCCCGATCGACGAAGCCGGCGACGTGCAGGCCTCGGACCATTGGGAAATCCATCGCGGCGCACCGTCGTACGAAGACCAGTCCTCCAGCACCGAATTGCTGGAAACCGGCATCAAGGTCATCGACCTGATGTGTCCGTTCGCCAAGGGCGGCAAGGTCGGCCTGTTCGGCGGCGCCGGCGTCGGCAAGACCGTCAACATGATGGAGCTGATCAACAACATCGCCAAGGCGCACAGCGGCTTGTCCGTGTTCGCCGGCGTGGGCGAGCGTACCCGCGAGGGCAACGACTTCTACCACGAGATGAAGGACTCCAACGTCCTGGACAAGGTCGCGATGGTGTACGGCCAGATGAACGAGCCGCCGGGCAACCGTCTGCGCGTGGCGCTGACCGGCCTGACCATGGCCGAGTACTTCCGCGACGAGAAGGACGCCAGCGGCAAGGGCAAGGACGTGCTGCTGTTCGTGGACAACATCTACCGCTACACGCTGGCCGGTACCGAAGTGTCCGCGCTGCTCGGCCGTATGCCGTCGGCGGTGGGTTACCAGCCGACCCTGGCCGAGGAAATGGGCGTGCTGCAGGAGCGCATCACCTCGACCAAGAGCGGTATTGACCTCGGCACCACGAACTCGTGCGTGTCGATCATGGACGGCGGCAAGGCCCGCGTCATCGAAAACTCCGAGGGCGATCGCACCACGCCTTCGATCGTCGCCTACACCAAGGACGGCGAAGTGCTGGTCGGTGCCTCGGCCAAGCGCCAGGCGGTGACCAACCCGAAGAACACCTTCTACGCGGTGAAGCGCCTGATCGGCCGCAAGTTCACCGACGGCGAAGTGCAGAAGGACATCTCGCACGTGCCGTACGGCATCCTGGCGCACGACAACGGCGACGCCTGGGTGCAGACCAGCGATGCCAAGCGCATGGCGCCGCAGGAAATCTCCGCGCGCGTGCTGGAAAAGATGAAGAAGACTGCCGAAGACTTCCTCGGCGAGAAGGTCACCGAGGCGGTGATCACCGTGCCGGCGTACTTCAACGACAGCCAGCGCCAGGCCACCAAGGATGCCGGCCGCATCGCCGGTCTGGACGTCAAGCGCATCATCAACGAGCCGACCGCCGCAGCCCTGGCCTATGGCCTGGACAAGAACGGCGGCGACCGCAAGATCGCCGTGTACGATCTGGGCGGCGGTACCTTCGACGTCTCGATCATCGAAATCGCCGAAGTCGATGGCGAAAAGCAGTTCGAGGTGCTGGCCACCAACGGCGACACCTTCCTGGGCGGCGAAGACTTCGACAACCGCGTCATCGAGTACTTGGTCGATGAGTTCAACAAGGACCAGGGCATCGACCTGCGCAAGGATCCGCTGGCCCTGCAGCGCCTGAAGGACGCGGCAGAGCGCGCCAAGATCGAGTTGTCGTCCAGCCAGCAGACCGAAGTGAACCTGCCGTACGTCACCGCCGATGCCTCGGGCCCGAAGCACCTCAACATCAAGTTGACCCGTGCCAAGCTCGAAGCGCTGGTGGAAGACCTGGTCAAGAAGTCGATCGAGCCGTGCCGCACCGCGTTGAACGACGCCGGCCTGCGCGCCAGCGACATCAACGAGGTGATCCTGGTCGGCGGTCAGACCCGCATGCCGAAGGTACGAGTACAACCCGGACAAGCTGCGCTACCACCGCATCATCCTGATGACCGACGCCGACGTCGACGGCTCGCACATCCGTACCCTGCTGCTGACATTCTTCTACCGGCAGATGCCGGAGTTGATCGAGCGCGGCTACATCTACATCGGCCTGCCGCCGCTGTACAAGCTCAAGCAGGGCAAGAGCGAGCTGTATCTGAAGGACGACGCGGCACTCAACGCCTACCTGGCCAGCAATGCGGTCGAAGGTGCGGCGCTGATTCCGGCCACCGACGAGCCGCCGATCACCGGCGAAGCGCTGGAAAAATTGTTGATGCTGTTCACCAGCGCCAACGAAGCGATCGCGCGCAACGCCCACCGCTACGACCCGGCCCTGCTCACCGCGCTGATCGACCTGCCGCCATTGGATGTGGAAAAGCTGCAGGTCGAAGGCGACCAGCACCCGACCCTGGATGCACTGCAGGCAGTGCTCAACCGCGGCACCCTGGGTACCGCGCGCTATCAGTTGCGCTTCGACCCGGGCAGCGACAATGCACCTGCCACCCTGGTGGCCATCCGCCGCCACATGGGCGAAGAGTTCACCCAGGTGCTGCCGATGGGTGCGTTCGAAAGCGGCGAGCTGCGTCCGCTGCGTGAGGTCTCGTTGGCCTTGCACGACCTGGTGCGCGAAGGCGCCCAGATCGTGCGCGGCAACAAGAGCCACCCGATCACCAGCTTCGCGCAGGCCCACGCCTGGTTGCTGGACGAGGCCAAGAAGGGCCGCCAGGTACAGCGCTTCAAGGGCCTGGGCGAAATGAATGCCGAGCAGCTGTGGGAAACCACGGTCAACCCCGACACGCGTCGTCTGTTGCAGGTGCGCATCGAGGACGCGGTGGCCGCCGACCAGATCTTCAGCACCTTGATGGGTCATCACCGAGACCGAATACGTCAAGCCGGGCAAGGGCCAGGCCTTCACCCGCATGAAGTACCGCTTCATCAAGTCCGGGCGCGTGGTCGAAATGACCATGAAGGCGACCGACGATGTGGAAGTGGCCGACGTGGTCGATACCGACATGCGCTACCTCTACAGCGATGGCGAGTACTGGCACTTCATGGACCCGGAAACCTTCGAGCAGGTGCAGACCGACAAGGCCGGCATGGGCGGCGCCGACAAGTGGCTCAAGGGCGAGGAAGATTGCATCGTGACCTTGTGGAACGGCACCCCGATCTGGGTGCAGCCGCCGAACTTCGTCGAACTGAAGATCACCGAGACCGACCCGGGCGTGCGCGGCGATACTTCCGGCGGCGGCGGCAAGCCGGCCACGTTGGAAACCGGCGCGGTGGTGCGCGTGCCGCTGTTCGTCAACCAGGATGGTCAACGGCATCAAGGACCACGAGCGCAAGGTGCTGCACCTGGCCACCACCGTGGCGCGCATGCCGCGTAAGGACTTCATCCGCTCCTGGGAAGGCAACCAGACCAACCTGGAATGGGTGGAAGACGCACTCAAGCGCAAGCAGAAGTGGTCCTCGGCGCTGCGCGACGTCAAGGACCAGATCATCTCCGAGCAGCAGGGCTCGATCGAGATGGAAAAGGCCAATTACCTGACCCTGGGCGAGATCAAGGAAATCAGCCGTGCGATGGCCTATGGCGAAGCCAAGGCACGCAAGGCCAAGAAGGAAATGGTCGAGGCCAACCTGCGTCTGGTCATCTCCATCGCCAAGAAGTACACCAACCGCGGCCTGCAGTTCCTGGACCTGATCCAGGAAGGCAACATCGGCCTGATGAAGGCCGTGGACAAGTTCGAATACCGTCGCGGTTACAAGTTCTCGACGTATGCAACGTGGTGGATCCGCCAGGCCATCACCCGTTCGATCGCCGATCAGGCGCGCACCATCCGTATCCCGGTGCACATGATCGAAACGATCAACAAGTTGAACCGCATTTCCCGCCAGATGCTCCAGCAGTTCGGCCGCGAGGCCACGCCGGAGGAACTGGCCAAGGAAATGGACATGCCCGAGGACAAGATCCGCAAGGTGATGAAAATCGCCAAGGAGCCGATCTCGATGGAAACCCCGATCGGCGACGACGAGGATTCGCATCTGGGCGACTTCATCGAGGACACCAATGTGGAGTCCCCGATCGACAACACCACCAACATCAATCTCTCCGAGACGGTGCGTGACGTGTTGGCCGGCCTCACCCCGCGCGAGGCGAAGGTGCTGCGCATGCGCTTCGGTATCGACATGAACACCGATCACACGCTGGAAGAGGTCGGTAAGCAGTTCGACGTCACCCGCGAGCGGATTCGTCAGATAGAGGCCAAGGCGTTG
CGX29
GGGCAAGATCGTTCAGATCATCGGCGCGGTCGTCGACGTCGAATTCCCGCGCAATGAAGTGCCGAAGGTGTATCACGCGCTGAAGGTCGACGGCACCGACATCACTCTGGAAGTGCAGCAGCAGCTCGGCGACGGCGTCGTGCGCACGATTGCGCTCGGCTCCACCGATGGCCTGAAGCGCAACCTGGTCGCCACCAACACCGAACGCGCCATTTCGGTGCCGGTCGGTGCCGGTACGCTGGGTCGCATCATGGACGTGCTGGGCCGCCCGATCGACGAAGCCGGCGACGTGCAGGCCTCGGACCATTGGGAAATCCATCGCGGCGCACCGTCGTACGAAGACCAGTCCTCCAGCACCGAATTGCTGGAAACCGGCATCAAGGTCATCGACCTGATGTGTCCGTTCGCCAAGGGCGGCAAGGTCGGCCTGTTCGGCGGCGCCGGCGTCGGCAAGACCGTCAACATGATGGAGCTGATCAACAACATCGCCAAGGCGCACAGCGGCTTGTCCGTGTTCGCCGGCGTGGGCGAGCGTACCCGCGAGGGCAACGACTTCTACCACGAGATGAAGGACTCCAACGTCCTGGACAAGGTCGCGATGGTGTACGGCCAGATGAACGAGCCGCCGGGCAACCGTCTGCGCGTGGCGCTGACCGGCCTGACCATGGCCGAGTACTTCCGCGACGAGAAGGACGCCAGCGGCAAGGGCAAGGACGTGCTGCTGTTCGTGGACAACATCTACCGCTACACGCTGGCCGGTACCGAAGTGTCCGCGCTGCTCGGCCGTATGCCGTCGGCGGTGGGTTACCAGCCGACCCTGGCCGAGGAAATGGGCGTGCTGCAGGAGCGCATCACCTCGACCAAGAGCGGTATTGACCTCGGCACCACGAACTCGTGCGTGTCGATCATGGACGGCGGCAAGGCCCGCGTCATCGAAAACTCCGAGGGCGATCGCACCACGCCTTCGATCGTCGCCTACACCAAGGACGGCGAAGTGCTGGTCGGTGCCTCGGCCAAGCGCCAGGCGGTGACCAACCCGAAGAACACCTTCTACGCGGTGAAGCGCCTGATCGGCCGCAAGTTCACCGACGGCGAAGTGCAGAAGGACATCTCGCACGTGCCGTACGGCATCCTGGCGCACGACAACGGCGACGCCTGGGTGCAGACCAGCGATGCCAAGCGCATGGCGCCGCAGGAAATCTCCGCGCGCGTGCTGGAAAAGATGAAGAAGACTGCCGAAGACTTCCTCGGCGAGAAGGTCACCGAGGCGGTGATCACCGTGCCGGCGTACTTCAACGACAGCCAGCGCCAGGCCACCAAGGATGCCGGCCGCATCGCCGGTCTGGACGTCAAGCGCATCATCAACGAGCCGACCGCCGCAGCCCTGGCCTATGGCCTGGACAAGAACGGCGGCGACCGCAAGATCGCCGTGTACGATCTGGGCGGCGGTACCTTCGACGTCTCGATCATCGAAATCGCCGAAGTCGATGGCGAAAAGCAGTTCGAGGTGCTGGCCACCAACGGCGACACCTTCCTGGGCGGCGAAGACTTCGACAACCGCGTCATCGAGTACTTGGTCGATGAGTTCAACAAGGACCAGGGCATCGACCTGCGCAAGGATCCGCTGGCCCTGCAGCGCCTGAAGGACGCGGCAGAGCGCGCCAAGATCGAGTTGTCGTCCAGCCAGCAGACCGAAGTGAACCTGCCGTACGTCACCGCCGATGCCTCGGGCCCGAAGCACCTCAACATCAAGTTGACCCGTGCCAAGCTCGAAGCGCTGGTGGAAGACCTGGTCAAGAAGTCGATCGAGCCGTGCCGCACCGCGTTGAACGACGCCGGCCTGCGCGCCAGCGACATCAACGAGGTGATCCTGGTCGGCGGTCAGACCCGCATGCCGAAGGTACGAGTACAACCCGGACAAGCTGCGCTACCACCGCATCATCCTGATGACCGACGCCGACGTCGACGGCTCGCACATCCGTACCCTGCTGCTGACATTCTTCTACCGGCAGATGCCGGAGTTGATCGAGCGCGGCTACATCTACATCGGCCTGCCGCCGCTGTACAAGCTCAAGCAGGGCAAGAGCGAGCTGTATCTGAAGGACGACGCGGCACTCAACGCCTACCTGGCCAGCAATGCGGTCGAAGGTGCGGCGCTGATTCCGGCCACCGACGAGCCGCCGATCACCGGCGAAGCGCTGGAAAAATTGTTGATGCTGTTCACCAGCGCCAACGAAGCGATCGCGCGCAACGCCCACCGCTACGACCCGGCCCTGCTCACCGCGCTGATCGACCTGCCGCCATTGGATGTGGAAAAGCTGCAGGTCGAAGGCGACCAGCACCCGACCCTGGATGCACTGCAGGCAGTGCTCAACCGCGGCACCCTGGGTACCGCGCGCTATCAGTTGCGCTTCGACCCGGGCAGCGACAATGCACCTGCCACCCTGGTGGCCATCCGCCGCCACATGGGCGAAGAGTTCACCCAGGTGCTGCCGATGGGTGCGTTCGAAAGCGGCGAGCTGCGTCCGCTGCGTGAGGTCTCGTTGGCCTTGCACGACCTGGTGCGCGAAGGCGCCCAGATCGTGCGCGGCAACAAGAGCCACCCGATCACCAGCTTCGCGCAGGCCCACGCCTGGTTGCTGGACGAGGCCAAGAAGGGCCGCCAGGTACAGCGCTTCAAGGGCCTGGGCGAAATGAATGCCGAGCAGCTGTGGGAAACCACGGTCAACCCCGACACGCGTCGTCTGTTGCAGGTGCGCATCGAGGACGCGGTGGCCGCCGACCAGATCTTCAGCACCTTGATGGGTCATCACCGAGACCGAATACGTCAAGCCGGGCAAGGGCCAGGCCTTCACCCGCATGAAGTACCGCTTCATCAAGTCCGGGCGCGTGGTCGAAATGACCATGAAGGCGACCGACGATGTGGAAGTGGCCGACGTGGTCGATACCGACATGCGCTACCTCTACAGCGATGGCGAGTACTGGCACTTCATGGACCCGGAAACCTTCGAGCAGGTGCAGACCGACAAGGCCGGCATGGGCGGCGCCGACAAGTGGCTCAAGGGCGAGGAAGATTGCATCGTGACCTTGTGGAACGGCACCCCGATCTGGGTGCAGCCGCCGAACTTCGTCGAACTGAAGATCACCGAGACCGACCCGGGCGTGCGCGGCGATACTTCCGGCGGCGGCGGCAAGCCGGCCACGTTGGAAACCGGCGCGGTGGTGCGCGTGCCGCTGTTCGTCAACCAGGATGGTCAACGGCATCAAGGACCACGAGCGCAAGGTGCTGCACCTGGCCACCACCGTGGCGCGCATGCCGCGTAAGGACTTCATCCGCTCCTGGGAAGGCAACCAGACCAACCTGGAATGGGTGGAAGACGCACTCAAGCGCAAGCAGAAGTGGTCCTCGGCGCTGCGCGACGTCAAGGACCAGATCATCTCCGAGCAGCAGGGCTCGATCGAGATGGAAAAGGCCAATTACCTGACCCTGGGCGAGATCAAGGAAATCAGCCGTGCGATGGCCTATGGCGAAGCCAAGGCACGCAAGGCCAAGAAGGAAATGGTCGAGGCCAACCTGCGTCTGGTCATCTCCATCGCCAAGAAGTACACCAACCGCGGCCTGCAGTTCCTGGACCTGATCCAGGAAGGCAACATCGGCCTGATGAAGGCCGTGGACAAGTTCGAATACCGTCGCGGTTACAAGTTCTCGACGTATGCAACGTGGTGGATCCGCCAGGCCATCACCCGTTCGATCGCCGATCAGGCGCGCACCATCCGTATCCCGGTGCACATGATCGAAACGATCAACAAGTTGAACCGCATTTCCCGCCAGATGCTCCAGCAGTTCGGCCGCGAGGCCACGCCGGAGGAACTGGCCAAGGAAATGGACATGCCCGAGGACAAGATCCGCAAGGTGATGAAAATCGCCAAGGAGCCGATCTCGATGGAAACCCCGATCGGCGACGACGAGGATTCGCATCTGGGCGACTTCATCGAGGACACCAATGTGGAGTCCCCGATCGACAACACCACCAACATCAATCTCTCCGAGACGGTGCGTGACGTGTTGGCCGGCCTCACCCCGCGCGAGGCGAAGGTGCTGCGCATGCGCTTCGGTATCGACATGAACACCGATCACACGCTGGAAGAGGTCGGTAAGCAGTTCGACGTCACCCGCGAGCGGATTCGTCAGATAGAGGCCAAGGCGTTG
CGX33
GGGCAAGATCGTTCAGATCATCGGCGCGGTCGTCGACGTCGAATTCCCGCGCAATGAAGTGCCGAAGGTGTATCACGCGCTGAAGGTCGACGGCACCGACATCACTCTGGAAGTGCAGCAGCAGCTCGGCGACGGCGTCGTGCGCACGATTGCGCTCGGCTCCACCGATGGCCTGAAGCGCAACCTGGTCGCCACCAACACCGAACGCGCCATTTCGGTGCCGGTCGGTGCCGGTACGCTGGGTCGCATCATGGACGTGCTGGGCCGCCCGATCGACGAAGCCGGCGACGTGCAGGCCTCGGACCATTGGGAAATCCATCGCGGCGCACCGTCGTACGAAGACCAGTCCTCCAGCACCGAATTGCTGGAAACCGGCATCAAGGTCATCGACCTGATGTGTCCGTTCGCCAAGGGCGGCAAGGTCGGCCTGTTCGGCGGCGCCGGCGTCGGCAAGACCGTCAACATGATGGAGCTGATCAACAACATCGCCAAGGCGCACAGCGGCTTGTCCGTGTTCGCCGGCGTGGGCGAGCGTACCCGCGAGGGCAACGACTTCTACCACGAGATGAAGGACTCCAACGTCCTGGACAAGGTCGCGATGGTGTACGGCCAGATGAACGAGCCGCCGGGCAACCGTCTGCGCGTGGCGCTGACCGGCCTGACCATGGCCGAGTACTTCCGCGACGAGAAGGACGCCAGCGGCAAGGGCAAGGACGTGCTGCTGTTCGTGGACAACATCTACCGCTACACGCTGGCCGGTACCGAAGTGTCCGCGCTGCTCGGCCGTATGCCGTCGGCGGTGGGTTACCAGCCGACCCTGGCCGAGGAAATGGGCGTGCTGCAGGAGCGCATCACCTCGACCAAGAGCGGTATTGACCTCGGCACCACGAACTCGTGCGTGTCGATCATGGACGGCGGCAAGGCCCGCGTCATCGAAAACTCCGAGGGCGATCGCACCACGCCTTCGATCGTCGCCTACACCAAGGACGGCGAAGTGCTGGTCGGTGCCTCGGCCAAGCGCCAGGCGGTGACCAACCCGAAGAACACCTTCTACGCGGTGAAGCGCCTGATCGGCCGCAAGTTCACCGACGGCGAAGTGCAGAAGGACATCTCGCACGTGCCGTACGGCATCCTGGCGCACGACAACGGCGACGCCTGGGTGCAGACCAGCGATGCCAAGCGCATGGCGCCGCAGGAAATCTCCGCGCGCGTGCTGGAAAAGATGAAGAAGACTGCCGAAGACTTCCTCGGCGAGAAGGTCACCGAGGCGGTGATCACCGTGCCGGCGTACTTCAACGACAGCCAGCGCCAGGCCACCAAGGATGCCGGCCGCATCGCCGGTCTGGACGTCAAGCGCATCATCAACGAGCCGACCGCCGCAGCCCTGGCCTATGGCCTGGACAAGAACGGCGGCGACCGCAAGATCGCCGTGTACGATCTGGGCGGCGGTACCTTCGACGTCTCGATCATCGAAATCGCCGAAGTCGATGGCGAAAAGCAGTTCGAGGTGCTGGCCACCAACGGCGACACCTTCCTGGGCGGCGAAGACTTCGACAACCGCGTCATCGAGTACTTGGTCGATGAGTTCAACAAGGACCAGGGCATCGACCTGCGCAAGGATCCGCTGGCCCTGCAGCGCCTGAAGGACGCGGCAGAGCGCGCCAAGATCGAGTTGTCGTCCAGCCAGCAGACCGAAGTGAACCTGCCGTACGTCACCGCCGATGCCTCGGGCCCGAAGCACCTCAACATCAAGTTGACCCGTGCCAAGCTCGAAGCGCTGGTGGAAGACCTGGTCAAGAAGTCGATCGAGCCGTGCCGCACCGCGTTGAACGACGCCGGCCTGCGCGCCAGCGACATCAACGAGGTGATCCTGGTCGGCGGTCAGACCCGCATGCCGAAGGTACGAGTACAACCCGGACAAGCTGCGCTACCACCGCATCATCCTGATGACCGACGCCGACGTCGACGGCTCGCACATCCGTACCCTGCTGCTGACATTCTTCTACCGGCAGATGCCGGAGTTGATCGAGCGCGGCTACATCTACATCGGCCTGCCGCCGCTGTACAAGCTCAAGCAGGGCAAGAGCGAGCTGTATCTGAAGGACGACGCGGCACTCAACGCCTACCTGGCCAGCAATGCGGTCGAAGGTGCGGCGCTGATTCCGGCCACCGACGAGCCGCCGATCACCGGCGAAGCGCTGGAAAAATTGTTGATGCTGTTCACCAGCGCCAACGAAGCGATCGCGCGCAACGCCCACCGCTACGACCCGGCCCTGCTCACCGCGCTGATCGACCTGCCGCCATTGGATGTGGAAAAGCTGCAGGTCGAAGGCGACCAGCACCCGACCCTGGATGCACTGCAGGCAGTGCTCAACCGCGGCACCCTGGGTACCGCGCGCTATCAGTTGCGCTTCGACCCGGGCAGCGACAATGCACCTGCCACCCTGGTGGCCATCCGCCGCCACATGGGCGAAGAGTTCACCCAGGTGCTGCCGATGGGTGCGTTCGAAAGCGGCGAGCTGCGTCCGCTGCGTGAGGTCTCGTTGGCCTTGCACGACCTGGTGCGCGAAGGCGCCCAGATCGTGCGCGGCAACAAGAGCCACCCGATCACCAGCTTCGCGCAGGCCCACGCCTGGTTGCTGGACGAGGCCAAGAAGGGCCGCCAGGTACAGCGCTTCAAGGGCCTGGGCGAAATGAATGCCGAGCAGCTGTGGGAAACCACGGTCAACCCCGACACGCGTCGTCTGTTGCAGGTGCGCATCGAGGACGCGGTGGCCGCCGACCAGATCTTCAGCACCTTGATGGGTCATCACCGAGACCGAATACGTCAAGCCGGGCAAGGGCCAGGCCTTCACCCGCATGAAGTACCGCTTCATCAAGTCCGGGCGCGTGGTCGAAATGACCATGAAGGCGACCGACGATGTGGAAGTGGCCGACGTGGTCGATACCGACATGCGCTACCTCTACAGCGATGGCGAGTACTGGCACTTCATGGACCCGGAAACCTTCGAGCAGGTGCAGACCGACAAGGCCGGCATGGGCGGCGCCGACAAGTGGCTCAAGGGCGAGGAAGATTGCATCGTGACCTTGTGGAACGGCACCCCGATCTGGGTGCAGCCGCCGAACTTCGTCGAACTGAAGATCACCGAGACCGACCCGGGCGTGCGCGGCGATACTTCCGGCGGCGGCGGCAAGCCGGCCACGTTGGAAACCGGCGCGGTGGTGCGCGTGCCGCTGTTCGTCAACCAGGATGGTCAACGGCATCAAGGACCACGAGCGCAAGGTGCTGCACCTGGCCACCACCGTGGCGCGCATGCCGCGTAAGGACTTCATCCGCTCCTGGGAAGGCAACCAGACCAACCTGGAATGGGTGGAAGACGCACTCAAGCGCAAGCAGAAGTGGTCCTCGGCGCTGCGCGACGTCAAGGACCAGATCATCTCCGAGCAGCAGGGCTCGATCGAGATGGAAAAGGCCAATTACCTGACCCTGGGCGAGATCAAGGAAATCAGCCGTGCGATGGCCTATGGCGAAGCCAAGGCACGCAAGGCCAAGAAGGAAATGGTCGAGGCCAACCTGCGTCTGGTCATCTCCATCGCCAAGAAGTACACCAACCGCGGCCTGCAGTTCCTGGACCTGATCCAGGAAGGCAACATCGGCCTGATGAAGGCCGTGGACAAGTTCGAATACCGTCGCGGTTACAAGTTCTCGACGTATGCAACGTGGTGGATCCGCCAGGCCATCACCCGTTCGATCGCCGATCAGGCGCGCACCATCCGTATCCCGGTGCACATGATCGAAACGATCAACAAGTTGAACCGCATTTCCCGCCAGATGCTCCAGCAGTTCGGCCGCGAGGCCACGCCGGAGGAACTGGCCAAGGAAATGGACATGCCCGAGGACAAGATCCGCAAGGTGATGAAAATCGCCAAGGAGCCGATCTCGATGGAAACCCCGATCGGCGACGACGAGGATTCGCATCTGGGCGACTTCATCGAGGACACCAATGTGGAGTCCCCGATCGACAACACCACCAACATCAATCTCTCCGAGACGGTGCGTGACGTGTTGGCCGGCCTCACCCCGCGCGAGGCGAAGGTGCTGCGCATGCGCTTCGGTATCGACATGAACACCGATCACACGCTGGAAGAGGTCGGTAAGCAGTTCGACGTCACCCGCGAGCGGATTCGTCAGATAGAGGCCAAGGCGTTG
CGX36
GGGCAAGATCGTTCAGATCATCGGCGCGGTCGTCGACGTCGAATTCCCGCGCAATGAAGTGCCGAAGGTGTATCACGCGCTGAAGGTCGACGGCACCGACATCACTCTGGAAGTGCAGCAGCAGCTCGGCGACGGCGTCGTGCGCACGATTGCGCTCGGCTCCACCGATGGCCTGAAGCGCAACCTGGTCGCCACCAACACCGAACGCGCCATTTCGGTGCCGGTCGGTGCCGGTACGCTGGGTCGCATCATGGACGTGCTGGGCCGCCCGATCGACGAAGCCGGCGACGTGCAGGCCTCGGACCATTGGGAAATCCATCGCGGCGCACCGTCGTACGAAGACCAGTCCTCCAGCACCGAATTGCTGGAAACCGGCATCAAGGTCATCGACCTGATGTGTCCGTTCGCCAAGGGCGGCAAGGTCGGCCTGTTCGGCGGCGCCGGCGTCGGCAAGACCGTCAACATGATGGAGCTGATCAACAACATCGCCAAGGCGCACAGCGGCTTGTCCGTGTTCGCCGGCGTGGGCGAGCGTACCCGCGAGGGCAACGACTTCTACCACGAGATGAAGGACTCCAACGTCCTGGACAAGGTCGCGATGGTGTACGGCCAGATGAACGAGCCGCCGGGCAACCGTCTGCGCGTGGCGCTGACCGGCCTGACCATGGCCGAGTACTTCCGCGACGAGAAGGACGCCAGCGGCAAGGGCAAGGACGTGCTGCTGTTCGTGGACAACATCTACCGCTACACGCTGGCCGGTACCGAAGTGTCCGCGCTGCTCGGCCGTATGCCGTCGGCGGTGGGTTACCAGCCGACCCTGGCCGAGGAAATGGGCGTGCTGCAGGAGCGCATCACCTCGACCAAGAGCGGTATTGACCTCGGCACCACGAACTCGTGCGTGTCGATCATGGACGGCGGCAAGGCCCGCGTCATCGAAAACTCCGAGGGCGATCGCACCACGCCTTCGATCGTCGCCTACACCAAGGACGGCGAAGTGCTGGTCGGTGCCTCGGCCAAGCGCCAGGCGGTGACCAACCCGAAGAACACCTTCTACGCGGTGAAGCGCCTGATCGGCCGCAAGTTCACCGACGGCGAAGTGCAGAAGGACATCTCGCACGTGCCGTACGGCATCCTGGCGCACGACAACGGCGACGCCTGGGTGCAGACCAGCGATGCCAAGCGCATGGCGCCGCAGGAAATCTCCGCGCGCGTGCTGGAAAAGATGAAGAAGACTGCCGAAGACTTCCTCGGCGAGAAGGTCACCGAGGCGGTGATCACCGTGCCGGCGTACTTCAACGACAGCCAGCGCCAGGCCACCAAGGATGCCGGCCGCATCGCCGGTCTGGACGTCAAGCGCATCATCAACGAGCCGACCGCCGCAGCCCTGGCCTATGGCCTGGACAAGAACGGCGGCGACCGCAAGATCGCCGTGTACGATCTGGGCGGCGGTACCTTCGACGTCTCGATCATCGAAATCGCCGAAGTCGATGGCGAAAAGCAGTTCGAGGTGCTGGCCACCAACGGCGACACCTTCCTGGGCGGCGAAGACTTCGACAACCGCGTCATCGAGTACTTGGTCGATGAGTTCAACAAGGACCAGGGCATCGACCTGCGCAAGGATCCGCTGGCCCTGCAGCGCCTGAAGGACGCGGCAGAGCGCGCCAAGATCGAGTTGTCGTCCAGCCAGCAGACCGAAGTGAACCTGCCGTACGTCACCGCCGATGCCTCGGGCCCGAAGCACCTCAACATCAAGTTGACCCGTGCCAAGCTCGAAGCGCTGGTGGAAGACCTGGTCAAGAAGTCGATCGAGCCGTGCCGCACCGCGTTGAACGACGCCGGCCTGCGCGCCAGCGACATCAACGAGGTGATCCTGGTCGGCGGTCAGACCCGCATGCCGAAGGTACGAGTACAACCCGGACAAGCTGCGCTACCACCGCATCATCCTGATGACCGACGCCGACGTCGACGGCTCGCACATCCGTACCCTGCTGCTGACATTCTTCTACCGGCAGATGCCGGAGTTGATCGAGCGCGGCTACATCTACATCGGCCTGCCGCCGCTGTACAAGCTCAAGCAGGGCAAGAGCGAGCTGTATCTGAAGGACGACGCGGCACTCAACGCCTACCTGGCCAGCAATGCGGTCGAAGGTGCGGCGCTGATTCCGGCCACCGACGAGCCGCCGATCACCGGCGAAGCGCTGGAAAAATTGTTGATGCTGTTCACCAGCGCCAACGAAGCGATCGCGCGCAACGCCCACCGCTACGACCCGGCCCTGCTCACCGCGCTGATCGACCTGCCGCCATTGGATGTGGAAAAGCTGCAGGTCGAAGGCGACCAGCACCCGACCCTGGATGCACTGCAGGCAGTGCTCAACCGCGGCACCCTGGGTACCGCGCGCTATCAGTTGCGCTTCGACCCGGGCAGCGACAATGCACCTGCCACCCTGGTGGCCATCCGCCGCCACATGGGCGAAGAGTTCACCCAGGTGCTGCCGATGGGTGCGTTCGAAAGCGGCGAGCTGCGTCCGCTGCGTGAGGTCTCGTTGGCCTTGCACGACCTGGTGCGCGAAGGCGCCCAGATCGTGCGCGGCAACAAGAGCCACCCGATCACCAGCTTCGCGCAGGCCCACGCCTGGTTGCTGGACGAGGCCAAGAAGGGCCGCCAGGTACAGCGCTTCAAGGGCCTGGGCGAAATGAATGCCGAGCAGCTGTGGGAAACCACGGTCAACCCCGACACGCGTCGTCTGTTGCAGGTGCGCATCGAGGACGCGGTGGCCGCCGACCAGATCTTCAGCACCTTGATGGGTCATCACCGAGACCGAATACGTCAAGCCGGGCAAGGGCCAGGCCTTCACCCGCATGAAGTACCGCTTCATCAAGTCCGGGCGCGTGGTCGAAATGACCATGAAGGCGACCGACGATGTGGAAGTGGCCGACGTGGTCGATACCGACATGCGCTACCTCTACAGCGATGGCGAGTACTGGCACTTCATGGACCCGGAAACCTTCGAGCAGGTGCAGACCGACAAGGCCGGCATGGGCGGCGCCGACAAGTGGCTCAAGGGCGAGGAAGATTGCATCGTGACCTTGTGGAACGGCACCCCGATCTGGGTGCAGCCGCCGAACTTCGTCGAACTGAAGATCACCGAGACCGACCCGGGCGTGCGCGGCGATACTTCCGGCGGCGGCGGCAAGCCGGCCACGTTGGAAACCGGCGCGGTGGTGCGCGTGCCGCTGTTCGTCAACCAGGATGGTCAACGGCATCAAGGACCACGAGCGCAAGGTGCTGCACCTGGCCACCACCGTGGCGCGCATGCCGCGTAAGGACTTCATCCGCTCCTGGGAAGGCAACCAGACCAACCTGGAATGGGTGGAAGACGCACTCAAGCGCAAGCAGAAGTGGTCCTCGGCGCTGCGCGACGTCAAGGACCAGATCATCTCCGAGCAGCAGGGCTCGATCGAGATGGAAAAGGCCAATTACCTGACCCTGGGCGAGATCAAGGAAATCAGCCGTGCGATGGCCTATGGCGAAGCCAAGGCACGCAAGGCCAAGAAGGAAATGGTCGAGGCCAACCTGCGTCTGGTCATCTCCATCGCCAAGAAGTACACCAACCGCGGCCTGCAGTTCCTGGACCTGATCCAGGAAGGCAACATCGGCCTGATGAAGGCCGTGGACAAGTTCGAATACCGTCGCGGTTACAAGTTCTCGACGTATGCAACGTGGTGGATCCGCCAGGCCATCACCCGTTCGATCGCCGATCAGGCGCGCACCATCCGTATCCCGGTGCACATGATCGAAACGATCAACAAGTTGAACCGCATTTCCCGCCAGATGCTCCAGCAGTTCGGCCGCGAGGCCACGCCGGAGGAACTGGCCAAGGAAATGGACATGCCCGAGGACAAGATCCGCAAGGTGATGAAAATCGCCAAGGAGCCGATCTCGATGGAAACCCCGATCGGCGACGACGAGGATTCGCATCTGGGCGACTTCATCGAGGACACCAATGTGGAGTCCCCGATCGACAACACCACCAACATCAATCTCTCCGAGACGGTGCGTGACGTGTTGGCCGGCCTCACCCCGCGCGAGGCGAAGGTGCTGCGCATGCGCTTCGGTATCGACATGAACACCGATCACACGCTGGAAGAGGTCGGTAAGCAGTTCGACGTCACCCGCGAGCGGATTCGTCAGATAGAGGCCAAGGCGTTG
CGX44
GGGCAAGATCGTTCAGATCATCGGCGCGGTCGTCGACGTCGAATTCCCGCGCAATGAAGTGCCGAAGGTGTATCACGCGCTGAAGGTCGACGGCACCGACATCACTCTGGAAGTGCAGCAGCAGCTCGGCGACGGCGTCGTGCGCACGATTGCGCTCGGCTCCACCGATGGCCTGAAGCGCAACCTGGTCGCCACCAACACCGAACGCGCCATTTCGGTGCCGGTCGGTGCCGGTACGCTGGGTCGCATCATGGACGTGCTGGGCCGCCCGATCGACGAAGCCGGCGACGTGCAGGCCTCGGACCATTGGGAAATCCATCGCGGCGCACCGTCGTACGAAGACCAGTCCTCCAGCACCGAATTGCTGGAAACCGGCATCAAGGTCATCGACCTGATGTGTCCGTTCGCCAAGGGCGGCAAGGTCGGCCTGTTCGGCGGCGCCGGCGTCGGCAAGACCGTCAACATGATGGAGCTGATCAACAACATCGCCAAGGCGCACAGCGGCTTGTCCGTGTTCGCCGGCGTGGGCGAGCGTACCCGCGAGGGCAACGACTTCTACCACGAGATGAAGGACTCCAACGTCCTGGACAAGGTCGCGATGGTGTACGGCCAGATGAACGAGCCGCCGGGCAACCGTCTGCGCGTGGCGCTGACCGGCCTGACCATGGCCGAGTACTTCCGCGACGAGAAGGACGCCAGCGGCAAGGGCAAGGACGTGCTGCTGTTCGTGGACAACATCTACCGCTACACGCTGGCCGGTACCGAAGTGTCCGCGCTGCTCGGCCGTATGCCGTCGGCGGTGGGTTACCAGCCGACCCTGGCCGAGGAAATGGGCGTGCTGCAGGAGCGCATCACCTCGACCAAGAGCGGTATTGACCTCGGCACCACGAACTCGTGCGTGTCGATCATGGACGGCGGCAAGGCCCGCGTCATCGAAAACTCCGAGGGCGATCGCACCACGCCTTCGATCGTCGCCTACACCAAGGACGGCGAAGTGCTGGTCGGTGCCTCGGCCAAGCGCCAGGCGGTGACCAACCCGAAGAACACCTTCTACGCGGTGAAGCGCCTGATCGGCCGCAAGTTCACCGACGGCGAAGTGCAGAAGGACATCTCGCACGTGCCGTACGGCATCCTGGCGCACGACAACGGCGACGCCTGGGTGCAGACCAGCGATGCCAAGCGCATGGCGCCGCAGGAAATCTCCGCGCGCGTGCTGGAAAAGATGAAGAAGACTGCCGAAGACTTCCTCGGCGAGAAGGTCACCGAGGCGGTGATCACCGTGCCGGCGTACTTCAACGACAGCCAGCGCCAGGCCACCAAGGATGCCGGCCGCATCGCCGGTCTGGACGTCAAGCGCATCATCAACGAGCCGACCGCCGCAGCCCTGGCCTATGGCCTGGACAAGAACGGCGGCGACCGCAAGATCGCCGTGTACGATCTGGGCGGCGGTACCTTCGACGTCTCGATCATCGAAATCGCCGAAGTCGATGGCGAAAAGCAGTTCGAGGTGCTGGCCACCAACGGCGACACCTTCCTGGGCGGCGAAGACTTCGACAACCGCGTCATCGAGTACTTGGTCGATGAGTTCAACAAGGACCAGGGCATCGACCTGCGCAAGGATCCGCTGGCCCTGCAGCGCCTGAAGGACGCGGCAGAGCGCGCCAAGATCGAGTTGTCGTCCAGCCAGCAGACCGAAGTGAACCTGCCGTACGTCACCGCCGATGCCTCGGGCCCGAAGCACCTCAACATCAAGTTGACCCGTGCCAAGCTCGAAGCGCTGGTGGAAGACCTGGTCAAGAAGTCGATCGAGCCGTGCCGCACCGCGTTGAACGACGCCGGCCTGCGCGCCAGCGACATCAACGAGGTGATCCTGGTCGGCGGTCAGACCCGCATGCCGAAGGTACGAGTACAACCCGGACAAGCTGCGCTACCACCGCATCATCCTGATGACCGACGCCGACGTCGACGGCTCGCACATCCGTACCCTGCTGCTGACATTCTTCTACCGGCAGATGCCGGAGTTGATCGAGCGCGGCTACATCTACATCGGCCTGCCGCCGCTGTACAAGCTCAAGCAGGGCAAGAGCGAGCTGTATCTGAAGGACGACGCGGCACTCAACGCCTACCTGGCCAGCAATGCGGTCGAAGGTGCGGCGCTGATTCCGGCCACCGACGAGCCGCCGATCACCGGCGAAGCGCTGGAAAAATTGTTGATGCTGTTCACCAGCGCCAACGAAGCGATCGCGCGCAACGCCCACCGCTACGACCCGGCCCTGCTCACCGCGCTGATCGACCTGCCGCCATTGGATGTGGAAAAGCTGCAGGTCGAAGGCGACCAGCACCCGACCCTGGATGCACTGCAGGCAGTGCTCAACCGCGGCACCCTGGGTACCGCGCGCTATCAGTTGCGCTTCGACCCGGGCAGCGACAATGCACCTGCCACCCTGGTGGCCATCCGCCGCCACATGGGCGAAGAGTTCACCCAGGTGCTGCCGATGGGTGCGTTCGAAAGCGGCGAGCTGCGTCCGCTGCGTGAGGTCTCGTTGGCCTTGCACGACCTGGTGCGCGAAGGCGCCCAGATCGTGCGCGGCAACAAGAGCCACCCGATCACCAGCTTCGCGCAGGCCCACGCCTGGTTGCTGGACGAGGCCAAGAAGGGCCGCCAGGTACAGCGCTTCAAGGGCCTGGGCGAAATGAATGCCGAGCAGCTGTGGGAAACCACGGTCAACCCCGACACGCGTCGTCTGTTGCAGGTGCGCATCGAGGACGCGGTGGCCGCCGACCAGATCTTCAGCACCTTGATGGGTCATCACCGAGACCGAATACGTCAAGCCGGGCAAGGGCCAGGCCTTCACCCGCATGAAGTACCGCTTCATCAAGTCCGGGCGCGTGGTCGAAATGACCATGAAGGCGACCGACGATGTGGAAGTGGCCGACGTGGTCGATACCGACATGCGCTACCTCTACAGCGATGGCGAGTACTGGCACTTCATGGACCCGGAAACCTTCGAGCAGGTGCAGACCGACAAGGCCGGCATGGGCGGCGCCGACAAGTGGCTCAAGGGCGAGGAAGATTGCATCGTGACCTTGTGGAACGGCACCCCGATCTGGGTGCAGCCGCCGAACTTCGTCGAACTGAAGATCACCGAGACCGACCCGGGCGTGCGCGGCGATACTTCCGGCGGCGGCGGCAAGCCGGCCACGTTGGAAACCGGCGCGGTGGTGCGCGTGCCGCTGTTCGTCAACCAGGATGGTCAACGGCATCAAGGACCACGAGCGCAAGGTGCTGCACCTGGCCACCACCGTGGCGCGCATGCCGCGTAAGGACTTCATCCGCTCCTGGGAAGGCAACCAGACCAACCTGGAATGGGTGGAAGACGCACTCAAGCGCAAGCAGAAGTGGTCCTCGGCGCTGCGCGACGTCAAGGACCAGATCATCTCCGAGCAGCAGGGCTCGATCGAGATGGAAAAGGCCAATTACCTGACCCTGGGCGAGATCAAGGAAATCAGCCGTGCGATGGCCTATGGCGAAGCCAAGGCACGCAAGGCCAAGAAGGAAATGGTCGAGGCCAACCTGCGTCTGGTCATCTCCATCGCCAAGAAGTACACCAACCGCGGCCTGCAGTTCCTGGACCTGATCCAGGAAGGCAACATCGGCCTGATGAAGGCCGTGGACAAGTTCGAATACCGTCGCGGTTACAAGTTCTCGACGTATGCAACGTGGTGGATCCGCCAGGCCATCACCCGTTCGATCGCCGATCAGGCGCGCACCATCCGTATCCCGGTGCACATGATCGAAACGATCAACAAGTTGAACCGCATTTCCCGCCAGATGCTCCAGCAGTTCGGCCGCGAGGCCACGCCGGAGGAACTGGCCAAGGAAATGGACATGCCCGAGGACAAGATCCGCAAGGTGATGAAAATCGCCAAGGAGCCGATCTCGATGGAAACCCCGATCGGCGACGACGAGGATTCGCATCTGGGCGACTTCATCGAGGACACCAATGTGGAGTCCCCGATCGACAACACCACCAACATCAATCTCTCCGAGACGGTGCGTGACGTGTTGGCCGGCCTCACCCCGCGCGAGGCGAAGGTGCTGCGCATGCGCTTCGGTATCGACATGAACACCGATCACACGCTGGAAGAGGTCGGTAAGCAGTTCGACGTCACCCGCGAGCGGATTCGTCAGATAGAGGCCAAGGCGTTG
CGX69
GGGCAAGATCGTTCAGATCATCGGCGCGGTCGTCGACGTCGAATTCCCGCGCAATGAAGTGCCGAAGGTGTATCACGCGCTGAAGGTCGACGGCACCGACATCACTCTGGAAGTGCAGCAGCAGCTCGGCGACGGCGTCGTGCGCACGATTGCGCTCGGCTCCACCGATGGCCTGAAGCGCAACCTGGTCGCCACCAACACCGAACGCGCCATTTCGGTGCCGGTCGGTGCCGGTACGCTGGGTCGCATCATGGACGTGCTGGGCCGCCCGATCGACGAAGCCGGCGACGTGCAGGCCTCGGACCATTGGGAAATCCATCGCGGCGCACCGTCGTACGAAGACCAGTCCTCCAGCACCGAATTGCTGGAAACCGGCATCAAGGTCATCGACCTGATGTGTCCGTTCGCCAAGGGCGGCAAGGTCGGCCTGTTCGGCGGCGCCGGCGTCGGCAAGACCGTCAACATGATGGAGCTGATCAACAACATCGCCAAGGCGCACAGCGGCTTGTCCGTGTTCGCCGGCGTGGGCGAGCGTACCCGCGAGGGCAACGACTTCTACCACGAGATGAAGGACTCCAACGTCCTGGACAAGGTCGCGATGGTGTACGGCCAGATGAACGAGCCGCCGGGCAACCGTCTGCGCGTGGCGCTGACCGGCCTGACCATGGCCGAGTACTTCCGCGACGAGAAGGACGCCAGCGGCAAGGGCAAGGACGTGCTGCTGTTCGTGGACAACATCTACCGCTACACGCTGGCCGGTACCGAAGTGTCCGCGCTGCTCGGCCGTATGCCGTCGGCGGTGGGTTACCAGCCGACCCTGGCCGAGGAAATGGGCGTGCTGCAGGAGCGCATCACCTCGACCAAGAGCGGTATTGACCTCGGCACCACGAACTCGTGCGTGTCGATCATGGACGGCGGCAAGGCCCGCGTCATCGAAAACTCCGAGGGCGATCGCACCACGCCTTCGATCGTCGCCTACACCAAGGACGGCGAAGTGCTGGTCGGTGCCTCGGCCAAGCGCCAGGCGGTGACCAACCCGAAGAACACCTTCTACGCGGTGAAGCGCCTGATCGGCCGCAAGTTCACCGACGGCGAAGTGCAGAAGGACATCTCGCACGTGCCGTACGGCATCCTGGCGCACGACAACGGCGACGCCTGGGTGCAGACCAGCGATGCCAAGCGCATGGCGCCGCAGGAAATCTCCGCGCGCGTGCTGGAAAAGATGAAGAAGACTGCCGAAGACTTCCTCGGCGAGAAGGTCACCGAGGCGGTGATCACCGTGCCGGCGTACTTCAACGACAGCCAGCGCCAGGCCACCAAGGATGCCGGCCGCATCGCCGGTCTGGACGTCAAGCGCATCATCAACGAGCCGACCGCCGCAGCCCTGGCCTATGGCCTGGACAAGAACGGCGGCGACCGCAAGATCGCCGTGTACGATCTGGGCGGCGGTACCTTCGACGTCTCGATCATCGAAATCGCCGAAGTCGATGGCGAAAAGCAGTTCGAGGTGCTGGCCACCAACGGCGACACCTTCCTGGGCGGCGAAGACTTCGACAACCGCGTCATCGAGTACTTGGTCGATGAGTTCAACAAGGACCAGGGCATCGACCTGCGCAAGGATCCGCTGGCCCTGCAGCGCCTGAAGGACGCGGCAGAGCGCGCCAAGATCGAGTTGTCGTCCAGCCAGCAGACCGAAGTGAACCTGCCGTACGTCACCGCCGATGCCTCGGGCCCGAAGCACCTCAACATCAAGTTGACCCGTGCCAAGCTCGAAGCGCTGGTGGAAGACCTGGTCAAGAAGTCGATCGAGCCGTGCCGCACCGCGTTGAACGACGCCGGCCTGCGCGCCAGCGACATCAACGAGGTGATCCTGGTCGGCGGTCAGACCCGCATGCCGAAGGTACGAGTACAACCCGGACAAGCTGCGCTACCACCGCATCATCCTGATGACCGACGCCGACGTCGACGGCTCGCACATCCGTACCCTGCTGCTGACATTCTTCTACCGGCAGATGCCGGAGTTGATCGAGCGCGGCTACATCTACATCGGCCTGCCGCCGCTGTACAAGCTCAAGCAGGGCAAGAGCGAGCTGTATCTGAAGGACGACGCGGCACTCAACGCCTACCTGGCCAGCAATGCGGTCGAAGGTGCGGCGCTGATTCCGGCCACCGACGAGCCGCCGATCACCGGCGAAGCGCTGGAAAAATTGTTGATGCTGTTCACCAGCGCCAACGAAGCGATCGCGCGCAACGCCCACCGCTACGACCCGGCCCTGCTCACCGCGCTGATCGACCTGCCGCCATTGGATGTGGAAAAGCTGCAGGTCGAAGGCGACCAGCACCCGACCCTGGATGCACTGCAGGCAGTGCTCAACCGCGGCACCCTGGGTACCGCGCGCTATCAGTTGCGCTTCGACCCGGGCAGCGACAATGCACCTGCCACCCTGGTGGCCATCCGCCGCCACATGGGCGAAGAGTTCACCCAGGTGCTGCCGATGGGTGCGTTCGAAAGCGGCGAGCTGCGTCCGCTGCGTGAGGTCTCGTTGGCCTTGCACGACCTGGTGCGCGAAGGCGCCCAGATCGTGCGCGGCAACAAGAGCCACCCGATCACCAGCTTCGCGCAGGCCCACGCCTGGTTGCTGGACGAGGCCAAGAAGGGCCGCCAGGTACAGCGCTTCAAGGGCCTGGGCGAAATGAATGCCGAGCAGCTGTGGGAAACCACGGTCAACCCCGACACGCGTCGTCTGTTGCAGGTGCGCATCGAGGACGCGGTGGCCGCCGACCAGATCTTCAGCACCTTGATGGGTCATCACCGAGACCGAATACGTCAAGCCGGGCAAGGGCCAGGCCTTCACCCGCATGAAGTACCGCTTCATCAAGTCCGGGCGCGTGGTCGAAATGACCATGAAGGCGACCGACGATGTGGAAGTGGCCGACGTGGTCGATACCGACATGCGCTACCTCTACAGCGATGGCGAGTACTGGCACTTCATGGACCCGGAAACCTTCGAGCAGGTGCAGACCGACAAGGCCGGCATGGGCGGCGCCGACAAGTGGCTCAAGGGCGAGGAAGATTGCATCGTGACCTTGTGGAACGGCACCCCGATCTGGGTGCAGCCGCCGAACTTCGTCGAACTGAAGATCACCGAGACCGACCCGGGCGTGCGCGGCGATACTTCCGGCGGCGGCGGCAAGCCGGCCACGTTGGAAACCGGCGCGGTGGTGCGCGTGCCGCTGTTCGTCAACCAGGATGGTCAACGGCATCAAGGACCACGAGCGCAAGGTGCTGCACCTGGCCACCACCGTGGCGCGCATGCCGCGTAAGGACTTCATCCGCTCCTGGGAAGGCAACCAGACCAACCTGGAATGGGTGGAAGACGCACTCAAGCGCAAGCAGAAGTGGTCCTCGGCGCTGCGCGACGTCAAGGACCAGATCATCTCCGAGCAGCAGGGCTCGATCGAGATGGAAAAGGCCAATTACCTGACCCTGGGCGAGATCAAGGAAATCAGCCGTGCGATGGCCTATGGCGAAGCCAAGGCACGCAAGGCCAAGAAGGAAATGGTCGAGGCCAACCTGCGTCTGGTCATCTCCATCGCCAAGAAGTACACCAACCGCGGCCTGCAGTTCCTGGACCTGATCCAGGAAGGCAACATCGGCCTGATGAAGGCCGTGGACAAGTTCGAATACCGTCGCGGTTACAAGTTCTCGACGTATGCAACGTGGTGGATCCGCCAGGCCATCACCCGTTCGATCGCCGATCAGGCGCGCACCATCCGTATCCCGGTGCACATGATCGAAACGATCAACAAGTTGAACCGCATTTCCCGCCAGATGCTCCAGCAGTTCGGCCGCGAGGCCACGCCGGAGGAACTGGCCAAGGAAATGGACATGCCCGAGGACAAGATCCGCAAGGTGATGAAAATCGCCAAGGAGCCGATCTCGATGGAAACCCCGATCGGCGACGACGAGGATTCGCATCTGGGCGACTTCATCGAGGACACCAATGTGGAGTCCCCGATCGACAACACCACCAACATCAATCTCTCCGAGACGGTGCGTGACGTGTTGGCCGGCCTCACCCCGCGCGAGGCGAAGGTGCTGCGCATGCGCTTCGGTATCGACATGAACACCGATCACACGCTGGAAGAGGTCGGTAAGCAGTTCGACGTCACCCGCGAGCGGATTCGTCAGATAGAGGCCAAGGCGTTG
CGX71
GGGCAAGATCGTTCAGATCATCGGCGCGGTCGTCGACGTCGAATTCCCGCGCAATGAAGTGCCGAAGGTGTATCACGCGCTGAAGGTCGACGGCACCGACATCACTCTGGAAGTGCAGCAGCAGCTCGGCGACGGCGTCGTGCGCACGATTGCGCTCGGCTCCACCGATGGCCTGAAGCGCAACCTGGTCGCCACCAACACCGAACGCGCCATTTCGGTGCCGGTCGGTGCCGGTACGCTGGGTCGCATCATGGACGTGCTGGGCCGCCCGATCGACGAAGCCGGCGACGTGCAGGCCTCGGACCATTGGGAAATCCATCGCGGCGCACCGTCGTACGAAGACCAGTCCTCCAGCACCGAATTGCTGGAAACCGGCATCAAGGTCATCGACCTGATGTGTCCGTTCGCCAAGGGCGGCAAGGTCGGCCTGTTCGGCGGCGCCGGCGTCGGCAAGACCGTCAACATGATGGAGCTGATCAACAACATCGCCAAGGCGCACAGCGGCTTGTCCGTGTTCGCCGGCGTGGGCGAGCGTACCCGCGAGGGCAACGACTTCTACCACGAGATGAAGGACTCCAACGTCCTGGACAAGGTCGCGATGGTGTACGGCCAGATGAACGAGCCGCCGGGCAACCGTCTGCGCGTGGCGCTGACCGGCCTGACCATGGCCGAGTACTTCCGCGACGAGAAGGACGCCAGCGGCAAGGGCAAGGACGTGCTGCTGTTCGTGGACAACATCTACCGCTACACGCTGGCCGGTACCGAAGTGTCCGCGCTGCTCGGCCGTATGCCGTCGGCGGTGGGTTACCAGCCGACCCTGGCCGAGGAAATGGGCGTGCTGCAGGAGCGCATCACCTCGACCAAGAGCGGTATTGACCTCGGCACCACGAACTCGTGCGTGTCGATCATGGACGGCGGCAAGGCCCGCGTCATCGAAAACTCCGAGGGCGATCGCACCACGCCTTCGATCGTCGCCTACACCAAGGACGGCGAAGTGCTGGTCGGTGCCTCGGCCAAGCGCCAGGCGGTGACCAACCCGAAGAACACCTTCTACGCGGTGAAGCGCCTGATCGGCCGCAAGTTCACCGACGGCGAAGTGCAGAAGGACATCTCGCACGTGCCGTACGGCATCCTGGCGCACGACAACGGCGACGCCTGGGTGCAGACCAGCGATGCCAAGCGCATGGCGCCGCAGGAAATCTCCGCGCGCGTGCTGGAAAAGATGAAGAAGACTGCCGAAGACTTCCTCGGCGAGAAGGTCACCGAGGCGGTGATCACCGTGCCGGCGTACTTCAACGACAGCCAGCGCCAGGCCACCAAGGATGCCGGCCGCATCGCCGGTCTGGACGTCAAGCGCATCATCAACGAGCCGACCGCCGCAGCCCTGGCCTATGGCCTGGACAAGAACGGCGGCGACCGCAAGATCGCCGTGTACGATCTGGGCGGCGGTACCTTCGACGTCTCGATCATCGAAATCGCCGAAGTCGATGGCGAAAAGCAGTTCGAGGTGCTGGCCACCAACGGCGACACCTTCCTGGGCGGCGAAGACTTCGACAACCGCGTCATCGAGTACTTGGTCGATGAGTTCAACAAGGACCAGGGCATCGACCTGCGCAAGGATCCGCTGGCCCTGCAGCGCCTGAAGGACGCGGCAGAGCGCGCCAAGATCGAGTTGTCGTCCAGCCAGCAGACCGAAGTGAACCTGCCGTACGTCACCGCCGATGCCTCGGGCCCGAAGCACCTCAACATCAAGTTGACCCGTGCCAAGCTCGAAGCGCTGGTGGAAGACCTGGTCAAGAAGTCGATCGAGCCGTGCCGCACCGCGTTGAACGACGCCGGCCTGCGCGCCAGCGACATCAACGAGGTGATCCTGGTCGGCGGTCAGACCCGCATGCCGAAGGTACGAGTACAACCCGGACAAGCTGCGCTACCACCGCATCATCCTGATGACCGACGCCGACGTCGACGGCTCGCACATCCGTACCCTGCTGCTGACATTCTTCTACCGGCAGATGCCGGAGTTGATCGAGCGCGGCTACATCTACATCGGCCTGCCGCCGCTGTACAAGCTCAAGCAGGGCAAGAGCGAGCTGTATCTGAAGGACGACGCGGCACTCAACGCCTACCTGGCCAGCAATGCGGTCGAAGGTGCGGCGCTGATTCCGGCCACCGACGAGCCGCCGATCACCGGCGAAGCGCTGGAAAAATTGTTGATGCTGTTCACCAGCGCCAACGAAGCGATCGCGCGCAACGCCCACCGCTACGACCCGGCCCTGCTCACCGCGCTGATCGACCTGCCGCCATTGGATGTGGAAAAGCTGCAGGTCGAAGGCGACCAGCACCCGACCCTGGATGCACTGCAGGCAGTGCTCAACCGCGGCACCCTGGGTACCGCGCGCTATCAGTTGCGCTTCGACCCGGGCAGCGACAATGCACCTGCCACCCTGGTGGCCATCCGCCGCCACATGGGCGAAGAGTTCACCCAGGTGCTGCCGATGGGTGCGTTCGAAAGCGGCGAGCTGCGTCCGCTGCGTGAGGTCTCGTTGGCCTTGCACGACCTGGTGCGCGAAGGCGCCCAGATCGTGCGCGGCAACAAGAGCCACCCGATCACCAGCTTCGCGCAGGCCCACGCCTGGTTGCTGGACGAGGCCAAGAAGGGCCGCCAGGTACAGCGCTTCAAGGGCCTGGGCGAAATGAATGCCGAGCAGCTGTGGGAAACCACGGTCAACCCCGACACGCGTCGTCTGTTGCAGGTGCGCATCGAGGACGCGGTGGCCGCCGACCAGATCTTCAGCACCTTGATGGGTCATCACCGAGACCGAATACGTCAAGCCGGGCAAGGGCCAGGCCTTCACCCGCATGAAGTACCGCTTCATCAAGTCCGGGCGCGTGGTCGAAATGACCATGAAGGCGACCGACGATGTGGAAGTGGCCGACGTGGTCGATACCGACATGCGCTACCTCTACAGCGATGGCGAGTACTGGCACTTCATGGACCCGGAAACCTTCGAGCAGGTGCAGACCGACAAGGCCGGCATGGGCGGCGCCGACAAGTGGCTCAAGGGCGAGGAAGATTGCATCGTGACCTTGTGGAACGGCACCCCGATCTGGGTGCAGCCGCCGAACTTCGTCGAACTGAAGATCACCGAGACCGACCCGGGCGTGCGCGGCGATACTTCCGGCGGCGGCGGCAAGCCGGCCACGTTGGAAACCGGCGCGGTGGTGCGCGTGCCGCTGTTCGTCAACCAGGATGGTCAACGGCATCAAGGACCACGAGCGCAAGGTGCTGCACCTGGCCACCACCGTGGCGCGCATGCCGCGTAAGGACTTCATCCGCTCCTGGGAAGGCAACCAGACCAACCTGGAATGGGTGGAAGACGCACTCAAGCGCAAGCAGAAGTGGTCCTCGGCGCTGCGCGACGTCAAGGACCAGATCATCTCCGAGCAGCAGGGCTCGATCGAGATGGAAAAGGCCAATTACCTGACCCTGGGCGAGATCAAGGAAATCAGCCGTGCGATGGCCTATGGCGAAGCCAAGGCACGCAAGGCCAAGAAGGAAATGGTCGAGGCCAACCTGCGTCTGGTCATCTCCATCGCCAAGAAGTACACCAACCGCGGCCTGCAGTTCCTGGACCTGATCCAGGAAGGCAACATCGGCCTGATGAAGGCCGTGGACAAGTTCGAATACCGTCGCGGTTACAAGTTCTCGACGTATGCAACGTGGTGGATCCGCCAGGCCATCACCCGTTCGATCGCCGATCAGGCGCGCACCATCCGTATCCCGGTGCACATGATCGAAACGATCAACAAGTTGAACCGCATTTCCCGCCAGATGCTCCAGCAGTTCGGCCGCGAGGCCACGCCGGAGGAACTGGCCAAGGAAATGGACATGCCCGAGGACAAGATCCGCAAGGTGATGAAAATCGCCAAGGAGCCGATCTCGATGGAAACCCCGATCGGCGACGACGAGGATTCGCATCTGGGCGACTTCATCGAGGACACCAATGTGGAGTCCCCGATCGACAACACCACCAACATCAATCTCTCCGAGACGGTGCGTGACGTGTTGGCCGGCCTCACCCCGCGCGAGGCGAAGGTGCTGCGCATGCGCTTCGGTATCGACATGAACACCGATCACACGCTGGAAGAGGTCGGTAAGCAGTTCGACGTCACCCGCGAGCGGATTCGTCAGATAGAGGCCAAGGCGTTG
UGD1
GGGCAAGATCGTTCAGATCATCGGCGCGGTCGTCGACGTCGAATTCCCGCGCAATGAAGTGCCGAAGGTGTATCACGCGCTGAAGGTCGACGGCACCGACATCACTCTGGAAGTGCAGCAGCAGCTCGGCGACGGCGTCGTGCGCACGATTGCGCTCGGCTCCACCGATGGCCTGAAGCGCAACCTGGTCGCCACCAACACCGAACGCGCCATTTCGGTGCCGGTCGGTGCCGGTACGCTGGGTCGCATCATGGACGTGCTGGGCCGCCCGATCGACGAAGCCGGCGACGTGCAGGCCTCGGACCATTGGGAAATCCATCGCGGCGCACCGTCGTACGAAGACCAGTCCTCCAGCACCGAATTGCTGGAAACCGGCATCAAGGTCATCGACCTGATGTGTCCGTTCGCCAAGGGCGGCAAGGTCGGCCTGTTCGGCGGCGCCGGCGTCGGCAAGACCGTCAACATGATGGAGCTGATCAACAACATCGCCAAGGCGCACAGCGGCTTGTCCGTGTTCGCCGGCGTGGGCGAGCGTACCCGCGAGGGCAACGACTTCTACCACGAGATGAAGGACTCCAACGTCCTGGACAAGGTCGCGATGGTGTACGGCCAGATGAACGAGCCGCCGGGCAACCGTCTGCGCGTGGCGCTGACCGGCCTGACCATGGCCGAGTACTTCCGCGACGAGAAGGACGCCAGCGGCAAGGGCAAGGACGTGCTGCTGTTCGTGGACAACATCTACCGCTACACGCTGGCCGGTACCGAAGTGTCCGCGCTGCTCGGCCGTATGCCGTCGGCGGTGGGTTACCAGCCGACCCTGGCCGAGGAAATGGGCGTGCTGCAGGAGCGCATCACCTCGACCAAGAGCGGTATTGACCTCGGCACCACGAACTCGTGCGTGTCGATCATGGACGGCGGCAAGGCCCGCGTCATCGAAAACTCCGAGGGCGATCGCACCACGCCTTCGATCGTCGCCTACACCAAGGACGGCGAAGTGCTGGTCGGTGCCTCGGCCAAGCGCCAGGCGGTGACCAACCCGAAGAACACCTTCTACGCGGTGAAGCGCCTGATCGGCCGCAAGTTCACCGACGGCGAAGTGCAGAAGGACATCTCGCACGTGCCGTACGGCATCCTGGCGCACGACAACGGCGACGCCTGGGTGCAGACCAGCGATGCCAAGCGCATGGCGCCGCAGGAAATCTCCGCGCGCGTGCTGGAAAAGATGAAGAAGACTGCCGAAGACTTCCTCGGCGAGAAGGTCACCGAGGCGGTGATCACCGTGCCGGCGTACTTCAACGACAGCCAGCGCCAGGCCACCAAGGATGCCGGCCGCATCGCCGGTCTGGACGTCAAGCGCATCATCAACGAGCCGACCGCCGCAGCCCTGGCCTATGGCCTGGACAAGAACGGCGGCGACCGCAAGATCGCCGTGTACGATCTGGGCGGCGGTACCTTCGACGTCTCGATCATCGAAATCGCCGAAGTCGATGGCGAAAAGCAGTTCGAGGTGCTGGCCACCAACGGCGACACCTTCCTGGGCGGCGAAGACTTCGACAACCGCGTCATCGAGTACTTGGTCGATGAGTTCAACAAGGACCAGGGCATCGACCTGCGCAAGGATCCGCTGGCCCTGCAGCGCCTGAAGGACGCGGCAGAGCGCGCCAAGATCGAGTTGTCGTCCAGCCAGCAGACCGAAGTGAACCTGCCGTACGTCACCGCCGATGCCTCGGGCCCGAAGCACCTCAACATCAAGTTGACCCGTGCCAAGCTCGAAGCGCTGGTGGAAGACCTGGTCAAGAAGTCGATCGAGCCGTGCCGCACCGCGTTGAACGACGCCGGCCTGCGCGCCAGCGACATCAACGAGGTGATCCTGGTCGGCGGTCAGACCCGCATGCCGAAGGTACGAGTACAACCCGGACAAGCTGCGCTACCACCGCATCATCCTGATGACCGACGCCGACGTCGACGGCTCGCACATCCGTACCCTGCTGCTGACATTCTTCTACCGGCAGATGCCGGAGTTGATCGAGCGCGGCTACATCTACATCGGCCTGCCGCCGCTGTACAAGCTCAAGCAGGGCAAGAGCGAGCTGTATCTGAAGGACGACGCGGCACTCAACGCCTACCTGGCCAGCAATGCGGTCGAAGGTGCGGCGCTGATTCCGGCCACCGACGAGCCGCCGATCACCGGCGAAGCGCTGGAAAAATTGTTGATGCTGTTCACCAGCGCCAACGAAGCGATCGCGCGCAACGCCCACCGCTACGACCCGGCCCTGCTCACCGCGCTGATCGACCTGCCGCCATTGGATGTGGAAAAGCTGCAGGTCGAAGGCGACCAGCACCCGACCCTGGATGCACTGCAGGCAGTGCTCAACCGCGGCACCCTGGGTACCGCGCGCTATCAGTTGCGCTTCGACCCGGGCAGCGACAATGCACCTGCCACCCTGGTGGCCATCCGCCGCCACATGGGCGAAGAGTTCACCCAGGTGCTGCCGATGGGTGCGTTCGAAAGCGGCGAGCTGCGTCCGCTGCGTGAGGTCTCGTTGGCCTTGCACGACCTGGTGCGCGAAGGCGCCCAGATCGTGCGCGGCAACAAGAGCCACCCGATCACCAGCTTCGCGCAGGCCCACGCCTGGTTGCTGGACGAGGCCAAGAAGGGCCGCCAGGTACAGCGCTTCAAGGGCCTGGGCGAAATGAATGCCGAGCAGCTGTGGGAAACCACGGTCAACCCCGACACGCGTCGTCTGTTGCAGGTGCGCATCGAGGACGCGGTGGCCGCCGACCAGATCTTCAGCACCTTGATGGGTCATCACCGAGACCGAATACGTCAAGCCGGGCAAGGGCCAGGCCTTCACCCGCATGAAGTACCGCTTCATCAAGTCCGGGCGCGTGGTCGAAATGACCATGAAGGCGACCGACGATGTGGAAGTGGCCGACGTGGTCGATACCGACATGCGCTACCTCTACAGCGATGGCGAGTACTGGCACTTCATGGACCCGGAAACCTTCGAGCAGGTGCAGACCGACAAGGCCGGCATGGGCGGCGCCGACAAGTGGCTCAAGGGCGAGGAAGATTGCATCGTGACCTTGTGGAACGGCACCCCGATCTGGGTGCAGCCGCCGAACTTCGTCGAACTGAAGATCACCGAGACCGACCCGGGCGTGCGCGGCGATACTTCCGGCGGCGGCGGCAAGCCGGCCACGTTGGAAACCGGCGCGGTGGTGCGCGTGCCGCTGTTCGTCAACCAGGATGGTCAACGGCATCAAGGACCACGAGCGCAAGGTGCTGCACCTGGCCACCACCGTGGCGCGCATGCCGCGTAAGGACTTCATCCGCTCCTGGGAAGGCAACCAGACCAACCTGGAATGGGTGGAAGACGCACTCAAGCGCAAGCAGAAGTGGTCCTCGGCGCTGCGCGACGTCAAGGACCAGATCATCTCCGAGCAGCAGGGCTCGATCGAGATGGAAAAGGCCAATTACCTGACCCTGGGCGAGATCAAGGAAATCAGCCGTGCGATGGCCTATGGCGAAGCCAAGGCACGCAAGGCCAAGAAGGAAATGGTCGAGGCCAACCTGCGTCTGGTCATCTCCATCGCCAAGAAGTACACCAACCGCGGCCTGCAGTTCCTGGACCTGATCCAGGAAGGCAACATCGGCCTGATGAAGGCCGTGGACAAGTTCGAATACCGTCGCGGTTACAAGTTCTCGACGTATGCAACGTGGTGGATCCGCCAGGCCATCACCCGTTCGATCGCCGATCAGGCGCGCACCATCCGTATCCCGGTGCACATGATCGAAACGATCAACAAGTTGAACCGCATTTCCCGCCAGATGCTCCAGCAGTTCGGCCGCGAGGCCACGCCGGAGGAACTGGCCAAGGAAATGGACATGCCCGAGGACAAGATCCGCAAGGTGATGAAAATCGCCAAGGAGCCGATCTCGATGGAAACCCCGATCGGCGACGACGAGGATTCGCATCTGGGCGACTTCATCGAGGACACCAATGTGGAGTCCCCGATCGACAACACCACCAACATCAATCTCTCCGAGACGGTGCGTGACGTGTTGGCCGGCCTCACCCCGCGCGAGGCGAAGGTGCTGCGCATGCGCTTCGGTATCGACATGAACACCGATCACACGCTGGAAGAGGTCGGTAAGCAGTTCGACGTCACCCGCGAGCGGATTCGTCAGATAGAGGCCAAGGCGTTG
UGD2
GGGCAAGATCGTTCAGATCATCGGCGCGGTCGTCGACGTCGAATTCCCGCGCAATGAAGTGCCGAAGGTGTATCACGCGCTGAAGGTCGACGGCACCGACATCACTCTGGAAGTGCAGCAGCAGCTCGGCGACGGCGTCGTGCGCACGATTGCGCTCGGCTCCACCGATGGCCTGAAGCGCAACCTGGTCGCCACCAACACCGAACGCGCCATTTCGGTGCCGGTCGGTGCCGGTACGCTGGGTCGCATCATGGACGTGCTGGGCCGCCCGATCGACGAAGCCGGCGACGTGCAGGCCTCGGACCATTGGGAAATCCATCGCGGCGCACCGTCGTACGAAGACCAGTCCTCCAGCACCGAATTGCTGGAAACCGGCATCAAGGTCATCGACCTGATGTGTCCGTTCGCCAAGGGCGGCAAGGTCGGCCTGTTCGGCGGCGCCGGCGTCGGCAAGACCGTCAACATGATGGAGCTGATCAACAACATCGCCAAGGCGCACAGCGGCTTGTCCGTGTTCGCCGGCGTGGGCGAGCGTACCCGCGAGGGCAACGACTTCTACCACGAGATGAAGGACTCCAACGTCCTGGACAAGGTCGCGATGGTGTACGGCCAGATGAACGAGCCGCCGGGCAACCGTCTGCGCGTGGCGCTGACCGGCCTGACCATGGCCGAGTACTTCCGCGACGAGAAGGACGCCAGCGGCAAGGGCAAGGACGTGCTGCTGTTCGTGGACAACATCTACCGCTACACGCTGGCCGGTACCGAAGTGTCCGCGCTGCTCGGCCGTATGCCGTCGGCGGTGGGTTACCAGCCGACCCTGGCCGAGGAAATGGGCGTGCTGCAGGAGCGCATCACCTCGACCAAGAGCGGTATTGACCTCGGCACCACGAACTCGTGCGTGTCGATCATGGACGGCGGCAAGGCCCGCGTCATCGAAAACTCCGAGGGCGATCGCACCACGCCTTCGATCGTCGCCTACACCAAGGACGGCGAAGTGCTGGTCGGTGCCTCGGCCAAGCGCCAGGCGGTGACCAACCCGAAGAACACCTTCTACGCGGTGAAGCGCCTGATCGGCCGCAAGTTCACCGACGGCGAAGTGCAGAAGGACATCTCGCACGTGCCGTACGGCATCCTGGCGCACGACAACGGCGACGCCTGGGTGCAGACCAGCGATGCCAAGCGCATGGCGCCGCAGGAAATCTCCGCGCGCGTGCTGGAAAAGATGAAGAAGACTGCCGAAGACTTCCTCGGCGAGAAGGTCACCGAGGCGGTGATCACCGTGCCGGCGTACTTCAACGACAGCCAGCGCCAGGCCACCAAGGATGCCGGCCGCATCGCCGGTCTGGACGTCAAGCGCATCATCAACGAGCCGACCGCCGCAGCCCTGGCCTATGGCCTGGACAAGAACGGCGGCGACCGCAAGATCGCCGTGTACGATCTGGGCGGCGGTACCTTCGACGTCTCGATCATCGAAATCGCCGAAGTCGATGGCGAAAAGCAGTTCGAGGTGCTGGCCACCAACGGCGACACCTTCCTGGGCGGCGAAGACTTCGACAACCGCGTCATCGAGTACTTGGTCGATGAGTTCAACAAGGACCAGGGCATCGACCTGCGCAAGGATCCGCTGGCCCTGCAGCGCCTGAAGGACGCGGCAGAGCGCGCCAAGATCGAGTTGTCGTCCAGCCAGCAGACCGAAGTGAACCTGCCGTACGTCACCGCCGATGCCTCGGGCCCGAAGCACCTCAACATCAAGTTGACCCGTGCCAAGCTCGAAGCGCTGGTGGAAGACCTGGTCAAGAAGTCGATCGAGCCGTGCCGCACCGCGTTGAACGACGCCGGCCTGCGCGCCAGCGACATCAACGAGGTGATCCTGGTCGGCGGTCAGACCCGCATGCCGAAGGTACGAGTACAACCCGGACAAGCTGCGCTACCACCGCATCATCCTGATGACCGACGCCGACGTCGACGGCTCGCACATCCGTACCCTGCTGCTGACATTCTTCTACCGGCAGATGCCGGAGTTGATCGAGCGCGGCTACATCTACATCGGCCTGCCGCCGCTGTACAAGCTCAAGCAGGGCAAGAGCGAGCTGTATCTGAAGGACGACGCGGCACTCAACGCCTACCTGGCCAGCAATGCGGTCGAAGGTGCGGCGCTGATTCCGGCCACCGACGAGCCGCCGATCACCGGCGAAGCGCTGGAAAAATTGTTGATGCTGTTCACCAGCGCCAACGAAGCGATCGCGCGCAACGCCCACCGCTACGACCCGGCCCTGCTCACCGCGCTGATCGACCTGCCGCCATTGGATGTGGAAAAGCTGCAGGTCGAAGGCGACCAGCACCCGACCCTGGATGCACTGCAGGCAGTGCTCAACCGCGGCACCCTGGGTACCGCGCGCTATCAGTTGCGCTTCGACCCGGGCAGCGACAATGCACCTGCCACCCTGGTGGCCATCCGCCGCCACATGGGCGAAGAGTTCACCCAGGTGCTGCCGATGGGTGCGTTCGAAAGCGGCGAGCTGCGTCCGCTGCGTGAGGTCTCGTTGGCCTTGCACGACCTGGTGCGCGAAGGCGCCCAGATCGTGCGCGGCAACAAGAGCCACCCGATCACCAGCTTCGCGCAGGCCCACGCCTGGTTGCTGGACGAGGCCAAGAAGGGCCGCCAGGTACAGCGCTTCAAGGGCCTGGGCGAAATGAATGCCGAGCAGCTGTGGGAAACCACGGTCAACCCCGACACGCGTCGTCTGTTGCAGGTGCGCATCGAGGACGCGGTGGCCGCCGACCAGATCTTCAGCACCTTGATGGGTCATCACCGAGACCGAATACGTCAAGCCGGGCAAGGGCCAGGCCTTCACCCGCATGAAGTACCGCTTCATCAAGTCCGGGCGCGTGGTCGAAATGACCATGAAGGCGACCGACGATGTGGAAGTGGCCGACGTGGTCGATACCGACATGCGCTACCTCTACAGCGATGGCGAGTACTGGCACTTCATGGACCCGGAAACCTTCGAGCAGGTGCAGACCGACAAGGCCGGCATGGGCGGCGCCGACAAGTGGCTCAAGGGCGAGGAAGATTGCATCGTGACCTTGTGGAACGGCACCCCGATCTGGGTGCAGCCGCCGAACTTCGTCGAACTGAAGATCACCGAGACCGACCCGGGCGTGCGCGGCGATACTTCCGGCGGCGGCGGCAAGCCGGCCACGTTGGAAACCGGCGCGGTGGTGCGCGTGCCGCTGTTCGTCAACCAGGATGGTCAACGGCATCAAGGACCACGAGCGCAAGGTGCTGCACCTGGCCACCACCGTGGCGCGCATGCCGCGTAAGGACTTCATCCGCTCCTGGGAAGGCAACCAGACCAACCTGGAATGGGTGGAAGACGCACTCAAGCGCAAGCAGAAGTGGTCCTCGGCGCTGCGCGACGTCAAGGACCAGATCATCTCCGAGCAGCAGGGCTCGATCGAGATGGAAAAGGCCAATTACCTGACCCTGGGCGAGATCAAGGAAATCAGCCGTGCGATGGCCTATGGCGAAGCCAAGGCACGCAAGGCCAAGAAGGAAATGGTCGAGGCCAACCTGCGTCTGGTCATCTCCATCGCCAAGAAGTACACCAACCGCGGCCTGCAGTTCCTGGACCTGATCCAGGAAGGCAACATCGGCCTGATGAAGGCCGTGGACAAGTTCGAATACCGTCGCGGTTACAAGTTCTCGACGTATGCAACGTGGTGGATCCGCCAGGCCATCACCCGTTCGATCGCCGATCAGGCGCGCACCATCCGTATCCCGGTGCACATGATCGAAACGATCAACAAGTTGAACCGCATTTCCCGCCAGATGCTCCAGCAGTTCGGCCGCGAGGCCACGCCGGAGGAACTGGCCAAGGAAATGGACATGCCCGAGGACAAGATCCGCAAGGTGATGAAAATCGCCAAGGAGCCGATCTCGATGGAAACCCCGATCGGCGACGACGAGGATTCGCATCTGGGCGACTTCATCGAGGACACCAATGTGGAGTCCCCGATCGACAACACCACCAACATCAATCTCTCCGAGACGGTGCGTGACGTGTTGGCCGGCCTCACCCCGCGCGAGGCGAAGGTGCTGCGCATGCGCTTCGGTATCGACATGAACACCGATCACACGCTGGAAGAGGTCGGTAAGCAGTTCGACGTCACCCGCGAGCGGATTCGTCAGATAGAGGCCAAGGCGTTG
UGD3
GGGCAAGATCGTTCAGATCATCGGCGCGGTCGTCGACGTCGAATTCCCGCGCAATGAAGTGCCGAAGGTGTATCACGCGCTGAAGGTCGACGGCACCGACATCACTCTGGAAGTGCAGCAGCAGCTCGGCGACGGCGTCGTGCGCACGATTGCGCTCGGCTCCACCGATGGCCTGAAGCGCAACCTGGTCGCCACCAACACCGAACGCGCCATTTCGGTGCCGGTCGGTGCCGGTACGCTGGGTCGCATCATGGACGTGCTGGGCCGCCCGATCGACGAAGCCGGCGACGTGCAGGCCTCGGACCATTGGGAAATCCATCGCGGCGCACCGTCGTACGAAGACCAGTCCTCCAGCACCGAATTGCTGGAAACCGGCATCAAGGTCATCGACCTGATGTGTCCGTTCGCCAAGGGCGGCAAGGTCGGCCTGTTCGGCGGCGCCGGCGTCGGCAAGACCGTCAACATGATGGAGCTGATCAACAACATCGCCAAGGCGCACAGCGGCTTGTCCGTGTTCGCCGGCGTGGGCGAGCGTACCCGCGAGGGCAACGACTTCTACCACGAGATGAAGGACTCCAACGTCCTGGACAAGGTCGCGATGGTGTACGGCCAGATGAACGAGCCGCCGGGCAACCGTCTGCGCGTGGCGCTGACCGGCCTGACCATGGCCGAGTACTTCCGCGACGAGAAGGACGCCAGCGGCAAGGGCAAGGACGTGCTGCTGTTCGTGGACAACATCTACCGCTACACGCTGGCCGGTACCGAAGTGTCCGCGCTGCTCGGCCGTATGCCGTCGGCGGTGGGTTACCAGCCGACCCTGGCCGAGGAAATGGGCGTGCTGCAGGAGCGCATCACCTCGACCAAGAGCGGTATTGACCTCGGCACCACGAACTCGTGCGTGTCGATCATGGACGGCGGCAAGGCCCGCGTCATCGAAAACTCCGAGGGCGATCGCACCACGCCTTCGATCGTCGCCTACACCAAGGACGGCGAAGTGCTGGTCGGTGCCTCGGCCAAGCGCCAGGCGGTGACCAACCCGAAGAACACCTTCTACGCGGTGAAGCGCCTGATCGGCCGCAAGTTCACCGACGGCGAAGTGCAGAAGGACATCTCGCACGTGCCGTACGGCATCCTGGCGCACGACAACGGCGACGCCTGGGTGCAGACCAGCGATGCCAAGCGCATGGCGCCGCAGGAAATCTCCGCGCGCGTGCTGGAAAAGATGAAGAAGACTGCCGAAGACTTCCTCGGCGAGAAGGTCACCGAGGCGGTGATCACCGTGCCGGCGTACTTCAACGACAGCCAGCGCCAGGCCACCAAGGATGCCGGCCGCATCGCCGGTCTGGACGTCAAGCGCATCATCAACGAGCCGACCGCCGCAGCCCTGGCCTATGGCCTGGACAAGAACGGCGGCGACCGCAAGATCGCCGTGTACGATCTGGGCGGCGGTACCTTCGACGTCTCGATCATCGAAATCGCCGAAGTCGATGGCGAAAAGCAGTTCGAGGTGCTGGCCACCAACGGCGACACCTTCCTGGGCGGCGAAGACTTCGACAACCGCGTCATCGAGTACTTGGTCGATGAGTTCAACAAGGACCAGGGCATCGACCTGCGCAAGGATCCGCTGGCCCTGCAGCGCCTGAAGGACGCGGCAGAGCGCGCCAAGATCGAGTTGTCGTCCAGCCAGCAGACCGAAGTGAACCTGCCGTACGTCACCGCCGATGCCTCGGGCCCGAAGCACCTCAACATCAAGTTGACCCGTGCCAAGCTCGAAGCGCTGGTGGAAGACCTGGTCAAGAAGTCGATCGAGCCGTGCCGCACCGCGTTGAACGACGCCGGCCTGCGCGCCAGCGACATCAACGAGGTGATCCTGGTCGGCGGTCAGACCCGCATGCCGAAGGTACGAGTACAACCCGGACAAGCTGCGCTACCACCGCATCATCCTGATGACCGACGCCGACGTCGACGGCTCGCACATCCGTACCCTGCTGCTGACATTCTTCTACCGGCAGATGCCGGAGTTGATCGAGCGCGGCTACATCTACATCGGCCTGCCGCCGCTGTACAAGCTCAAGCAGGGCAAGAGCGAGCTGTATCTGAAGGACGACGCGGCACTCAACGCCTACCTGGCCAGCAATGCGGTCGAAGGTGCGGCGCTGATTCCGGCCACCGACGAGCCGCCGATCACCGGCGAAGCGCTGGAAAAATTGTTGATGCTGTTCACCAGCGCCAACGAAGCGATCGCGCGCAACGCCCACCGCTACGACCCGGCCCTGCTCACCGCGCTGATCGACCTGCCGCCATTGGATGTGGAAAAGCTGCAGGTCGAAGGCGACCAGCACCCGACCCTGGATGCACTGCAGGCAGTGCTCAACCGCGGCACCCTGGGTACCGCGCGCTATCAGTTGCGCTTCGACCCGGGCAGCGACAATGCACCTGCCACCCTGGTGGCCATCCGCCGCCACATGGGCGAAGAGTTCACCCAGGTGCTGCCGATGGGTGCGTTCGAAAGCGGCGAGCTGCGTCCGCTGCGTGAGGTCTCGTTGGCCTTGCACGACCTGGTGCGCGAAGGCGCCCAGATCGTGCGCGGCAACAAGAGCCACCCGATCACCAGCTTCGCGCAGGCCCACGCCTGGTTGCTGGACGAGGCCAAGAAGGGCCGCCAGGTACAGCGCTTCAAGGGCCTGGGCGAAATGAATGCCGAGCAGCTGTGGGAAACCACGGTCAACCCCGACACGCGTCGTCTGTTGCAGGTGCGCATCGAGGACGCGGTGGCCGCCGACCAGATCTTCAGCACCTTGATGGGTCATCACCGAGACCGAATACGTCAAGCCGGGCAAGGGCCAGGCCTTCACCCGCATGAAGTACCGCTTCATCAAGTCCGGGCGCGTGGTCGAAATGACCATGAAGGCGACCGACGATGTGGAAGTGGCCGACGTGGTCGATACCGACATGCGCTACCTCTACAGCGATGGCGAGTACTGGCACTTCATGGACCCGGAAACCTTCGAGCAGGTGCAGACCGACAAGGCCGGCATGGGCGGCGCCGACAAGTGGCTCAAGGGCGAGGAAGATTGCATCGTGACCTTGTGGAACGGCACCCCGATCTGGGTGCAGCCGCCGAACTTCGTCGAACTGAAGATCACCGAGACCGACCCGGGCGTGCGCGGCGATACTTCCGGCGGCGGCGGCAAGCCGGCCACGTTGGAAACCGGCGCGGTGGTGCGCGTGCCGCTGTTCGTCAACCAGGATGGTCAACGGCATCAAGGACCACGAGCGCAAGGTGCTGCACCTGGCCACCACCGTGGCGCGCATGCCGCGTAAGGACTTCATCCGCTCCTGGGAAGGCAACCAGACCAACCTGGAATGGGTGGAAGACGCACTCAAGCGCAAGCAGAAGTGGTCCTCGGCGCTGCGCGACGTCAAGGACCAGATCATCTCCGAGCAGCAGGGCTCGATCGAGATGGAAAAGGCCAATTACCTGACCCTGGGCGAGATCAAGGAAATCAGCCGTGCGATGGCCTATGGCGAAGCCAAGGCACGCAAGGCCAAGAAGGAAATGGTCGAGGCCAACCTGCGTCTGGTCATCTCCATCGCCAAGAAGTACACCAACCGCGGCCTGCAGTTCCTGGACCTGATCCAGGAAGGCAACATCGGCCTGATGAAGGCCGTGGACAAGTTCGAATACCGTCGCGGTTACAAGTTCTCGACGTATGCAACGTGGTGGATCCGCCAGGCCATCACCCGTTCGATCGCCGATCAGGCGCGCACCATCCGTATCCCGGTGCACATGATCGAAACGATCAACAAGTTGAACCGCATTTCCCGCCAGATGCTCCAGCAGTTCGGCCGCGAGGCCACGCCGGAGGAACTGGCCAAGGAAATGGACATGCCCGAGGACAAGATCCGCAAGGTGATGAAAATCGCCAAGGAGCCGATCTCGATGGAAACCCCGATCGGCGACGACGAGGATTCGCATCTGGGCGACTTCATCGAGGACACCAATGTGGAGTCCCCGATCGACAACACCACCAACATCAATCTCTCCGAGACGGTGCGTGACGTGTTGGCCGGCCTCACCCCGCGCGAGGCGAAGGTGCTGCGCATGCGCTTCGGTATCGACATGAACACCGATCACACGCTGGAAGAGGTCGGTAAGCAGTTCGACGTCACCCGCGAGCGGATTCGTCAGATAGAGGCCAAGGCGTTG
KHM01
GGGCAAGATCGTTCAGATCATCGGCGCGGTCGTCGACGTCGAATTCCCGCGCAATGAAGTGCCGAAGGTGTATCACGCGCTGAAGGTCGACGGCACCGACATCACTCTGGAAGTGCAGCAGCAGCTCGGCGACGGCGTCGTGCGCACGATTGCGCTCGGCTCCACCGATGGCCTGAAGCGCAACCTGGTCGCCACCAACACCGAACGCGCCATTTCGGTGCCGGTCGGTGCCGGTACGCTGGGTCGCATCATGGACGTGCTGGGCCGCCCGATCGACGAAGCCGGCGACGTGCAGGCCTCGGACCATTGGGAAATCCATCGCGGCGCACCGTCGTACGAAGACCAGTCCTCCAGCACCGAATTGCTGGAAACCGGCATCAAGGTCATCGACCTGATGTGTCCGTTCGCCAAGGGCGGCAAGGTCGGCCTGTTCGGCGGCGCCGGCGTCGGCAAGACCGTCAACATGATGGAGCTGATCAACAACATCGCCAAGGCGCACAGCGGCTTGTCCGTGTTCGCCGGCGTGGGCGAGCGTACCCGCGAGGGCAACGACTTCTACCACGAGATGAAGGACTCCAACGTCCTGGACAAGGTCGCGATGGTGTACGGCCAGATGAACGAGCCGCCGGGCAACCGTCTGCGCGTGGCGCTGACCGGCCTGACCATGGCCGAGTACTTCCGCGACGAGAAGGACGCCAGCGGCAAGGGCAAGGACGTGCTGCTGTTCGTGGACAACATCTACCGCTACACGCTGGCCGGTACCGAAGTGTCCGCGCTGCTCGGCCGTATGCCGTCGGCGGTGGGTTACCAGCCGACCCTGGCCGAGGAAATGGGCGTGCTGCAGGAGCGCATCACCTCGACCAAGAGCGGTATTGACCTCGGCACCACGAACTCGTGCGTGTCGATCATGGACGGCGGCAAGGCCCGCGTCATCGAAAACTCCGAGGGCGATCGCACCACGCCTTCGATCGTCGCCTACACCAAGGACGGCGAAGTGCTGGTCGGTGCCTCGGCCAAGCGCCAGGCGGTGACCAACCCGAAGAACACCTTCTACGCGGTGAAGCGCCTGATCGGCCGCAAGTTCACCGACGGCGAAGTGCAGAAGGACATCTCGCACGTGCCGTACGGCATCCTGGCGCACGACAACGGCGACGCCTGGGTGCAGACCAGCGATGCCAAGCGCATGGCGCCGCAGGAAATCTCCGCGCGCGTGCTGGAAAAGATGAAGAAGACTGCCGAAGACTTCCTCGGCGAGAAGGTCACCGAGGCGGTGATCACCGTGCCGGCGTACTTCAACGACAGCCAGCGCCAGGCCACCAAGGATGCCGGCCGCATCGCCGGTCTGGACGTCAAGCGCATCATCAACGAGCCGACCGCCGCAGCCCTGGCCTATGGCCTGGACAAGAACGGCGGCGACCGCAAGATCGCCGTGTACGATCTGGGCGGCGGTACCTTCGACGTCTCGATCATCGAAATCGCCGAAGTCGATGGCGAAAAGCAGTTCGAGGTGCTGGCCACCAACGGCGACACCTTCCTGGGCGGCGAAGACTTCGACAACCGCGTCATCGAGTACTTGGTCGATGAGTTCAACAAGGACCAGGGCATCGACCTGCGCAAGGATCCGCTGGCCCTGCAGCGCCTGAAGGACGCGGCAGAGCGCGCCAAGATCGAGTTGTCGTCCAGCCAGCAGACCGAAGTGAACCTGCCGTACGTCACCGCCGATGCCTCGGGCCCGAAGCACCTCAACATCAAGTTGACCCGTGCCAAGCTCGAAGCGCTGGTGGAAGACCTGGTCAAGAAGTCGATCGAGCCGTGCCGCACCGCGTTGAACGACGCCGGCCTGCGCGCCAGCGACATCAACGAGGTGATCCTGGTCGGCGGTCAGACCCGCATGCCGAAGGTACGAGTACAACCCGGACAAGCTGCGCTACCACCGCATCATCCTGATGACCGACGCCGACGTCGACGGCTCGCACATCCGTACCCTGCTGCTGACATTCTTCTACCGGCAGATGCCGGAGTTGATCGAGCGCGGCTACATCTACATCGGCCTGCCGCCGCTGTACAAGCTCAAGCAGGGCAAGAGCGAGCTGTATCTGAAGGACGACGCGGCACTCAACGCCTACCTGGCCAGCAATGCGGTCGAAGGTGCGGCGCTGATTCCGGCCACCGACGAGCCGCCGATCACCGGCGAAGCGCTGGAAAAATTGTTGATGCTGTTCACCAGCGCCAACGAAGCGATCGCGCGCAACGCCCACCGCTACGACCCGGCCCTGCTCACCGCGCTGATCGACCTGCCGCCATTGGATGTGGAAAAGCTGCAGGTCGAAGGCGACCAGCACCCGACCCTGGATGCACTGCAGGCAGTGCTCAACCGCGGCACCCTGGGTACCGCGCGCTATCAGTTGCGCTTCGACCCGGGCAGCGACAATGCACCTGCCACCCTGGTGGCCATCCGCCGCCACATGGGCGAAGAGTTCACCCAGGTGCTGCCGATGGGTGCGTTCGAAAGCGGCGAGCTGCGTCCGCTGCGTGAGGTCTCGTTGGCCTTGCACGACCTGGTGCGCGAAGGCGCCCAGATCGTGCGCGGCAACAAGAGCCACCCGATCACCAGCTTCGCGCAGGCCCACGCCTGGTTGCTGGACGAGGCCAAGAAGGGCCGCCAGGTACAGCGCTTCAAGGGCCTGGGCGAAATGAATGCCGAGCAGCTGTGGGAAACCACGGTCAACCCCGACACGCGTCGTCTGTTGCAGGTGCGCATCGAGGACGCGGTGGCCGCCGACCAGATCTTCAGCACCTTGATGGGTCATCACCGAGACCGAATACGTCAAGCCGGGCAAGGGCCAGGCCTTCACCCGCATGAAGTACCGCTTCATCAAGTCCGGGCGCGTGGTCGAAATGACCATGAAGGCGACCGACGATGTGGAAGTGGCCGACGTGGTCGATACCGACATGCGCTACCTCTACAGCGATGGCGAGTACTGGCACTTCATGGACCCGGAAACCTTCGAGCAGGTGCAGACCGACAAGGCCGGCATGGGCGGCGCCGACAAGTGGCTCAAGGGCGAGGAAGATTGCATCGTGACCTTGTGGAACGGCACCCCGATCTGGGTGCAGCCGCCGAACTTCGTCGAACTGAAGATCACCGAGACCGACCCGGGCGTGCGCGGCGATACTTCCGGCGGCGGCGGCAAGCCGGCCACGTTGGAAACCGGCGCGGTGGTGCGCGTGCCGCTGTTCGTCAACCAGGATGGTCAACGGCATCAAGGACCACGAGCGCAAGGTGCTGCACCTGGCCACCACCGTGGCGCGCATGCCGCGTAAGGACTTCATCCGCTCCTGGGAAGGCAACCAGACCAACCTGGAATGGGTGGAAGACGCACTCAAGCGCAAGCAGAAGTGGTCCTCGGCGCTGCGCGACGTCAAGGACCAGATCATCTCCGAGCAGCAGGGCTCGATCGAGATGGAAAAGGCCAATTACCTGACCCTGGGCGAGATCAAGGAAATCAGCCGTGCGATGGCCTATGGCGAAGCCAAGGCACGCAAGGCCAAGAAGGAAATGGTCGAGGCCAACCTGCGTCTGGTCATCTCCATCGCCAAGAAGTACACCAACCGCGGCCTGCAGTTCCTGGACCTGATCCAGGAAGGCAACATCGGCCTGATGAAGGCCGTGGACAAGTTCGAATACCGTCGCGGTTACAAGTTCTCGACGTATGCAACGTGGTGGATCCGCCAGGCCATCACCCGTTCGATCGCCGATCAGGCGCGCACCATCCGTATCCCGGTGCACATGATCGAAACGATCAACAAGTTGAACCGCATTTCCCGCCAGATGCTCCAGCAGTTCGGCCGCGAGGCCACGCCGGAGGAACTGGCCAAGGAAATGGACATGCCCGAGGACAAGATCCGCAAGGTGATGAAAATCGCCAAGGAGCCGATCTCGATGGAAACCCCGATCGGCGACGACGAGGATTCGCATCTGGGCGACTTCATCGAGGACACCAATGTGGAGTCCCCGATCGACAACACCACCAACATCAATCTCTCCGAGACGGTGCGTGACGTGTTGGCCGGCCTCACCCCGCGCGAGGCGAAGGTGCTGCGCATGCGCTTCGGTATCGACATGAACACCGATCACACGCTGGAAGAGGTCGGTAAGCAGTTCGACGTCACCCGCGAGCGGATTCGTCAGATAGAGGCCAAGGCGTTG
KHM03
GGGCAAGATCGTTCAGATCATCGGCGCGGTCGTCGACGTCGAATTCCCGCGCAATGAAGTGCCGAAGGTGTATCACGCGCTGAAGGTCGACGGCACCGACATCACTCTGGAAGTGCAGCAGCAGCTCGGCGACGGCGTCGTGCGCACGATTGCGCTCGGCTCCACCGATGGCCTGAAGCGCAACCTGGTCGCCACCAACACCGAACGCGCCATTTCGGTGCCGGTCGGTGCCGGTACGCTGGGTCGCATCATGGACGTGCTGGGCCGCCCGATCGACGAAGCCGGCGACGTGCAGGCCTCGGACCATTGGGAAATCCATCGCGGCGCACCGTCGTACGAAGACCAGTCCTCCAGCACCGAATTGCTGGAAACCGGCATCAAGGTCATCGACCTGATGTGTCCGTTCGCCAAGGGCGGCAAGGTCGGCCTGTTCGGCGGCGCCGGCGTCGGCAAGACCGTCAACATGATGGAGCTGATCAACAACATCGCCAAGGCGCACAGCGGCTTGTCCGTGTTCGCCGGCGTGGGCGAGCGTACCCGCGAGGGCAACGACTTCTACCACGAGATGAAGGACTCCAACGTCCTGGACAAGGTCGCGATGGTGTACGGCCAGATGAACGAGCCGCCGGGCAACCGTCTGCGCGTGGCGCTGACCGGCCTGACCATGGCCGAGTACTTCCGCGACGAGAAGGACGCCAGCGGCAAGGGCAAGGACGTGCTGCTGTTCGTGGACAACATCTACCGCTACACGCTGGCCGGTACCGAAGTGTCCGCGCTGCTCGGCCGTATGCCGTCGGCGGTGGGTTACCAGCCGACCCTGGCCGAGGAAATGGGCGTGCTGCAGGAGCGCATCACCTCGACCAAGAGCGGTATTGACCTCGGCACCACGAACTCGTGCGTGTCGATCATGGACGGCGGCAAGGCCCGCGTCATCGAAAACTCCGAGGGCGATCGCACCACGCCTTCGATCGTCGCCTACACCAAGGACGGCGAAGTGCTGGTCGGTGCCTCGGCCAAGCGCCAGGCGGTGACCAACCCGAAGAACACCTTCTACGCGGTGAAGCGCCTGATCGGCCGCAAGTTCACCGACGGCGAAGTGCAGAAGGACATCTCGCACGTGCCGTACGGCATCCTGGCGCACGACAACGGCGACGCCTGGGTGCAGACCAGCGATGCCAAGCGCATGGCGCCGCAGGAAATCTCCGCGCGCGTGCTGGAAAAGATGAAGAAGACTGCCGAAGACTTCCTCGGCGAGAAGGTCACCGAGGCGGTGATCACCGTGCCGGCGTACTTCAACGACAGCCAGCGCCAGGCCACCAAGGATGCCGGCCGCATCGCCGGTCTGGACGTCAAGCGCATCATCAACGAGCCGACCGCCGCAGCCCTGGCCTATGGCCTGGACAAGAACGGCGGCGACCGCAAGATCGCCGTGTACGATCTGGGCGGCGGTACCTTCGACGTCTCGATCATCGAAATCGCCGAAGTCGATGGCGAAAAGCAGTTCGAGGTGCTGGCCACCAACGGCGACACCTTCCTGGGCGGCGAAGACTTCGACAACCGCGTCATCGAGTACTTGGTCGATGAGTTCAACAAGGACCAGGGCATCGACCTGCGCAAGGATCCGCTGGCCCTGCAGCGCCTGAAGGACGCGGCAGAGCGCGCCAAGATCGAGTTGTCGTCCAGCCAGCAGACCGAAGTGAACCTGCCGTACGTCACCGCCGATGCCTCGGGCCCGAAGCACCTCAACATCAAGTTGACCCGTGCCAAGCTCGAAGCGCTGGTGGAAGACCTGGTCAAGAAGTCGATCGAGCCGTGCCGCACCGCGTTGAACGACGCCGGCCTGCGCGCCAGCGACATCAACGAGGTGATCCTGGTCGGCGGTCAGACCCGCATGCCGAAGGTACGAGTACAACCCGGACAAGCTGCGCTACCACCGCATCATCCTGATGACCGACGCCGACGTCGACGGCTCGCACATCCGTACCCTGCTGCTGACATTCTTCTACCGGCAGATGCCGGAGTTGATCGAGCGCGGCTACATCTACATCGGCCTGCCGCCGCTGTACAAGCTCAAGCAGGGCAAGAGCGAGCTGTATCTGAAGGACGACGCGGCACTCAACGCCTACCTGGCCAGCAATGCGGTCGAAGGTGCGGCGCTGATTCCGGCCACCGACGAGCCGCCGATCACCGGCGAAGCGCTGGAAAAATTGTTGATGCTGTTCACCAGCGCCAACGAAGCGATCGCGCGCAACGCCCACCGCTACGACCCGGCCCTGCTCACCGCGCTGATCGACCTGCCGCCATTGGATGTGGAAAAGCTGCAGGTCGAAGGCGACCAGCACCCGACCCTGGATGCACTGCAGGCAGTGCTCAACCGCGGCACCCTGGGTACCGCGCGCTATCAGTTGCGCTTCGACCCGGGCAGCGACAATGCACCTGCCACCCTGGTGGCCATCCGCCGCCACATGGGCGAAGAGTTCACCCAGGTGCTGCCGATGGGTGCGTTCGAAAGCGGCGAGCTGCGTCCGCTGCGTGAGGTCTCGTTGGCCTTGCACGACCTGGTGCGCGAAGGCGCCCAGATCGTGCGCGGCAACAAGAGCCACCCGATCACCAGCTTCGCGCAGGCCCACGCCTGGTTGCTGGACGAGGCCAAGAAGGGCCGCCAGGTACAGCGCTTCAAGGGCCTGGGCGAAATGAATGCCGAGCAGCTGTGGGAAACCACGGTCAACCCCGACACGCGTCGTCTGTTGCAGGTGCGCATCGAGGACGCGGTGGCCGCCGACCAGATCTTCAGCACCTTGATGGGTCATCACCGAGACCGAATACGTCAAGCCGGGCAAGGGCCAGGCCTTCACCCGCATGAAGTACCGCTTCATCAAGTCCGGGCGCGTGGTCGAAATGACCATGAAGGCGACCGACGATGTGGAAGTGGCCGACGTGGTCGATACCGACATGCGCTACCTCTACAGCGATGGCGAGTACTGGCACTTCATGGACCCGGAAACCTTCGAGCAGGTGCAGACCGACAAGGCCGGCATGGGCGGCGCCGACAAGTGGCTCAAGGGCGAGGAAGATTGCATCGTGACCTTGTGGAACGGCACCCCGATCTGGGTGCAGCCGCCGAACTTCGTCGAACTGAAGATCACCGAGACCGACCCGGGCGTGCGCGGCGATACTTCCGGCGGCGGCGGCAAGCCGGCCACGTTGGAAACCGGCGCGGTGGTGCGCGTGCCGCTGTTCGTCAACCAGGATGGTCAACGGCATCAAGGACCACGAGCGCAAGGTGCTGCACCTGGCCACCACCGTGGCGCGCATGCCGCGTAAGGACTTCATCCGCTCCTGGGAAGGCAACCAGACCAACCTGGAATGGGTGGAAGACGCACTCAAGCGCAAGCAGAAGTGGTCCTCGGCGCTGCGCGACGTCAAGGACCAGATCATCTCCGAGCAGCAGGGCTCGATCGAGATGGAAAAGGCCAATTACCTGACCCTGGGCGAGATCAAGGAAATCAGCCGTGCGATGGCCTATGGCGAAGCCAAGGCACGCAAGGCCAAGAAGGAAATGGTCGAGGCCAACCTGCGTCTGGTCATCTCCATCGCCAAGAAGTACACCAACCGCGGCCTGCAGTTCCTGGACCTGATCCAGGAAGGCAACATCGGCCTGATGAAGGCCGTGGACAAGTTCGAATACCGTCGCGGTTACAAGTTCTCGACGTATGCAACGTGGTGGATCCGCCAGGCCATCACCCGTTCGATCGCCGATCAGGCGCGCACCATCCGTATCCCGGTGCACATGATCGAAACGATCAACAAGTTGAACCGCATTTCCCGCCAGATGCTCCAGCAGTTCGGCCGCGAGGCCACGCCGGAGGAACTGGCCAAGGAAATGGACATGCCCGAGGACAAGATCCGCAAGGTGATGAAAATCGCCAAGGAGCCGATCTCGATGGAAACCCCGATCGGCGACGACGAGGATTCGCATCTGGGCGACTTCATCGAGGACACCAATGTGGAGTCCCCGATCGACAACACCACCAACATCAATCTCTCCGAGACGGTGCGTGACGTGTTGGCCGGCCTCACCCCGCGCGAGGCGAAGGTGCTGCGCATGCGCTTCGGTATCGACATGAACACCGATCACACGCTGGAAGAGGTCGGTAAGCAGTTCGACGTCACCCGCGAGCGGATTCGTCAGATAGAGGCCAAGGCGTTG
KHM04
GGGCAAGATCGTTCAGATCATCGGCGCGGTCGTCGACGTCGAATTCCCGCGCAATGAAGTGCCGAAGGTGTATCACGCGCTGAAGGTCGACGGCACCGACATCACTCTGGAAGTGCAGCAGCAGCTCGGCGACGGCGTCGTGCGCACGATTGCGCTCGGCTCCACCGATGGCCTGAAGCGCAACCTGGTCGCCACCAACACCGAACGCGCCATTTCGGTGCCGGTCGGTGCCGGTACGCTGGGTCGCATCATGGACGTGCTGGGCCGCCCGATCGACGAAGCCGGCGACGTGCAGGCCTCGGACCATTGGGAAATCCATCGCGGCGCACCGTCGTACGAAGACCAGTCCTCCAGCACCGAATTGCTGGAAACCGGCATCAAGGTCATCGACCTGATGTGTCCGTTCGCCAAGGGCGGCAAGGTCGGCCTGTTCGGCGGCGCCGGCGTCGGCAAGACCGTCAACATGATGGAGCTGATCAACAACATCGCCAAGGCGCACAGCGGCTTGTCCGTGTTCGCCGGCGTGGGCGAGCGTACCCGCGAGGGCAACGACTTCTACCACGAGATGAAGGACTCCAACGTCCTGGACAAGGTCGCGATGGTGTACGGCCAGATGAACGAGCCGCCGGGCAACCGTCTGCGCGTGGCGCTGACCGGCCTGACCATGGCCGAGTACTTCCGCGACGAGAAGGACGCCAGCGGCAAGGGCAAGGACGTGCTGCTGTTCGTGGACAACATCTACCGCTACACGCTGGCCGGTACCGAAGTGTCCGCGCTGCTCGGCCGTATGCCGTCGGCGGTGGGTTACCAGCCGACCCTGGCCGAGGAAATGGGCGTGCTGCAGGAGCGCATCACCTCGACCAAGAGCGGTATTGACCTCGGCACCACGAACTCGTGCGTGTCGATCATGGACGGCGGCAAGGCCCGCGTCATCGAAAACTCCGAGGGCGATCGCACCACGCCTTCGATCGTCGCCTACACCAAGGACGGCGAAGTGCTGGTCGGTGCCTCGGCCAAGCGCCAGGCGGTGACCAACCCGAAGAACACCTTCTACGCGGTGAAGCGCCTGATCGGCCGCAAGTTCACCGACGGCGAAGTGCAGAAGGACATCTCGCACGTGCCGTACGGCATCCTGGCGCACGACAACGGCGACGCCTGGGTGCAGACCAGCGATGCCAAGCGCATGGCGCCGCAGGAAATCTCCGCGCGCGTGCTGGAAAAGATGAAGAAGACTGCCGAAGACTTCCTCGGCGAGAAGGTCACCGAGGCGGTGATCACCGTGCCGGCGTACTTCAACGACAGCCAGCGCCAGGCCACCAAGGATGCCGGCCGCATCGCCGGTCTGGACGTCAAGCGCATCATCAACGAGCCGACCGCCGCAGCCCTGGCCTATGGCCTGGACAAGAACGGCGGCGACCGCAAGATCGCCGTGTACGATCTGGGCGGCGGTACCTTCGACGTCTCGATCATCGAAATCGCCGAAGTCGATGGCGAAAAGCAGTTCGAGGTGCTGGCCACCAACGGCGACACCTTCCTGGGCGGCGAAGACTTCGACAACCGCGTCATCGAGTACTTGGTCGATGAGTTCAACAAGGACCAGGGCATCGACCTGCGCAAGGATCCGCTGGCCCTGCAGCGCCTGAAGGACGCGGCAGAGCGCGCCAAGATCGAGTTGTCGTCCAGCCAGCAGACCGAAGTGAACCTGCCGTACGTCACCGCCGATGCCTCGGGCCCGAAGCACCTCAACATCAAGTTGACCCGTGCCAAGCTCGAAGCGCTGGTGGAAGACCTGGTCAAGAAGTCGATCGAGCCGTGCCGCACCGCGTTGAACGACGCCGGCCTGCGCGCCAGCGACATCAACGAGGTGATCCTGGTCGGCGGTCAGACCCGCATGCCGAAGGTACGAGTACAACCCGGACAAGCTGCGCTACCACCGCATCATCCTGATGACCGACGCCGACGTCGACGGCTCGCACATCCGTACCCTGCTGCTGACATTCTTCTACCGGCAGATGCCGGAGTTGATCGAGCGCGGCTACATCTACATCGGCCTGCCGCCGCTGTACAAGCTCAAGCAGGGCAAGAGCGAGCTGTATCTGAAGGACGACGCGGCACTCAACGCCTACCTGGCCAGCAATGCGGTCGAAGGTGCGGCGCTGATTCCGGCCACCGACGAGCCGCCGATCACCGGCGAAGCGCTGGAAAAATTGTTGATGCTGTTCACCAGCGCCAACGAAGCGATCGCGCGCAACGCCCACCGCTACGACCCGGCCCTGCTCACCGCGCTGATCGACCTGCCGCCATTGGATGTGGAAAAGCTGCAGGTCGAAGGCGACCAGCACCCGACCCTGGATGCACTGCAGGCAGTGCTCAACCGCGGCACCCTGGGTACCGCGCGCTATCAGTTGCGCTTCGACCCGGGCAGCGACAATGCACCTGCCACCCTGGTGGCCATCCGCCGCCACATGGGCGAAGAGTTCACCCAGGTGCTGCCGATGGGTGCGTTCGAAAGCGGCGAGCTGCGTCCGCTGCGTGAGGTCTCGTTGGCCTTGCACGACCTGGTGCGCGAAGGCGCCCAGATCGTGCGCGGCAACAAGAGCCACCCGATCACCAGCTTCGCGCAGGCCCACGCCTGGTTGCTGGACGAGGCCAAGAAGGGCCGCCAGGTACAGCGCTTCAAGGGCCTGGGCGAAATGAATGCCGAGCAGCTGTGGGAAACCACGGTCAACCCCGACACGCGTCGTCTGTTGCAGGTGCGCATCGAGGACGCGGTGGCCGCCGACCAGATCTTCAGCACCTTGATGGGTCATCACCGAGACCGAATACGTCAAGCCGGGCAAGGGCCAGGCCTTCACCCGCATGAAGTACCGCTTCATCAAGTCCGGGCGCGTGGTCGAAATGACCATGAAGGCGACCGACGATGTGGAAGTGGCCGACGTGGTCGATACCGACATGCGCTACCTCTACAGCGATGGCGAGTACTGGCACTTCATGGACCCGGAAACCTTCGAGCAGGTGCAGACCGACAAGGCCGGCATGGGCGGCGCCGACAAGTGGCTCAAGGGCGAGGAAGATTGCATCGTGACCTTGTGGAACGGCACCCCGATCTGGGTGCAGCCGCCGAACTTCGTCGAACTGAAGATCACCGAGACCGACCCGGGCGTGCGCGGCGATACTTCCGGCGGCGGCGGCAAGCCGGCCACGTTGGAAACCGGCGCGGTGGTGCGCGTGCCGCTGTTCGTCAACCAGGATGGTCAACGGCATCAAGGACCACGAGCGCAAGGTGCTGCACCTGGCCACCACCGTGGCGCGCATGCCGCGTAAGGACTTCATCCGCTCCTGGGAAGGCAACCAGACCAACCTGGAATGGGTGGAAGACGCACTCAAGCGCAAGCAGAAGTGGTCCTCGGCGCTGCGCGACGTCAAGGACCAGATCATCTCCGAGCAGCAGGGCTCGATCGAGATGGAAAAGGCCAATTACCTGACCCTGGGCGAGATCAAGGAAATCAGCCGTGCGATGGCCTATGGCGAAGCCAAGGCACGCAAGGCCAAGAAGGAAATGGTCGAGGCCAACCTGCGTCTGGTCATCTCCATCGCCAAGAAGTACACCAACCGCGGCCTGCAGTTCCTGGACCTGATCCAGGAAGGCAACATCGGCCTGATGAAGGCCGTGGACAAGTTCGAATACCGTCGCGGTTACAAGTTCTCGACGTATGCAACGTGGTGGATCCGCCAGGCCATCACCCGTTCGATCGCCGATCAGGCGCGCACCATCCGTATCCCGGTGCACATGATCGAAACGATCAACAAGTTGAACCGCATTTCCCGCCAGATGCTCCAGCAGTTCGGCCGCGAGGCCACGCCGGAGGAACTGGCCAAGGAAATGGACATGCCCGAGGACAAGATCCGCAAGGTGATGAAAATCGCCAAGGAGCCGATCTCGATGGAAACCCCGATCGGCGACGACGAGGATTCGCATCTGGGCGACTTCATCGAGGACACCAATGTGGAGTCCCCGATCGACAACACCACCAACATCAATCTCTCCGAGACGGTGCGTGACGTGTTGGCCGGCCTCACCCCGCGCGAGGCGAAGGTGCTGCGCATGCGCTTCGGTATCGACATGAACACCGATCACACGCTGGAAGAGGTCGGTAAGCAGTTCGACGTCACCCGCGAGCGGATTCGTCAGATAGAGGCCAAGGCGTTG
MLXY1825
GGGCAAGATCGTTCAGATCATCGGCGCGGTCGTCGACGTCGAATTCCCGCGCAATGAAGTGCCGAAGGTGTATCACGCGCTGAAGGTCGACGGCACCGACATCACTCTGGAAGTGCAGCAGCAGCTCGGCGACGGCGTCGTGCGCACGATTGCGCTCGGCTCCACCGATGGCCTGAAGCGCAACCTGGTCGCCACCAACACCGAACGCGCCATTTCGGTGCCGGTCGGTGCCGGTACGCTGGGTCGCATCATGGACGTGCTGGGCCGCCCGATCGACGAAGCCGGCGACGTGCAGGCCTCGGACCATTGGGAAATCCATCGCGGCGCACCGTCGTACGAAGACCAGTCCTCCAGCACCGACTTGCTGGAAACCGGCATCAAGGTCATCGACCTGATGTGTCCGTTCGCCAAGGGCGGCAAGGTCGGCCTGTTCGGCGGCGCCGGCGTCGGCAAGACCGTCAACATGATGGAGCTGATCAACAACATCGCCAAGGCGCACAGCGGCTTGTCCGTGTTCGCCGGCGTGGGCGAGCGTACCCGCGAGGGCAACGACTTCTACCACGAGATGAAGGACTCCAACGTCCTGGACAAGGTCGCGATGGTGTACGGCCAGATGAACGAGCCGCCGGGCAACCGTCTGCGCGTGGCGCTGACCGGCCTGACCATGGCCGAGTACTTCCGCGACGAGAAGGACGCCAGCGGCAAGGGCAAGGACGTGCTGCTGTTCGTGGACAACATCTACCGCTACACGCTGGCCGGTACCGAAGTGTCCGCGCTGCTCGGCCGTATGCCGTCGGCGGTGGGTTACCAGCCGACCCTGGCCGAGGAAATGGGCGTGCTGCAGGAGCGCATCACCTCGACCAAGAGCGGTATTGACCTCGGCACCACGAACTCGTGCGTGTCGATCATGGACGGCGGCAAGGCCCGCGTCATCGAAAACTCCGAGGGCGATCGCACCACGCCTTCGATCGTCGCCTACACCAAGGACGGCGAAGTGCTGGTCGGTGCCTCGGCCAAGCGCCAGGCGGTGACCAACCCGAAGAACACCTTCTACGCGGTGAAGCGCCTGATCGGCCGCAAGTTCACCGACGGCGAAGTGCAGAAGGACATCTCGCACGTGCCGTACGGCATCCTGGCGCACGACAACGGCGACGCCTGGGTGCAGACCAGCGATGCCAAGCGCATGGCGCCGCAGGAAATCTCCGCGCGCGTGCTGGAAAAGATGAAGAAGACTGCCGAAGACTTCCTCGGCGAGAAGGTCACCGAGGCGGTGATCACCGTGCCGGCGTACTTCAACGACAGCCAGCGCCAGGCCACCAAGGATGCCGGCCGCATCGCCGGTCTGGACGTCAAGCGCATCATCAACGAGCCGACCGCCGCAGCCCTGGCCTATGGCCTGGACAAGAACGGCGGCGACCGCAAGATCGCCGTGTACGATCTGGGCGGCGGTACCTTCGACGTCTCGATCATCGAAATCGCCGAAGTCGATGGCGAAAAGCAGTTCGAGGTGCTGGCCACCAACGGCGACACCTTCCTGGGCGGCGAAGACTTCGACAACCGCGTCATCGAGTACTTGGTCGATGAGTTCAACAAGGACCAGGGCATCGACCTGCGCAAGGATCCGCTGGCCCTGCAGCGCCTGAAGGACGCGGCAGAGCGCGCCAAGATCGAGTTGTCGTCCAGCCAGCAGACCGAAGTGAACCTGCCGTACGTCACCGCCGATGCCTCGGGCCCGAAGCACCTCAACATCAAGTTGACCCGTGCCAAGCTCGAAGCGCTGGTGGAAGACCTGGTCAAGAAGTCGATCGAGCCGTGCCGCACCGCGTTGAACGACGCCGGCCTGCGCGCCAGCGACATCAACGAGGTGATCCTGGTCGGCGGTCAGACCCGCATGCCGAAGGTACGAGTACAACCCGGACAAGCTGCGCTACCACCGCATCATCCTGATGACCGACGCCGACGTCGACGGCTCGCACATCCGTACCCTGCTGCTGACATTCTTCTACCGGCAGATGCCGGAGTTGATCGAGCGCGGCTACATCTACATCGGCCTGCCGCCGCTGTACAAGCTCAAGCAGGGCAAGAGCGAGCTGTATCTGAAGGACGACGCGGCACTCAACGCCTACCTGGCCAGCAATGCGGTCGAAGGTGCGGCGCTGATTCCGGCCACCGACGAGCCGCCGATCACCGGCGAAGCGCTGGAAAAATTGTTGATGCTGTTCACCAGCGCCAACGAAGCGATCGCGCGCAACGCCCACCGCTACGACCCGGCCCTGCTCACCGCGCTGATCGACCTGCCGCCATTGGATGTGGAAAAGCTGCAGGTCGAAGGCGACCAGCACCCGACCCTGGATGCACTGCAGGCAGTGCTCAACCGCGGCACCCTGGGTACCGCGCGCTATCAGTTGCGCTTCGACCCGGGCAGCGACAATGCACCTGCCACCCTGGTGGCCATCCGCCGCCACATGGGCGAAGAGTTCACCCAGGTGCTGCCGATGGGTGCGTTCGAAAGCGGCGAGCTGCGTCCGCTGCGTGAGGTCTCGTTGGCCTTGCACGACCTGGTGCGCGAAGGCGCCCAGATCGTGCGCGGCAACAAGAGCCACCCGATCACCAGCTTCGCGCAGGCCCACGCCTGGTTGCTGGACGAGGCCAAGAAGGGCCGCCAGGTACAGCGCTTCAAGGGCCTGGGCGAAATGAATGCCGAGCAGCTGTGGGAAACCACGGTCAACCCCGACACGCGTCGTCTGTTGCAGGTGCGCATCGAGGACGCGGTGGCCGCCGACCAGATCTTCAGCACCTTGATGGGTCATCACCGAGACCGAATACGTCAAGCCGGGCAAGGGCCAGGCCTTCACCCGCATGAAGTACCGCTTCATCAAGTCCGGGCGCGTGGTCGAAATGACCATGAAGGCGACCGACGATGTGGAAGTGGCCGACGTGGTCGATACCGACATGCGCTACCTCTACAGCGATGGCGAGTACTGGCACTTCATGGACCCGGAAACCTTCGAGCAGGTGCAGACCGACAAGGCCGGCATGGGCGGCGCCGACAAGTGGCTCAAGGGCGAGGAAGATTGCATCGTGACCTTGTGGAACGGCACCCCGATCTGGGTGCAGCCGCCGAACTTCGTCGAACTGAAGATCACCGAGACCGACCCGGGCGTGCGCGGCGATACTTCCGGCGGCGGCGGCAAGCCGGCCACGTTGGAAACCGGCGCGGTGGTGCGCGTGCCGCTGTTCGTCAACCAGGATGGTCAACGGCATCAAGGACCACGAGCGCAAGGTGCTGCACCTGGCCACCACCGTGGCGCGCATGCCGCGTAAGGACTTCATCCGCTCCTGGGAAGGCAACCAGACCAACCTGGAATGGGTGGAAGACGCACTCAAGCGCAAGCAGAAGTGGTCCTCGGCGCTGCGCGACGTCAAGGACCAGATCATCTCCGAGCAGCAGGGCTCGATCGAGATGGAAAAGGCCAATTACCTGACCCTGGGCGAGATCAAGGAAATCAGCCGTGCGATGGCCTATGGCGAAGCCAAGGCACGCAAGGCCAAGAAGGAAATGGTCGAGGCCAACCTGCGTCTGGTCATCTCCATCGCCAAGAAGTACACCAACCGCGGCCTGCAGTTCCTGGACCTGATCCAGGAAGGCAACATCGGCCTGATGAAGGCCGTGGACAAGTTCGAATACCGTCGCGGTTACAAGTTCTCGACGTATGCAACGTGGTGGATCCGCCAGGCCATCACCCGTTCGATCGCCGATCAGGCGCGCACCATCCGTATCCCGGTGCACATGATCGAAACGATCAACAAGTTGAACCGCATTTCCCGCCAGATGCTCCAGCAGTTCGGCCGCGAGGCCACGCCGGAGGAACTGGCCAAGGAAATGGACATGCCCGAGGACAAGATCCGCAAGGTGATGAAAATCGCCAAGGAGCCGATCTCGATGGAAACCCCGATCGGCGACGACGAGGATTCGCATCTGGGCGACTTCATCGAGGACACCAATGTGGAGTCCCCGATCGACAACACCACCAACATCAATCTCTCCGAGACGGTGCGTGACGTGTTGGCCGGCCTCACCCCGCGCGAGGCGAAGGTGCTGCGCATGCGCTTCGGTATCGACATGAACACCGATCACACGCTGGAAGAGGTCGGTAAGCAGTTCGACGTCACCCGCGAGCGGATTCGTCAGATAGAGGCCAAGGCGTTG
MLXY1827
GGGCAAGATCGTTCAGATCATCGGCGCGGTCGTCGACGTCGAATTCCCGCGCAATGAAGTGCCGAAGGTGTATCACGCGCTGAAGGTCGACGGCACCGACATCACTCTGGAAGTGCAGCAGCAGCTCGGCGACGGCGTCGTGCGCACGATTGCGCTCGGCTCCACCGATGGCCTGAAGCGCAACCTGGTCGCCACCAACACCGAACGCGCCATTTCGGTGCCGGTCGGTGCCGGTACGCTGGGTCGCATCATGGACGTGCTGGGCCGCCCGATCGACGAAGCCGGCGACGTGCAGGCCTCGGACCATTGGGAAATCCATCGCGGCGCACCGTCGTACGAAGACCAGTCCTCCAGCACCGACTTGCTGGAAACCGGCATCAAGGTCATCGACCTGATGTGTCCGTTCGCCAAGGGCGGCAAGGTCGGCCTGTTCGGCGGCGCCGGCGTCGGCAAGACCGTCAACATGATGGAGCTGATCAACAACATCGCCAAGGCGCACAGCGGCTTGTCCGTGTTCGCCGGCGTGGGCGAGCGTACCCGCGAGGGCAACGACTTCTACCACGAGATGAAGGACTCCAACGTCCTGGACAAGGTCGCGATGGTGTACGGCCAGATGAACGAGCCGCCGGGCAACCGTCTGCGCGTGGCGCTGACCGGCCTGACCATGGCCGAGTACTTCCGCGACGAGAAGGACGCCAGCGGCAAGGGCAAGGACGTGCTGCTGTTCGTGGACAACATCTACCGCTACACGCTGGCCGGTACCGAAGTGTCCGCGCTGCTCGGCCGTATGCCGTCGGCGGTGGGTTACCAGCCGACCCTGGCCGAGGAAATGGGCGTGCTGCAGGAGCGCATCACCTCGACCAAGAGCGGTATTGACCTCGGCACCACGAACTCGTGCGTGTCGATCATGGACGGCGGCAAGGCCCGCGTCATCGAAAACTCCGAGGGCGATCGCACCACGCCTTCGATCGTCGCCTACACCAAGGACGGCGAAGTGCTGGTCGGTGCCTCGGCCAAGCGCCAGGCGGTGACCAACCCGAAGAACACCTTCTACGCGGTGAAGCGCCTGATCGGCCGCAAGTTCACCGACGGCGAAGTGCAGAAGGACATCTCGCACGTGCCGTACGGCATCCTGGCGCACGACAACGGCGACGCCTGGGTGCAGACCAGCGATGCCAAGCGCATGGCGCCGCAGGAAATCTCCGCGCGCGTGCTGGAAAAGATGAAGAAGACTGCCGAAGACTTCCTCGGCGAGAAGGTCACCGAGGCGGTGATCACCGTGCCGGCGTACTTCAACGACAGCCAGCGCCAGGCCACCAAGGATGCCGGCCGCATCGCCGGTCTGGACGTCAAGCGCATCATCAACGAGCCGACCGCCGCAGCCCTGGCCTATGGCCTGGACAAGAACGGCGGCGACCGCAAGATCGCCGTGTACGATCTGGGCGGCGGTACCTTCGACGTCTCGATCATCGAAATCGCCGAAGTCGATGGCGAAAAGCAGTTCGAGGTGCTGGCCACCAACGGCGACACCTTCCTGGGCGGCGAAGACTTCGACAACCGCGTCATCGAGTACTTGGTCGATGAGTTCAACAAGGACCAGGGCATCGACCTGCGCAAGGATCCGCTGGCCCTGCAGCGCCTGAAGGACGCGGCAGAGCGCGCCAAGATCGAGTTGTCGTCCAGCCAGCAGACCGAAGTGAACCTGCCGTACGTCACCGCCGATGCCTCGGGCCCGAAGCACCTCAACATCAAGTTGACCCGTGCCAAGCTCGAAGCGCTGGTGGAAGACCTGGTCAAGAAGTCGATCGAGCCGTGCCGCACCGCGTTGAACGACGCCGGCCTGCGCGCCAGCGACATCAACGAGGTGATCCTGGTCGGCGGTCAGACCCGCATGCCGAAGGTACGAGTACAACCCGGACAAGCTGCGCTACCACCGCATCATCCTGATGACCGACGCCGACGTCGACGGCTCGCACATCCGTACCCTGCTGCTGACATTCTTCTACCGGCAGATGCCGGAGTTGATCGAGCGCGGCTACATCTACATCGGCCTGCCGCCGCTGTACAAGCTCAAGCAGGGCAAGAGCGAGCTGTATCTGAAGGACGACGCGGCACTCAACGCCTACCTGGCCAGCAATGCGGTCGAAGGTGCGGCGCTGATTCCGGCCACCGACGAGCCGCCGATCACCGGCGAAGCGCTGGAAAAATTGTTGATGCTGTTCACCAGCGCCAACGAAGCGATCGCGCGCAACGCCCACCGCTACGACCCGGCCCTGCTCACCGCGCTGATCGACCTGCCGCCATTGGATGTGGAAAAGCTGCAGGTCGAAGGCGACCAGCACCCGACCCTGGATGCACTGCAGGCAGTGCTCAACCGCGGCACCCTGGGTACCGCGCGCTATCAGTTGCGCTTCGACCCGGGCAGCGACAATGCACCTGCCACCCTGGTGGCCATCCGCCGCCACATGGGCGAAGAGTTCACCCAGGTGCTGCCGATGGGTGCGTTCGAAAGCGGCGAGCTGCGTCCGCTGCGTGAGGTCTCGTTGGCCTTGCACGACCTGGTGCGCGAAGGCGCCCAGATCGTGCGCGGCAACAAGAGCCACCCGATCACCAGCTTCGCGCAGGCCCACGCCTGGTTGCTGGACGAGGCCAAGAAGGGCCGCCAGGTACAGCGCTTCAAGGGCCTGGGCGAAATGAATGCCGAGCAGCTGTGGGAAACCACGGTCAACCCCGACACGCGTCGTCTGTTGCAGGTGCGCATCGAGGACGCGGTGGCCGCCGACCAGATCTTCAGCACCTTGATGGGTCATCACCGAGACCGAATACGTCAAGCCGGGCAAGGGCCAGGCCTTCACCCGCATGAAGTACCGCTTCATCAAGTCCGGGCGCGTGGTCGAAATGACCATGAAGGCGACCGACGATGTGGAAGTGGCCGACGTGGTCGATACCGACATGCGCTACCTCTACAGCGATGGCGAGTACTGGCACTTCATGGACCCGGAAACCTTCGAGCAGGTGCAGACCGACAAGGCCGGCATGGGCGGCGCCGACAAGTGGCTCAAGGGCGAGGAAGATTGCATCGTGACCTTGTGGAACGGCACCCCGATCTGGGTGCAGCCGCCGAACTTCGTCGAACTGAAGATCACCGAGACCGACCCGGGCGTGCGCGGCGATACTTCCGGCGGCGGCGGCAAGCCGGCCACGTTGGAAACCGGCGCGGTGGTGCGCGTGCCGCTGTTCGTCAACCAGGATGGTCAACGGCATCAAGGACCACGAGCGCAAGGTGCTGCACCTGGCCACCACCGTGGCGCGCATGCCGCGTAAGGACTTCATCCGCTCCTGGGAAGGCAACCAGACCAACCTGGAATGGGTGGAAGACGCACTCAAGCGCAAGCAGAAGTGGTCCTCGGCGCTGCGCGACGTCAAGGACCAGATCATCTCCGAGCAGCAGGGCTCGATCGAGATGGAAAAGGCCAATTACCTGACCCTGGGCGAGATCAAGGAAATCAGCCGTGCGATGGCCTATGGCGAAGCCAAGGCACGCAAGGCCAAGAAGGAAATGGTCGAGGCCAACCTGCGTCTGGTCATCTCCATCGCCAAGAAGTACACCAACCGCGGCCTGCAGTTCCTGGACCTGATCCAGGAAGGCAACATCGGCCTGATGAAGGCCGTGGACAAGTTCGAATACCGTCGCGGTTACAAGTTCTCGACGTATGCAACGTGGTGGATCCGCCAGGCCATCACCCGTTCGATCGCCGATCAGGCGCGCACCATCCGTATCCCGGTGCACATGATCGAAACGATCAACAAGTTGAACCGCATTTCCCGCCAGATGCTCCAGCAGTTCGGCCGCGAGGCCACGCCGGAGGAACTGGCCAAGGAAATGGACATGCCCGAGGACAAGATCCGCAAGGTGATGAAAATCGCCAAGGAGCCGATCTCGATGGAAACCCCGATCGGCGACGACGAGGATTCGCATCTGGGCGACTTCATCGAGGACACCAATGTGGAGTCCCCGATCGACAACACCACCAACATCAATCTCTCCGAGACGGTGCGTGACGTGTTGGCCGGCCTCACCCCGCGCGAGGCGAAGGTGCTGCGCATGCGCTTCGGTATCGACATGAACACCGATCACACGCTGGAAGAGGTCGGTAAGCAGTTCGACGTCACCCGCGAGCGGATTCGTCAGATAGAGGCCAAGGCGTTG
MK1825
GGGCAAGATCGTTCAGATCATCGGCGCGGTCGTCGACGTCGAATTCCCGCGCAATGAAGTGCCGAAGGTGTATCACGCGCTGAAGGTCGACGGCACCGACATCACTCTGGAAGTGCAGCAGCAGCTCGGCGACGGCGTCGTGCGCACGATTGCGCTCGGCTCCACCGATGGCCTGAAGCGCAACCTGGTCGCCACCAACACCGAACGCGCCATTTCGGTGCCGGTCGGTGCCGGTACGCTGGGTCGCATCATGGACGTGCTGGGCCGCCCGATCGACGAAGCCGGCGACGTGCAGGCCTCGGACCATTGGGAAATCCATCGCGGCGCACCGTCGTACGAAGACCAGTCCTCCAGCACCGAATTGCTGGAAACCGGCATCAAGGTCATCGACCTGATGTGTCCGTTCGCCAAGGGCGGCAAGGTCGGCCTGTTCGGCGGCGCCGGCGTCGGCAAGACCGTCAACATGATGGAGCTGATCAACAACATCGCCAAGGCGCACAGCGGCTTGTCCGTGTTCGCCGGCGTGGGCGAGCGTACCCGCGAGGGCAACGACTTCTACCACGAGATGAAGGACTCCAACGTCCTGGACAAGGTCGCGATGGTGTACGGCCAGATGAACGAGCCGCCGGGCAACCGTCTGCGCGTGGCGCTGACCGGCCTGACCATGGCCGAGTACTTCCGCGACGAGAAGGACGCCAGCGGCAAGGGCAAGGACGTGCTGCTGTTCGTGGACAACATCTACCGCTACACGCTGGCCGGTACCGAAGTGTCCGCGCTGCTCGGCCGTATGCCGTCGGCGGTGGGTTACCAGCCGACCCTGGCCGAGGAAATGGGCGTGCTGCAGGAGCGCATCACCTCGACCAAGAGCGGTATTGACCTCGGCACCACGAACTCGTGCGTGTCGATCATGGACGGCGGCAAGGCCCGCGTCATCGAAAACTCCGAGGGCGATCGCACCACGCCTTCGATCGTCGCCTACACCAAGGACGGCGAAGTGCTGGTCGGTGCCTCGGCCAAGCGCCAGGCGGTGACCAACCCGAAGAACACCTTCTACGCGGTGAAGCGCCTGATCGGCCGCAAGTTCACCGACGGCGAAGTGCAGAAGGACATCTCGCACGTGCCGTACGGCATCCTGGCGCACGACAACGGCGACGCCTGGGTGCAGACCAGCGATGCCAAGCGCATGGCGCCGCAGGAAATCTCCGCGCGCGTGCTGGAAAAGATGAAGAAGACTGCCGAAGACTTCCTCGGCGAGAAGGTCACCGAGGCGGTGATCACCGTGCCGGCGTACTTCAACGACAGCCAGCGCCAGGCCACCAAGGATGCCGGCCGCATCGCCGGTCTGGACGTCAAGCGCATCATCAACGAGCCGACCGCCGCAGCCCTGGCCTATGGCCTGGACAAGAACGGCGGCGACCGCAAGATCGCCGTGTACGATCTGGGCGGCGGTACCTTCGACGTCTCGATCATCGAAATCGCCGAAGTCGATGGCGAAAAGCAGTTCGAGGTGCTGGCCACCAACGGCGACACCTTCCTGGGCGGCGAAGACTTCGACAACCGCGTCATCGAGTACTTGGTCGATGAGTTCAACAAGGACCAGGGCATCGACCTGCGCAAGGATCCGCTGGCCCTGCAGCGCCTGAAGGACGCGGCAGAGCGCGCCAAGATCGAGTTGTCGTCCAGCCAGCAGACCGAAGTGAACCTGCCGTACGTCACCGCCGATGCCTCGGGCCCGAAGCACCTCAACATCAAGTTGACCCGTGCCAAGCTCGAAGCGCTGGTGGAAGACCTGGTCAAGAAGTCGATCGAGCCGTGCCGCACCGCGTTGAACGACGCCGGCCTGCGCGCCAGCGACATCAACGAGGTGATCCTGGTCGGCGGTCAGACCCGCATGCCGAAGGTACGAGTACAACCCGGACAAGCTGCGCTACCACCGCATCATCCTGATGACCGACGCCGACGTCGACGGCTCGCACATCCGTACCCTGCTGCTGACATTCTTCTACCGGCAGATGCCGGAGTTGATCGAGCGCGGCTACATCTACATCGGCCTGCCGCCGCTGTACAAGCTCAAGCAGGGCAAGAGCGAGCTGTATCTGAAGGACGACGCGGCACTCAACGCCTACCTGGCCAGCAATGCGGTCGAAGGTGCGGCGCTGATTCCGGCCACCGACGAGCCGCCGATCACCGGCGAAGCGCTGGAAAAATTGTTGATGCTGTTCACCAGCGCCAACGAAGCGATCGCGCGCAACGCCCACCGCTACGACCCGGCCCTGCTCACCGCGCTGATCGACCTGCCGCCATTGGATGTGGAAAAGCTGCAGGTCGAAGGCGACCAGCACCCGACCCTGGATGCACTGCAGGCAGTGCTCAACCGCGGCACCCTGGGTACCGCGCGCTATCAGTTGCGCTTCGACCCGGGCAGCGACAATGCACCTGCCACCCTGGTGGCCATCCGCCGCCACATGGGCGAAGAGTTCACCCAGGTGCTGCCGATGGGTGCGTTCGAAAGCGGCGAGCTGCGTCCGCTGCGTGAGGTCTCGTTGGCCTTGCACGACCTGGTGCGCGAAGGCGCCCAGATCGTGCGCGGCAACAAGAGCCACCCGATCACCAGCTTCGCGCAGGCCCACGCCTGGTTGCTGGACGAGGCCAAGAAGGGCCGCCAGGTACAGCGCTTCAAGGGCCTGGGCGAAATGAATGCCGAGCAGCTGTGGGAAACCACGGTCAACCCCGACACGCGTCGTCTGTTGCAGGTGCGCATCGAGGACGCGGTGGCCGCCGACCAGATCTTCAGCACCTTGATGGGTCATCACCGAGACCGAATACGTCAAGCCGGGCAAGGGCCAGGCCTTCACCCGCATGAAGTACCGCTTCATCAAGTCCGGGCGCGTGGTCGAAATGACCATGAAGGCGACCGACGATGTGGAAGTGGCCGACGTGGTCGATACCGACATGCGCTACCTCTACAGCGATGGCGAGTACTGGCACTTCATGGACCCGGAAACCTTCGAGCAGGTGCAGACCGACAAGGCCGGCATGGGCGGCGCCGACAAGTGGCTCAAGGGCGAGGAAGATTGCATCGTGACCTTGTGGAACGGCACCCCGATCTGGGTGCAGCCGCCGAACTTCGTCGAACTGAAGATCACCGAGACCGACCCGGGCGTGCGCGGCGATACTTCCGGCGGCGGCGGCAAGCCGGCCACGTTGGAAACCGGCGCGGTGGTGCGCGTGCCGCTGTTCGTCAACCAGGATGGTCAACGGCATCAAGGACCACGAGCGCAAGGTGCTGCACCTGGCCACCACCGTGGCGCGCATGCCGCGTAAGGACTTCATCCGCTCCTGGGAAGGCAACCAGACCAACCTGGAATGGGTGGAAGACGCACTCAAGCGCAAGCAGAAGTGGTCCTCGGCGCTGCGCGACGTCAAGGACCAGATCATCTCCGAGCAGCAGGGCTCGATCGAGATGGAAAAGGCCAATTACCTGACCCTGGGCGAGATCAAGGAAATCAGCCGTGCGATGGCCTATGGCGAAGCCAAGGCACGCAAGGCCAAGAAGGAAATGGTCGAGGCCAACCTGCGTCTGGTCATCTCCATCGCCAAGAAGTACACCAACCGCGGCCTGCAGTTCCTGGACCTGATCCAGGAAGGCAACATCGGCCTGATGAAGGCCGTGGACAAGTTCGAATACCGTCGCGGTTACAAGTTCTCGACGTATGCAACGTGGTGGATCCGCCAGGCCATCACCCGTTCGATCGCCGATCAGGCGCGCACCATCCGTATCCCGGTGCACATGATCGAAACGATCAACAAGTTGAACCGCATTTCCCGCCAGATGCTCCAGCAGTTCGGCCGCGAGGCCACGCCGGAGGAACTGGCCAAGGAAATGGACATGCCCGAGGACAAGATCCGCAAGGTGATGAAAATCGCCAAGGAGCCGATCTCGATGGAAACCCCGATCGGCGACGACGAGGATTCGCATCTGGGCGACTTCATCGAGGACACCAATGTGGAGTCCCCGATCGACAACACCACCAACATCAATCTCTCCGAGACGGTGCGTGACGTGTTGGCCGGCCTCACCCCGCGCGAGGCGAAGGTGCTGCGCATGCGCTTCGGTATCGACATGAACACCGATCACACGCTGGAAGAGGTCGGTAAGCAGTTCGACGTCACCCGCGAGCGGATTCGTCAGATAGAGGCCAAGGCGTTG
GLBY06
GGGCAAGATCGTTCAGATCATCGGCGCGGTCGTCGACGTCGAATTCCCGCGCAATGAAGTGCCGAAGGTGTATCACGCGCTGAAGGTCGACGGCACCGACATCACTCTGGAAGTGCAGCAGCAGCTCGGCGACGGCGTCGTGCGCACGATTGCGCTCGGCTCCACCGATGGCCTGAAGCGCAACCTGGTCGCCACCAACACCGAACGCGCCATTTCGGTGCCGGTCGGTGCCGGTACGCTGGGTCGCATCATGGACGTGCTGGGCCGCCCGATCGACGAAGCCGGCGACGTGCAGGCCTCGGACCATTGGGAAATCCATCGCGGCGCACCGTCGTACGAAGACCAGTCCTCCAGCACCGAATTGCTGGAAACCGGCATCAAGGTCATCGACCTGATGTGTCCGTTCGCCAAGGGCGGCAAGGTCGGCCTGTTCGGCGGCGCCGGCGTCGGCAAGACCGTCAACATGATGGAGCTGATCAACAACATCGCCAAGGCGCACAGCGGCTTGTCCGTGTTCGCCGGCGTGGGCGAGCGTACCCGCGAGGGCAACGACTTCTACCACGAGATGAAGGACTCCAACGTCCTGGACAAGGTCGCGATGGTGTACGGCCAGATGAACGAGCCGCCGGGCAACCGTCTGCGCGTGGCGCTGACCGGCCTGACCATGGCCGAGTACTTCCGCGACGAGAAGGACGCCAGCGGCAAGGGCAAGGACGTGCTGCTGTTCGTGGACAACATCTACCGCTACACGCTGGCCGGTACCGAAGTGTCCGCGCTGCTCGGCCGTATGCCGTCGGCGGTGGGTTACCAGCCGACCCTGGCCGAGGAAATGGGCGTGCTGCAGGAGCGCATCACCTCGACCAAGAGCGGTATTGACCTCGGCACCACGAACTCGTGCGTGTCGATCATGGACGGCGGCAAGGCCCGCGTCATCGAAAACTCCGAGGGCGATCGCACCACGCCTTCGATCGTCGCCTACACCAAGGACGGCGAAGTGCTGGTCGGTGCCTCGGCCAAGCGCCAGGCGGTGACCAACCCGAAGAACACCTTCTACGCGGTGAAGCGCCTGATCGGCCGCAAGTTCACCGACGGCGAAGTGCAGAAGGACATCTCGCACGTGCCGTACGGCATCCTGGCGCACGACAACGGCGACGCCTGGGTGCAGACCAGCGATGCCAAGCGCATGGCGCCGCAGGAAATCTCCGCGCGCGTGCTGGAAAAGATGAAGAAGACTGCCGAAGACTTCCTCGGCGAGAAGGTCACCGAGGCGGTGATCACCGTGCCGGCGTACTTCAACGACAGCCAGCGCCAGGCCACCAAGGATGCCGGCCGCATCGCCGGTCTGGACGTCAAGCGCATCATCAACGAGCCGACCGCCGCAGCCCTGGCCTATGGCCTGGACAAGAACGGCGGCGACCGCAAGATCGCCGTGTACGATCTGGGCGGCGGTACCTTCGACGTCTCGATCATCGAAATCGCCGAAGTCGATGGCGAAAAGCAGTTCGAGGTGCTGGCCACCAACGGCGACACCTTCCTGGGCGGCGAAGACTTCGACAACCGCGTCATCGAGTACTTGGTCGATGAGTTCAACAAGGACCAGGGCATCGACCTGCGCAAGGATCCGCTGGCCCTGCAGCGCCTGAAGGACGCGGCAGAGCGCGCCAAGATCGAGTTGTCGTCCAGCCAGCAGACCGAAGTGAACCTGCCGTACGTCACCGCCGATGCCTCGGGCCCGAAGCACCTCAACATCAAGTTGACCCGTGCCAAGCTCGAAGCGCTGGTGGAAGACCTGGTCAAGAAGTCGATCGAGCCGTGCCGCACCGCGTTGAACGACGCCGGCCTGCGCGCCAGCGACATCAACGAGGTGATCCTGGTCGGCGGTCAGACCCGCATGCCGAAGGTACGAGTACAACCCGGACAAGCTGCGCTACCACCGCATCATCCTGATGACCGACGCCGACGTCGACGGCTCGCACATCCGTACCCTGCTGCTGACATTCTTCTACCGGCAGATGCCGGAGTTGATCGAGCGCGGCTACATCTACATCGGCCTGCCGCCGCTGTACAAGCTCAAGCAGGGCAAGAGCGAGCTGTATCTGAAGGACGACGCGGCACTCAACGCCTACCTGGCCAGCAATGCGGTCGAAGGTGCGGCGCTGATTCCGGCCACCGACGAGCCGCCGATCACCGGCGAAGCGCTGGAAAAATTGTTGATGCTGTTCACCAGCGCCAACGAAGCGATCGCGCGCAACGCCCACCGCTACGACCCGGCCCTGCTCACCGCGCTGATCGACCTGCCGCCATTGGATGTGGAAAAGCTGCAGGTCGAAGGCGACCAGCACCCGACCCTGGATGCACTGCAGGCAGTGCTCAACCGCGGCACCCTGGGTACCGCGCGCTATCAGTTGCGCTTCGACCCGGGCAGCGACAATGCACCTGCCACCCTGGTGGCCATCCGCCGCCACATGGGCGAAGAGTTCACCCAGGTGCTGCCGATGGGTGCGTTCGAAAGCGGCGAGCTGCGTCCGCTGCGTGAGGTCTCGTTGGCCTTGCACGACCTGGTGCGCGAAGGCGCCCAGATCGTGCGCGGCAACAAGAGCCACCCGATCACCAGCTTCGCGCAGGCCCACGCCTGGTTGCTGGACGAGGCCAAGAAGGGCCGCCAGGTACAGCGCTTCAAGGGCCTGGGCGAAATGAATGCCGAGCAGCTGTGGGAAACCACGGTCAACCCCGACACGCGTCGTCTGTTGCAGGTGCGCATCGAGGACGCGGTGGCCGCCGACCAGATCTTCAGCACCTTGATGGGTCATCACCGAGACCGAATACGTCAAGCCGGGCAAGGGCCAGGCCTTCACCCGCATGAAGTACCGCTTCATCAAGTCCGGGCGCGTGGTCGAAATGACCATGAAGGCGACCGACGATGTGGAAGTGGCCGACGTGGTCGATACCGACATGCGCTACCTCTACAGCGATGGCGAGTACTGGCACTTCATGGACCCGGAAACCTTCGAGCAGGTGCAGACCGACAAGGCCGGCATGGGCGGCGCCGACAAGTGGCTCAAGGGCGAGGAAGATTGCATCGTGACCTTGTGGAACGGCACCCCGATCTGGGTGCAGCCGCCGAACTTCGTCGAACTGAAGATCACCGAGACCGACCCGGGCGTGCGCGGCGATACTTCCGGCGGCGGCGGCAAGCCGGCCACGTTGGAAACCGGCGCGGTGGTGCGCGTGCCGCTGTTCGTCAACCAGGATGGTCAACGGCATCAAGGACCACGAGCGCAAGGTGCTGCACCTGGCCACCACCGTGGCGCGCATGCCGCGTAAGGACTTCATCCGCTCCTGGGAAGGCAACCAGACCAACCTGGAATGGGTGGAAGACGCACTCAAGCGCAAGCAGAAGTGGTCCTCGGCGCTGCGCGACGTCAAGGACCAGATCATCTCCGAGCAGCAGGGCTCGATCGAGATGGAAAAGGCCAATTACCTGACCCTGGGCGAGATCAAGGAAATCAGCCGTGCGATGGCCTATGGCGAAGCCAAGGCACGCAAGGCCAAGAAGGAAATGGTCGAGGCCAACCTGCGTCTGGTCATCTCCATCGCCAAGAAGTACACCAACCGCGGCCTGCAGTTCCTGGACCTGATCCAGGAAGGCAACATCGGCCTGATGAAGGCCGTGGACAAGTTCGAATACCGTCGCGGTTACAAGTTCTCGACGTATGCAACGTGGTGGATCCGCCAGGCCATCACCCGTTCGATCGCCGATCAGGCGCGCACCATCCGTATCCCGGTGCACATGATCGAAACGATCAACAAGTTGAACCGCATTTCCCGCCAGATGCTCCAGCAGTTCGGCCGCGAGGCCTCGCCGGAGGAACTGGCCAAGGAAATGGACATGCCCGAGGACAAGATCCGCAAGGTGATGAAAATCGCCAAGGAGCCGATCTCGATGGAAACCCCGATCGGCGACGACGAGGATTCGCATCTGGGCGACTTCATCGAGGACACCAATGTGGAGTCCCCGATCGACAACACCACCAACATCAATCTCTCCGAGACGGTGCGTGACGTGTTGGCCGGCCTCACCCCGCGCGAGGCGAAGGTGCTGCGCATGCGCTTCGGTATCGACATGAACACCGATCACACGCTGGAAGAGGTCGGTAAGCAGTTCGACGTCACCCGCGAGCGGATTCGTCAGATAGAGGCCAAGGCGTTG
GLBY07
GGGCAAGATCGTTCAGATCATCGGCGCGGTCGTCGACGTCGAATTCCCGCGCAATGAAGTGCCGAAGGTGTATCACGCGCTGAAGGTCGACGGCACCGACATCACTCTGGAAGTGCAGCAGCAGCTCGGCGACGGCGTCGTGCGCACGATTGCGCTCGGCTCCACCGATGGCCTGAAGCGCAACCTGGTCGCCACCAACACCGAACGCGCCATTTCGGTGCCGGTCGGTGCCGGTACGCTGGGTCGCATCATGGACGTGCTGGGCCGCCCGATCGACGAAGCCGGCGACGTGCAGGCCTCGGACCATTGGGAAATCCATCGCGGCGCACCGTCGTACGAAGACCAGTCCTCCAGCACCGAATTGCTGGAAACCGGCATCAAGGTCATCGACCTGATGTGTCCGTTCGCCAAGGGCGGCAAGGTCGGCCTGTTCGGCGGCGCCGGCGTCGGCAAGACCGTCAACATGATGGAGCTGATCAACAACATCGCCAAGGCGCACAGCGGCTTGTCCGTGTTCGCCGGCGTGGGCGAGCGTACCCGCGAGGGCAACGACTTCTACCACGAGATGAAGGACTCCAACGTCCTGGACAAGGTCGCGATGGTGTACGGCCAGATGAACGAGCCGCCGGGCAACCGTCTGCGCGTGGCGCTGACCGGCCTGACCATGGCCGAGTACTTCCGCGACGAGAAGGACGCCAGCGGCAAGGGCAAGGACGTGCTGCTGTTCGTGGACAACATCTACCGCTACACGCTGGCCGGTACCGAAGTGTCCGCGCTGCTCGGCCGTATGCCGTCGGCGGTGGGTTACCAGCCGACCCTGGCCGAGGAAATGGGCGTGCTGCAGGAGCGCATCACCTCGACCAAGAGCGGTATTGACCTCGGCACCACGAACTCGTGCGTGTCGATCATGGACGGCGGCAAGGCCCGCGTCATCGAAAACTCCGAGGGCGATCGCACCACGCCTTCGATCGTCGCCTACACCAAGGACGGCGAAGTGCTGGTCGGTGCCTCGGCCAAGCGCCAGGCGGTGACCAACCCGAAGAACACCTTCTACGCGGTGAAGCGCCTGATCGGCCGCAAGTTCACCGACGGCGAAGTGCAGAAGGACATCTCGCACGTGCCGTACGGCATCCTGGCGCACGACAACGGCGACGCCTGGGTGCAGACCAGCGATGCCAAGCGCATGGCGCCGCAGGAAATCTCCGCGCGCGTGCTGGAAAAGATGAAGAAGACTGCCGAAGACTTCCTCGGCGAGAAGGTCACCGAGGCGGTGATCACCGTGCCGGCGTACTTCAACGACAGCCAGCGCCAGGCCACCAAGGATGCCGGCCGCATCGCCGGTCTGGACGTCAAGCGCATCATCAACGAGCCGACCGCCGCAGCCCTGGCCTATGGCCTGGACAAGAACGGCGGCGACCGCAAGATCGCCGTGTACGATCTGGGCGGCGGTACCTTCGACGTCTCGATCATCGAAATCGCCGAAGTCGATGGCGAAAAGCAGTTCGAGGTGCTGGCCACCAACGGCGACACCTTCCTGGGCGGCGAAGACTTCGACAACCGCGTCATCGAGTACTTGGTCGATGAGTTCAACAAGGACCAGGGCATCGACCTGCGCAAGGATCCGCTGGCCCTGCAGCGCCTGAAGGACGCGGCAGAGCGCGCCAAGATCGAGTTGTCGTCCAGCCAGCAGACCGAAGTGAACCTGCCGTACGTCACCGCCGATGCCTCGGGCCCGAAGCACCTCAACATCAAGTTGACCCGTGCCAAGCTCGAAGCGCTGGTGGAAGACCTGGTCAAGAAGTCGATCGAGCCGTGCCGCACCGCGTTGAACGACGCCGGCCTGCGCGCCAGCGACATCAACGAGGTGATCCTGGTCGGCGGTCAGACCCGCATGCCGAAGGTACGAGTACAACCCGGACAAGCTGCGCTACCACCGCATCATCCTGATGACCGACGCCGACGTCGACGGCTCGCACATCCGTACCCTGCTGCTGACATTCTTCTACCGGCAGATGCCGGAGTTGATCGAGCGCGGCTACATCTACATCGGCCTGCCGCCGCTGTACAAGCTCAAGCAGGGCAAGAGCGAGCTGTATCTGAAGGACGACGCGGCACTCAACGCCTACCTGGCCAGCAATGCGGTCGAAGGTGCGGCGCTGATTCCGGCCACCGACGAGCCGCCGATCACCGGCGAAGCGCTGGAAAAATTGTTGATGCTGTTCACCAGCGCCAACGAAGCGATCGCGCGCAACGCCCACCGCTACGACCCGGCCCTGCTCACCGCGCTGATCGACCTGCCGCCATTGGATGTGGAAAAGCTGCAGGTCGAAGGCGACCAGCACCCGACCCTGGATGCACTGCAGGCAGTGCTCAACCGCGGCACCCTGGGTACCGCGCGCTATCAGTTGCGCTTCGACCCGGGCAGCGACAATGCACCTGCCACCCTGGTGGCCATCCGCCGCCACATGGGCGAAGAGTTCACCCAGGTGCTGCCGATGGGTGCGTTCGAAAGCGGCGAGCTGCGTCCGCTGCGTGAGGTCTCGTTGGCCTTGCACGACCTGGTGCGCGAAGGCGCCCAGATCGTGCGCGGCAACAAGAGCCACCCGATCACCAGCTTCGCGCAGGCCCACGCCTGGTTGCTGGACGAGGCCAAGAAGGGCCGCCAGGTACAGCGCTTCAAGGGCCTGGGCGAAATGAATGCCGAGCAGCTGTGGGAAACCACGGTCAACCCCGACACGCGTCGTCTGTTGCAGGTGCGCATCGAGGACGCGGTGGCCGCCGACCAGATCTTCAGCACCTTGATGGGTCATCACCGAGACCGAATACGTCAAGCCGGGCAAGGGCCAGGCCTTCACCCGCATGAAGTACCGCTTCATCAAGTCCGGGCGCGTGGTCGAAATGACCATGAAGGCGACCGACGATGTGGAAGTGGCCGACGTGGTCGATACCGACATGCGCTACCTCTACAGCGATGGCGAGTACTGGCACTTCATGGACCCGGAAACCTTCGAGCAGGTGCAGACCGACAAGGCCGGCATGGGCGGCGCCGACAAGTGGCTCAAGGGCGAGGAAGATTGCATCGTGACCTTGTGGAACGGCACCCCGATCTGGGTGCAGCCGCCGAACTTCGTCGAACTGAAGATCACCGAGACCGACCCGGGCGTGCGCGGCGATACTTCCGGCGGCGGCGGCAAGCCGGCCACGTTGGAAACCGGCGCGGTGGTGCGCGTGCCGCTGTTCGTCAACCAGGATGGTCAACGGCATCAAGGACCACGAGCGCAAGGTGCTGCACCTGGCCACCACCGTGGCGCGCATGCCGCGTAAGGACTTCATCCGCTCCTGGGAAGGCAACCAGACCAACCTGGAATGGGTGGAAGACGCACTCAAGCGCAAGCAGAAGTGGTCCTCGGCGCTGCGCGACGTCAAGGACCAGATCATCTCCGAGCAGCAGGGCTCGATCGAGATGGAAAAGGCCAATTACCTGACCCTGGGCGAGATCAAGGAAATCAGCCGTGCGATGGCCTATGGCGAAGCCAAGGCACGCAAGGCCAAGAAGGAAATGGTCGAGGCCAACCTGCGTCTGGTCATCTCCATCGCCAAGAAGTACACCAACCGCGGCCTGCAGTTCCTGGACCTGATCCAGGAAGGCAACATCGGCCTGATGAAGGCCGTGGACAAGTTCGAATACCGTCGCGGTTACAAGTTCTCGACGTATGCAACGTGGTGGATCCGCCAGGCCATCACCCGTTCGATCGCCGATCAGGCGCGCACCATCCGTATCCCGGTGCACATGATCGAAACGATCAACAAGTTGAACCGCATTTCCCGCCAGATGCTCCAGCAGTTCGGCCGCGAGGCCTCGCCGGAGGAACTGGCCAAGGAAATGGACATGCCCGAGGACAAGATCCGCAAGGTGATGAAAATCGCCAAGGAGCCGATCTCGATGGAAACCCCGATCGGCGACGACGAGGATTCGCATCTGGGCGACTTCATCGAGGACACCAATGTGGAGTCCCCGATCGACAACACCACCAACATCAATCTCTCCGAGACGGTGCGTGACGTGTTGGCCGGCCTCACCCCGCGCGAGGCGAAGGTGCTGCGCATGCGCTTCGGTATCGACATGAACACCGATCACACGCTGGAAGAGGTCGGTAAGCAGTTCGACGTCACCCGCGAGCGGATTCGTCAGATAGAGGCCAAGGCGTTG
