# Supplementary material for: Multilocus Sequence Analysis and Detection of Copper Ion Resistance of Xanthomonas phaseoli pv. manihotis Causing Bacterial Blight in Cassava
Source: Curr Issues Mol Biol. 2023 Jun 28;45(7):5389–402. doi: 10.3390/cimb45070342 (PMC10378058; doi:10.3390/cimb45070342)
Supplement: Supplementary file 1 [file cimb-45-00342-s001.zip › cimb-2459569-supplementary/Supplementary File S2.txt]

>CJX01
ATGCTATGCTCGCTGCACCTGTCACTGCCTCGACTGTCCGTGCTGCATCGCCTGCTCCGCCTGCTGCTGTGCCTGTGCCTGGTTGCCAATACGGCCACCGGCGCGTGGGCGTCGGTGGGCATGGCCATGCCGGCAATAACGACGGGCGCGATGCCTGCCGCGGCCATGGCAGCAGGCACCGCCACCACCACGCACAGCGAGTCACCGGCAGCCCTGCCGTGCCATCAGGCCATGCCTCCGCCCACTGCCATGCAGTTGCACGACAAGGCCACGCATGCGCACGCGCCCGACTGCTGCAAGCTGGGCAGCTGCGATTGCCTGCAGCACGCCAGCCTCGCCTTGTTGACCTTGCCCGGCGTCGCCGCGGGCCTGCCCGGCCACCCGGCGTTGCCGGACACCTTGACCGAGGGGCGCGGCAGCCCGCTGCCCGACCAACCGGTACGACCTCCCATCGCCTGAGCGCCGACGGCCCTGCCTTGGCCGTCCTCGGCCCTGCGCGTGCTTGCGCGGGATCTCTTACGTTGTGCGCTGCGCCCATCTCTTGCCGATGGAGCGCGCAGGAGATGTCATGTCGTTCGATCCCTCGTTTTCCCACGGCTCAACCGCCAGCGGCCTGAGCCGGCGCCGTTTCGTTCAGGGACTGGCCCTGGGCGGCGTCGCTGCCGCCAGCGGCCTGTGGCGCAACGATGCGCGCGCCGCCGCCCAGGCCAACCCGCCGGTGCTGCGCGGAAGCAGCCAGTCGCTGCAGATCGGCCGCCTGCCGGTGAACTTCACCGGCCGCCCCCGCTCCGCAATCACGGTCAACCAGAGCCTGCCGGCGCCCACCCTGCGCTGGCGCGAGGGCGACACGGTAAGCGTGCGCGTGCGCAACGCGCTGACCGACCAACCCACGTCGGTGCATTGGCATGGCCTGTTGCTTCCGGCCAATATGGACGGTGTGCCGGGCATGAGTTTCGACGGCATCGCGCCGGGCCAGGAGTATCACTACCGCTTTGCGCTGCGGCAGTCCGGCACCTACTGGTACCACAGCCATTCGATGTTTCAGGAGCAGTCCGGGCTGTATGGCGCCATCGTCATCGACCCGCTGACGCCGCCGCCGTACCGGCATGATCGCGAACATGTGGTGCTGCTCTCGGACTGGACCGATCTGGACCCGGCCGCCCTGTTCCGCCGGCTCAAGCAGATGCCCAGCCACGACAACTACGCACAGCGCACCGTCGGCGATTTTCTACGCGATGCGCGAGAAGACGGCCTGCGCGCCACCCTGGCCGACCGCGGCATGTGGGGGCGCATGCGCATGACCCCGACCGACCTGTCCGACGTCAACGCCAACACCTATACCTACCTGCTCAACGGCGTCGCCCCGGCCGGCAACTGGACCGGGTTGTTCAAGCCAGGCGAAAAGGTGTTGCTGCGCTTCATCAACGGCGCGTCGATGACCTATTTCGACATCCGTATTCCTGGCCTGCGCATGACGGTGGTGGCCGCCGACGGGCAGTACGTGCATCCGGTCAGCGTGGACGAACTGCGCATCGCCGCGGCCGAGACCTTCGACGTGATTGTCGAACCGCTCGGCCAGGATGCGTTTACGTTGTTCGCGCAGGACATGGGCCGCACCGGCTTTGCCTGCGGTACGCTGGCAGTGCAACCCGGCTTGCAGGCGCCGATTCCCGCACTGGATCGGCGCGCCATCTTGACCATGCAGGACATGGGGCATGGCGAGGGGATGCACCACGCGCTGCCCGCAATGCACGGCGTGCCCGGGATGCTGGCGGCACATGGGATGCACACCATGCACTCGCACGACGATGCCCAGGCGCCCGACAAGGCGCCGCATCATCCGGCCAGCGAAACCGGCAACCCGCTGATCGACATGCGCAGCAATGCCACCGCACCGCGCCTGGACGACCCCGGCGTGGGCCTGCGCGACAACGGCCGCCGCGTGCTGTGCTACGCCGATCTGCATAGCCTGTTCGAGGATCCGGATGGGCGCGAACCCGCGCGCGACATCGAGTTGCATCTGACCGAGCACATGGAAAAGTTCGCCTGGTCCTTCGATGGCATCGCGTTCGCTTCCGCACAGCCCTTGCGACTGCAATACGGCGAGCGGCTGCGCATCGTGCTGGTCAACGACACCATGATGCAGCACCCCATCCACCTGCATGGCATGTGGAGCGACCTGGAAGATGCGCGCGGCAACTTCCAGGTACGCAAGCACACCATCGACATGCCGCCGGGCACCCGCCGCACCTACCGCGTGCGTGCCGATGCGCTCGGTCGCTGGGCGTATCACTGCCATCTGCTGTACCACATGGAAGCGGGGATGATGCGCGAAGCGCGGGTGGAGGCATGAGCCGCTTTCGCACAACGGCCTGGTTGGCTGTTGCGTTCCTGGCGAGCGCATCTGCGGTTGCACAGGAGCATCAGCACGGTGCGATGGAGGACGCATCGCGGGACATGCAGGGCCAGGCGATGCAAATGACCGATGGCGCGCATACGAGCCCTGCGTCATCTCAGGCCGCCCACATGGACCACGCTCACATGTCGCACGCTGACATGGGCACTGGCGCCATGGACGATGAATCGATGAAGCATGGGTCCATGGGCGATGGATCCATGGACGCTGCGGCCACGCACCACCAAGCGATGGATCACGCTTCGATGGATCACTCGAAGATGCACCACACGCAGTCCACACACCCTGCACAACCTCCTGCATCACCCACCGGGACACCCAATCACCCACTTCCACGCGACCCCATTCCCCCACCCACGGCGGACGACATCGCCGCTGCATTCGCACCATTGCACACGCATGCGATGCACTCGGCAGGGATCAACCACTATGTCCTGCTCGATCGGCTGGAGGCTTCCAACACCGATCGCGGCAACGGCCAGGCCTGGGAGTCACGTGCATGGATCGGCGGCGACATCGACCGGCTCTGGCTGCGCAGCGAGGGCGAACGACACGACGGACGCACCGAATCCGGCTCGCTGGAAGCGTTCTATGGCCATGCCATGTCGCCATGGTGGGATCTGCTTGTGGGCGCGCGCCAGGACATCGGCGCAGGCGCACATCGCAGCTGGGCGGCTTTCGGCGTGCAAGGCCTGGCGCCCTACAAGTTCGAAACCGAAGCAACGCTGTATGTAGGCACTGGCAGCCGCGCGGCGTTGCGGCTGGAAGGCGAATACGAGGTCCTGCTGACCAACCGCCTGATCCTGCAGCCGCGTGTCGAGGCCGACATCGCGCTCACCGACGACAACCGCCGCGGCATTGGCAGCGGCCTGGAAGAGGTGGAACTTGGCTTGCGCCTGCGCTACGAGATCACCCGCCGCTTCGCGCCGTACATCGGCTGGGTACACAGCCGCAGCTTTGGCGATAGCGCACAGCGCGCCGCGATGGACGCTGCCCCCGCACGCGACAGCCGCTTTGTTGCCGGTGTACGCGTGTGGTTTTGA
>CJX05
ATGCTATGCTCGCTGCACCTGTCACTGCCTCGACTGTCCGTGCTGCATCGCCTGCTCCGCCTGCTGCTGTGCCTGTGCCTGGTTGCCAATACGGCCACCGGCGCGTGGGCGTCGGTGGGCATGGCCATGCCGGCAATAACGACGGGCGCGATGCCTGCCGCGGCCATGGCAGCAGGCACCGCCACCACCACGCACAGCGAGTCACCGGCAGCCCTGCCGTGCCATCAGGCCATGCCTCCGCCCACTGCCATGCAGTTGCACGACAAGGCCACGCATGCGCACGCGCCCGACTGCTGCAAGCTGGGCAGCTGCGATTGCCTGCAGCACGCCAGCCTCGCCTTGTTGACCTTGCCCGGCGTCGCCGCGGGCCTGCCCGGCCACCCGGCGTTGCCGGACACCTTGACCGAGGGGCGCGGCAGCCCGCTGCCCGACCAACCGGTACGACCTCCCATCGCCTGAGCGCCGACGGCCCTGCCTTGGCCGTCCTCGGCCCTGCGCGTGCTTGCGCGGGATCTCTTACGTTGTGCGCTGCGCCCATCTCTTGCCGATGGAGCGCGCAGGAGATGTCATGTCGTTCGATCCCTCGTTTTCCCACGGCTCAACCGCCAGCGGCCTGAGCCGGCGCCGTTTCGTTCAGGGACTGGCCCTGGGCGGCGTCGCTGCCGCCAGCGGCCTGTGGCGCAACGATGCGCGCGCCGCCGCCCAGGCCAACCCGCCGGTGCTGCGCGGAAGCAGCCAGTCGCTGCAGATCGGCCGCCTGCCGGTGAACTTCACCGGCCGCCCCCGCTCCGCAATCACGGTCAACCAGAGCCTGCCGGCGCCCACCCTGCGCTGGCGCGAGGGCGACACGGTAAGCGTGCGCGTGCGCAACGCGCTGACCGACCAACCCACGTCGGTGCATTGGCATGGCCTGTTGCTTCCGGCCAATATGGACGGTGTGCCGGGCATGAGTTTCGACGGCATCGCGCCGGGCCAGGAGTATCACTACCGCTTTGCGCTGCGGCAGTCCGGCACCTACTGGTACCACAGCCATTCGATGTTTCAGGAGCAGTCCGGGCTGTATGGCGCCATCGTCATCGACCCGCTGACGCCGCCGCCGTACCGGCATGATCGCGAACATGTGGTGCTGCTCTCGGACTGGACCGATCTGGACCCGGCCGCCCTGTTCCGCCGGCTCAAGCAGATGCCCAGCCACGACAACTACGCACAGCGCACCGTCGGCGATTTTCTACGCGATGCGCGAGAAGACGGCCTGCGCGCCACCCTGGCCGACCGCGGCATGTGGGGGCGCATGCGCATGACCCCGACCGACCTGTCCGACGTCAACGCCAACACCTATACCTACCTGCTCAACGGCGTCGCCCCGGCCGGCAACTGGACCGGGTTGTTCAAGCCAGGCGAAAAGGTGTTGCTGCGCTTCATCAACGGCGCGTCGATGACCTATTTCGACATCCGTATTCCTGGCCTGCGCATGACGGTGGTGGCCGCCGACGGGCAGTACGTGCATCCGGTCAGCGTGGACGAACTGCGCATCGCCGCGGCCGAGACCTTCGACGTGATTGTCGAACCGCTCGGCCAGGATGCGTTTACGTTGTTCGCGCAGGACATGGGCCGCACCGGCTTTGCCTGCGGTACGCTGGCAGTGCAACCCGGCTTGCAGGCGCCGATTCCCGCACTGGATCGGCGCGCCATCTTGACCATGCAGGACATGGGGCATGGCGAGGGGATGCACCACGCGCTGCCCGCAATGCACGGCGTGCCCGGGATGCTGGCGGCACATGGGATGCACACCATGCACTCGCACGACGATGCCCAGGCGCCCGACAAGGCGCCGCATCATCCGGCCAGCGAAACCGGCAACCCGCTGATCGACATGCGCAGCAATGCCACCGCACCGCGCCTGGACGACCCCGGCGTGGGCCTGCGCGACAACGGCCGCCGCGTGCTGTGCTACGCCGATCTGCATAGCCTGTTCGAGGATCCGGATGGGCGCGAACCCGCGCGCGACATCGAGTTGCATCTGACCGAGCACATGGAAAAGTTCGCCTGGTCCTTCGATGGCATCGCGTTCGCTTCCGCACAGCCCTTGCGACTGCAATACGGCGAGCGGCTGCGCATCGTGCTGGTCAACGACACCATGATGCAGCACCCCATCCACCTGCATGGCATGTGGAGCGACCTGGAAGATGCGCGCGGCAACTTCCAGGTACGCAAGCACACCATCGACATGCCGCCGGGCACCCGCCGCACCTACCGCGTGCGTGCCGATGCGCTCGGTCGCTGGGCGTATCACTGCCATCTGCTGTACCACATGGAAGCGGGGATGATGCGCGAAGCGCGGGTGGAGGCATGAGCCGCTTTCGCACAACGGCCTGGTTGGCTGTTGCGTTCCTGGCGAGCGCATCTGCGGTTGCACAGGAGCATCAGCACGGTGCGATGGAGGACGCATCGCGGGACATGCAGGGCCAGGCGATGCAAATGACCGATGGCGCGCATACGAGCCCTGCGTCATCTCAGGCCGCCCACATGGACCACGCTCACATGTCGCACGCTGACATGGGCACTGGCGCCATGGACGATGAATCGATGAAGCATGGGTCCATGGGCGATGGATCCATGGACGCTGCGGCCACGCACCACCAAGCGATGGATCACGCTTCGATGGATCACTCGAAGATGCACCACACGCAGTCCACACACCCTGCACAACCTCCTGCATCACCCACCGGGACACCCAATCACCCACTTCCACGCGACCCCATTCCCCCACCCACGGCGGACGACATCGCCGCTGCATTCGCACCATTGCACACGCATGCGATGCACTCGGCAGGGATCAACCACTATGTCCTGCTCGATCGGCTGGAGGCTTCCAACACCGATCGCGGCAACGGCCAGGCCTGGGAGTCACGTGCATGGATCGGCGGCGACATCGACCGGCTCTGGCTGCGCAGCGAGGGCGAACGACACGACGGACGCACCGAATCCGGCTCGCTGGAAGCGTTCTATGGCCATGCCATGTCGCCATGGTGGGATCTGCTTGTGGGCGCGCGCCAGGACATCGGCGCAGGCGCACATCGCAGCTGGGCGGCTTTCGGCGTGCAAGGCCTGGCGCCCTACAAGTTCGAAACCGAAGCAACGCTGTATGTAGGCACTGGCAGCCGCGCGGCGTTGCGGCTGGAAGGCGAATACGAGGTCCTGCTGACCAACCGCCTGATCCTGCAGCCGCGTGTCGAGGCCGACATCGCGCTCACCGACGACAACCGCCGCGGCATTGGCAGCGGCCTGGAAGAGGTGGAACTTGGCTTGCGCCTGCGCTACGAGATCACCCGCCGCTTCGCGCCGTACATCGGCTGGGTACACAGCCGCAGCTTTGGCGATAGCGCACAGCGCGCCGCGATGGACGCTGCCCCCGCACGCGACAGCCGCTTTGTTGCCGGTGTACGCGTGTGGTTTTGA
>CJX07
ATGCTATGCTCGCTGCACCTGTCACTGCCTCGACTGTCCGTGCTGCATCGCCTGCTCCGCCTGCTGCTGTGCCTGTGCCTGGTTGCCAATACGGCCACCGGCGCGTGGGCGTCGGTGGGCATGGCCATGCCGGCAATAACGACGGGCGCGATGCCTGCCGCGGCCATGGCAGCAGGCACCGCCACCACCACGCACAGCGAGTCACCGGCAGCCCTGCCGTGCCATCAGGCCATGCCTCCGCCCACTGCCATGCAGTTGCACGACAAGGCCACGCATGCGCACGCGCCCGACTGCTGCAAGCTGGGCAGCTGCGATTGCCTGCAGCACGCCAGCCTCGCCTTGTTGACCTTGCCCGGCGTCGCCGCGGGCCTGCCCGGCCACCCGGCGTTGCCGGACACCTTGACCGAGGGGCGCGGCAGCCCGCTGCCCGACCAACCGGTACGACCTCCCATCGCCTGAGCGCCGACGGCCCTGCCTTGGCCGTCCTCGGCCCTGCGCGTGCTTGCGCGGGATCTCTTACGTTGTGCGCTGCGCCCATCTCTTGCCGATGGAGCGCGCAGGAGATGTCATGTCGTTCGATCCCTCGTTTTCCCACGGCTCAACCGCCAGCGGCCTGAGCCGGCGCCGTTTCGTTCAGGGACTGGCCCTGGGCGGCGTCGCTGCCGCCAGCGGCCTGTGGCGCAACGATGCGCGCGCCGCCGCCCAGGCCAACCCGCCGGTGCTGCGCGGAAGCAGCCAGTCGCTGCAGATCGGCCGCCTGCCGGTGAACTTCACCGGCCGCCCCCGCTCCGCAATCACGGTCAACCAGAGCCTGCCGGCGCCCACCCTGCGCTGGCGCGAGGGCGACACGGTAAGCGTGCGCGTGCGCAACGCGCTGACCGACCAACCCACGTCGGTGCATTGGCATGGCCTGTTGCTTCCGGCCAATATGGACGGTGTGCCGGGCATGAGTTTCGACGGCATCGCGCCGGGCCAGGAGTATCACTACCGCTTTGCGCTGCGGCAGTCCGGCACCTACTGGTACCACAGCCATTCGATGTTTCAGGAGCAGTCCGGGCTGTATGGCGCCATCGTCATCGACCCGCTGACGCCGCCGCCGTACCGGCATGATCGCGAACATGTGGTGCTGCTCTCGGACTGGACCGATCTGGACCCGGCCGCCCTGTTCCGCCGGCTCAAGCAGATGCCCAGCCACGACAACTACGCACAGCGCACCGTCGGCGATTTTCTACGCGATGCGCGAGAAGACGGCCTGCGCGCCACCCTGGCCGACCGCGGCATGTGGGGGCGCATGCGCATGACCCCGACCGACCTGTCCGACGTCAACGCCAACACCTATACCTACCTGCTCAACGGCGTCGCCCCGGCCGGCAACTGGACCGGGTTGTTCAAGCCAGGCGAAAAGGTGTTGCTGCGCTTCATCAACGGCGCGTCGATGACCTATTTCGACATCCGTATTCCTGGCCTGCGCATGACGGTGGTGGCCGCCGACGGGCAGTACGTGCATCCGGTCAGCGTGGACGAACTGCGCATCGCCGCGGCCGAGACCTTCGACGTGATTGTCGAACCGCTCGGCCAGGATGCGTTTACGTTGTTCGCGCAGGACATGGGCCGCACCGGCTTTGCCTGCGGTACGCTGGCAGTGCAACCCGGCTTGCAGGCGCCGATTCCCGCACTGGATCGGCGCGCCATCTTGACCATGCAGGACATGGGGCATGGCGAGGGGATGCACCACGCGCTGCCCGCAATGCACGGCGTGCCCGGGATGCTGGCGGCACATGGGATGCACACCATGCACTCGCACGACGATGCCCAGGCGCCCGACAAGGCGCCGCATCATCCGGCCAGCGAAACCGGCAACCCGCTGATCGACATGCGCAGCAATGCCACCGCACCGCGCCTGGACGACCCCGGCGTGGGCCTGCGCGACAACGGCCGCCGCGTGCTGTGCTACGCCGATCTGCATAGCCTGTTCGAGGATCCGGATGGGCGCGAACCCGCGCGCGACATCGAGTTGCATCTGACCGAGCACATGGAAAAGTTCGCCTGGTCCTTCGATGGCATCGCGTTCGCTTCCGCACAGCCCTTGCGACTGCAATACGGCGAGCGGCTGCGCATCGTGCTGGTCAACGACACCATGATGCAGCACCCCATCCACCTGCATGGCATGTGGAGCGACCTGGAAGATGCGCGCGGCAACTTCCAGGTACGCAAGCACACCATCGACATGCCGCCGGGCACCCGCCGCACCTACCGCGTGCGTGCCGATGCGCTCGGTCGCTGGGCGTATCACTGCCATCTGCTGTACCACATGGAAGCGGGGATGATGCGCGAAGCGCGGGTGGAGGCATGAGCCGCTTTCGCACAACGGCCTGGTTGGCTGTTGCGTTCCTGGCGAGCGCATCTGCGGTTGCACAGGAGCATCAGCACGGTGCGATGGAGGACGCATCGCGGGACATGCAGGGCCAGGCGATGCAAATGACCGATGGCGCGCATACGAGCCCTGCGTCATCTCAGGCCGCCCACATGGACCACGCTCACATGTCGCACGCTGACATGGGCACTGGCGCCATGGACGATGAATCGATGAAGCATGGGTCCATGGGCGATGGATCCATGGACGCTGCGGCCACGCACCACCAAGCGATGGATCACGCTTCGATGGATCACTCGAAGATGCACCACACGCAGTCCACACACCCTGCACAACCTCCTGCATCACCCACCGGGACACCCAATCACCCACTTCCACGCGACCCCATTCCCCCACCCACGGCGGACGACATCGCCGCTGCATTCGCACCATTGCACACGCATGCGATGCACTCGGCAGGGATCAACCACTATGTCCTGCTCGATCGGCTGGAGGCTTCCAACACCGATCGCGGCAACGGCCAGGCCTGGGAGTCACGTGCATGGATCGGCGGCGACATCGACCGGCTCTGGCTGCGCAGCGAGGGCGAACGACACGACGGACGCACCGAATCCGGCTCGCTGGAAGCGTTCTATGGCCATGCCATGTCGCCATGGTGGGATCTGCTTGTGGGCGCGCGCCAGGACATCGGCGCAGGCGCACATCGCAGCTGGGCGGCTTTCGGCGTGCAAGGCCTGGCGCCCTACAAGTTCGAAACCGAAGCAACGCTGTATGTAGGCACTGGCAGCCGCGCGGCGTTGCGGCTGGAAGGCGAATACGAGGTCCTGCTGACCAACCGCCTGATCCTGCAGCCGCGTGTCGAGGCCGACATCGCGCTCACCGACGACAACCGCCGCGGCATTGGCAGCGGCCTGGAAGAGGTGGAACTTGGCTTGCGCCTGCGCTACGAGATCACCCGCCGCTTCGCGCCGTACATCGGCTGGGTACACAGCCGCAGCTTTGGCGATAGCGCACAGCGCGCCGCGATGGACGCTGCCCCCGCACGCGACAGCCGCTTTGTTGCCGGTGTACGCGTGTGGTTTTGA
>CHN02
ATGCTATGCTCGCTGCACCTGTCACTGCCTCGACTGTCCGTGCTGCATCGCCTGCTCCGCCTGCTGCTGTGCCTGTGCCTGGTTGCCAATACGGCCACCGGCGCGTGGGCGTCGGTGGGCATGGCCATGCCGGCAATAACGACGGGCGCGATGCCTGCCGCGGCCATGGCAGCAGGCACCGCCACCACCACGCACAGCGAGTCACCGGCAGCCCTGCCGTGCCATCAGGCCATGCCTCCGCCCACTGCCATGCAGTTGCACGACAAGGCCACGCATGCGCACGCGCCCGACTGCTGCAAGCTGGGCAGCTGCGATTGCCTGCAGCACGCCAGCCTCGCCTTGTTGACCTTGCCCGGCGTCGCCGCGGGCCTGCCCGGCCACCCGGCGTTGCCGGACACCTTGACCGAGGGGCGCGGCAGCCCGCTGCCCGACCAACCGGTACGACCTCCCATCGCCTGAGCGCCGACGGCCCTGCCTTGGCCGTCCTCGGCCCTGCGCGTGCTTGCGCGGGATCTCTTACGTTGTGCGCTGCGCCCATCTCTTGCCGATGGAGCGCGCAGGAGATGTCATGTCGTTCGATCCCTCGTTTTCCCACGGCTCAACCGCCAGCGGCCTGAGCCGGCGCCGTTTCGTTCAGGGACTGGCCCTGGGCGGCGTCGCTGCCGCCAGCGGCCTGTGGCGCAACGATGCGCGCGCCGCCGCCCAGGCCAACCCGCCGGTGCTGCGCGGAAGCAGCCAGTCGCTGCAGATCGGCCGCCTGCCGGTGAACTTCACCGGCCGCCCCCGCTCCGCAATCACGGTCAACCAGAGCCTGCCGGCGCCCACCCTGCGCTGGCGCGAGGGCGACACGGTAAGCGTGCGCGTGCGCAACGCGCTGACCGACCAACCCACGTCGGTGCATTGGCATGGCCTGTTGCTTCCGGCCAATATGGACGGTGTGCCGGGCATGAGTTTCGACGGCATCGCGCCGGGCCAGGAGTATCACTACCGCTTTGCGCTGCGGCAGTCCGGCACCTACTGGTACCACAGCCATTCGATGTTTCAGGAGCAGTCCGGGCTGTATGGCGCCATCGTCATCGACCCGCTGACGCCGCCGCCGTACCGGCATGATCGCGAACATGTGGTGCTGCTCTCGGACTGGACCGATCTGGACCCGGCCGCCCTGTTCCGCCGGCTCAAGCAGATGCCCAGCCACGACAACTACGCACAGCGCACCGTCGGCGATTTTCTACGCGATGCGCGAGAAGACGGCCTGCGCGCCACCCTGGCCGACCGCGGCATGTGGGGGCGCATGCGCATGACCCCGACCGACCTGTCCGACGTCAACGCCAACACCTATACCTACCTGCTCAACGGCGTCGCCCCGGCCGGCAACTGGACCGGGTTGTTCAAGCCAGGCGAAAAGGTGTTGCTGCGCTTCATCAACGGCGCGTCGATGACCTATTTCGACATCCGTATTCCTGGCCTGCGCATGACGGTGGTGGCCGCCGACGGGCAGTACGTGCATCCGGTCAGCGTGGACGAACTGCGCATCGCCGCGGCCGAGACCTTCGACGTGATTGTCGAACCGCTCGGCCAGGATGCGTTTACGTTGTTCGCGCAGGACATGGGCCGCACCGGCTTTGCCTGCGGTACGCTGGCAGTGCAACCCGGCTTGCAGGCGCCGATTCCCGCACTGGATCGGCGCGCCATCTTGACCATGCAGGACATGGGGCATGGCGAGGGGATGCACCACGCGCTGCCCGCAATGCACGGCGTGCCCGGGATGCTGGCGGCACATGGGATGCACACCATGCACTCGCACGACGATGCCCAGGCGCCCGACAAGGCGCCGCATCATCCGGCCAGCGAAACCGGCAACCCGCTGATCGACATGCGCAGCAATGCCACCGCACCGCGCCTGGACGACCCCGGCGTGGGCCTGCGCGACAACGGCCGCCGCGTGCTGTGCTACGCCGATCTGCATAGCCTGTTCGAGGATCCGGATGGGCGCGAACCCGCGCGCGACATCGAGTTGCATCTGACCGAGCACATGGAAAAGTTCGCCTGGTCCTTCGATGGCATCGCGTTCGCTTCCGCACAGCCCTTGCGACTGCAATACGGCGAGCGGCTGCGCATCGTGCTGGTCAACGACACCATGATGCAGCACCCCATCCACCTGCATGGCATGTGGAGCGACCTGGAAGATGCGCGCGGCAACTTCCAGGTACGCAAGCACACCATCGACATGCCGCCGGGCACCCGCCGCACCTACCGCGTGCGTGCCGATGCGCTCGGTCGCTGGGCGTATCACTGCCATCTGCTGTACCACATGGAAGCGGGGATGATGCGCGAAGCGCGGGTGGAGGCATGAGCCGCTTTCGCACAACGGCCTGGTTGGCTGTTGCGTTCCTGGCGAGCGCATCTGCGGTTGCACAGGAGCATCAGCACGGTGCGATGGAGGACGCATCGCGGGACATGCAGGGCCAGGCGATGCAAATGACCGATGGCGCGCATACGAGCCCTGCGTCATCTCAGGCCGCCCACATGGACCACGCTCACATGTCGCACGCTGACATGGGCACTGGCGCCATGGACGATGAATCGATGAAGCATGGGTCCATGGGCGATGGATCCATGGACGCTGCGGCCACGCACCACCAAGCGATGGATCACGCTTCGATGGATCACTCGAAGATGCACCACACGCAGTCCACACACCCTGCACAACCTCCTGCATCACCCACCGGGACACCCAATCACCCACTTCCACGCGACCCCATTCCCCCACCCACGGCGGACGACATCGCCGCTGCATTCGCACCATTGCACACGCATGCGATGCACTCGGCAGGGATCAACCACTATGTCCTGCTCGATCGGCTGGAGGCTTCCAACACCGATCGCGGCAACGGCCAGGCCTGGGAGTCACGTGCATGGATCGGCGGCGACATCGACCGGCTCTGGCTGCGCAGCGAGGGCGAACGACACGACGGACGCACCGAATCCGGCTCGCTGGAAGCGTTCTATGGCCATGCCATGTCGCCATGGTGGGATCTGCTTGTGGGCGCGCGCCAGGACATCGGCGCAGGCGCACATCGCAGCTGGGCGGCTTTCGGCGTGCAAGGCCTGGCGCCCTACAAGTTCGAAACCGAAGCAACGCTGTATGTAGGCACTGGCAGCCGCGCGGCGTTGCGGCTGGAAGGCGAATACGAGGTCCTGCTGACCAACCGCCTGATCCTGCAGCCGCGTGTCGAGGCCGACATCGCGCTCACCGACGACAACCGCCGCGGCATTGGCAGCGGCCTGGAAGAGGTGGAACTTGGCTTGCGCCTGCGCTACGAGATCACCCGCCGCTTCGCGCCGTACATCGGCTGGGTACACAGCCGCAGCTTTGGCGATAGCGCACAGCGCGCCGCGATGGACGCTGCCCCCGCACGCGACAGCCGCTTTGTTGCCGGTGTACGCGTGTGGTTTTGA
>CHN03
ATGCTATGCTCGCTGCACCTGTCACTGCCTCGACTGTCCGTGCTGCATCGCCTGCTCCGCCTGCTGCTGTGCCTGTGCCTGGTTGCCAATACGGCCACCGGCGCGTGGGCGTCGGTGGGCATGGCCATGCCGGCAATAACGACGGGCGCGATGCCTGCCGCGGCCATGGCAGCAGGCACCGCCACCACCACGCACAGCGAGTCACCGGCAGCCCTGCCGTGCCATCAGGCCATGCCTCCGCCCACTGCCATGCAGTTGCACGACAAGGCCACGCATGCGCACGCGCCCGACTGCTGCAAGCTGGGCAGCTGCGATTGCCTGCAGCACGCCAGCCTCGCCTTGTTGACCTTGCCCGGCGTCGCCGCGGGCCTGCCCGGCCACCCGGCGTTGCCGGACACCTTGACCGAGGGGCGCGGCAGCCCGCTGCCCGACCAACCGGTACGACCTCCCATCGCCTGAGCGCCGACGGCCCTGCCTTGGCCGTCCTCGGCCCTGCGCGTGCTTGCGCGGGATCTCTTACGTTGTGCGCTGCGCCCATCTCTTGCCGATGGAGCGCGCAGGAGATGTCATGTCGTTCGATCCCTCGTTTTCCCACGGCTCAACCGCCAGCGGCCTGAGCCGGCGCCGTTTCGTTCAGGGACTGGCCCTGGGCGGCGTCGCTGCCGCCAGCGGCCTGTGGCGCAACGATGCGCGCGCCGCCGCCCAGGCCAACCCGCCGGTGCTGCGCGGAAGCAGCCAGTCGCTGCAGATCGGCCGCCTGCCGGTGAACTTCACCGGCCGCCCCCGCTCCGCAATCACGGTCAACCAGAGCCTGCCGGCGCCCACCCTGCGCTGGCGCGAGGGCGACACGGTAAGCGTGCGCGTGCGCAACGCGCTGACCGACCAACCCACGTCGGTGCATTGGCATGGCCTGTTGCTTCCGGCCAATATGGACGGTGTGCCGGGCATGAGTTTCGACGGCATCGCGCCGGGCCAGGAGTATCACTACCGCTTTGCGCTGCGGCAGTCCGGCACCTACTGGTACCACAGCCATTCGATGTTTCAGGAGCAGTCCGGGCTGTATGGCGCCATCGTCATCGACCCGCTGACGCCGCCGCCGTACCGGCATGATCGCGAACATGTGGTGCTGCTCTCGGACTGGACCGATCTGGACCCGGCCGCCCTGTTCCGCCGGCTCAAGCAGATGCCCAGCCACGACAACTACGCACAGCGCACCGTCGGCGATTTTCTACGCGATGCGCGAGAAGACGGCCTGCGCGCCACCCTGGCCGACCGCGGCATGTGGGGGCGCATGCGCATGACCCCGACCGACCTGTCCGACGTCAACGCCAACACCTATACCTACCTGCTCAACGGCGTCGCCCCGGCCGGCAACTGGACCGGGTTGTTCAAGCCAGGCGAAAAGGTGTTGCTGCGCTTCATCAACGGCGCGTCGATGACCTATTTCGACATCCGTATTCCTGGCCTGCGCATGACGGTGGTGGCCGCCGACGGGCAGTACGTGCATCCGGTCAGCGTGGACGAACTGCGCATCGCCGCGGCCGAGACCTTCGACGTGATTGTCGAACCGCTCGGCCAGGATGCGTTTACGTTGTTCGCGCAGGACATGGGCCGCACCGGCTTTGCCTGCGGTACGCTGGCAGTGCAACCCGGCTTGCAGGCGCCGATTCCCGCACTGGATCGGCGCGCCATCTTGACCATGCAGGACATGGGGCATGGCGAGGGGATGCACCACGCGCTGCCCGCAATGCACGGCGTGCCCGGGATGCTGGCGGCACATGGGATGCACACCATGCACTCGCACGACGATGCCCAGGCGCCCGACAAGGCGCCGCATCATCCGGCCAGCGAAACCGGCAACCCGCTGATCGACATGCGCAGCAATGCCACCGCACCGCGCCTGGACGACCCCGGCGTGGGCCTGCGCGACAACGGCCGCCGCGTGCTGTGCTACGCCGATCTGCATAGCCTGTTCGAGGATCCGGATGGGCGCGAACCCGCGCGCGACATCGAGTTGCATCTGACCGAGCACATGGAAAAGTTCGCCTGGTCCTTCGATGGCATCGCGTTCGCTTCCGCACAGCCCTTGCGACTGCAATACGGCGAGCGGCTGCGCATCGTGCTGGTCAACGACACCATGATGCAGCACCCCATCCACCTGCATGGCATGTGGAGCGACCTGGAAGATGCGCGCGGCAACTTCCAGGTACGCAAGCACACCATCGACATGCCGCCGGGCACCCGCCGCACCTACCGCGTGCGTGCCGATGCGCTCGGTCGCTGGGCGTATCACTGCCATCTGCTGTACCACATGGAAGCGGGGATGATGCGCGAAGCGCGGGTGGAGGCATGAGCCGCTTTCGCACAACGGCCTGGTTGGCTGTTGCGTTCCTGGCGAGCGCATCTGCGGTTGCACAGGAGCATCAGCACGGTGCGATGGAGGACGCATCGCGGGACATGCAGGGCCAGGCGATGCAAATGACCGATGGCGCGCATACGAGCCCTGCGTCATCTCAGGCCGCCCACATGGACCACGCTCACATGTCGCACGCTGACATGGGCACTGGCGCCATGGACGATGAATCGATGAAGCATGGGTCCATGGGCGATGGATCCATGGACGCTGCGGCCACGCACCACCAAGCGATGGATCACGCTTCGATGGATCACTCGAAGATGCACCACACGCAGTCCACACACCCTGCACAACCTCCTGCATCACCCACCGGGACACCCAATCACCCACTTCCACGCGACCCCATTCCCCCACCCACGGCGGACGACATCGCCGCTGCATTCGCACCATTGCACACGCATGCGATGCACTCGGCAGGGATCAACCACTATGTCCTGCTCGATCGGCTGGAGGCTTCCAACACCGATCGCGGCAACGGCCAGGCCTGGGAGTCACGTGCATGGATCGGCGGCGACATCGACCGGCTCTGGCTGCGCAGCGAGGGCGAACGACACGACGGACGCACCGAATCCGGCTCGCTGGAAGCGTTCTATGGCCATGCCATGTCGCCATGGTGGGATCTGCTTGTGGGCGCGCGCCAGGACATCGGCGCAGGCGCACATCGCAGCTGGGCGGCTTTCGGCGTGCAAGGCCTGGCGCCCTACAAGTTCGAAACCGAAGCAACGCTGTATGTAGGCACTGGCAGCCGCGCGGCGTTGCGGCTGGAAGGCGAATACGAGGTCCTGCTGACCAACCGCCTGATCCTGCAGCCGCGTGTCGAGGCCGACATCGCGCTCACCGACGACAACCGCCGCGGCATTGGCAGCGGCCTGGAAGAGGTGGAACTTGGCTTGCGCCTGCGCTACGAGATCACCCGCCGCTTCGCGCCGTACATCGGCTGGGTACACAGCCGCAGCTTTGGCGATAGCGCACAGCGCGCCGCGATGGACGCTGCCCCCGCACGCGACAGCCGCTTTGTTGCCGGTGTACGCGTGTGGTTTTGA
>CHN09
ATGCTATGCTCGCTGCACCTGTCACTGCCTCGACTGTCCGTGCTGCATCGCCTGCTCCGCCTGCTGCTGTGCCTGTGCCTGGTTGCCAATACGGCCACCGGCGCGTGGGCGTCGGTGGGCATGGCCATGCCGGCAATAACGACGGGCGCGATGCCTGCCGCGGCCATGGCAGCAGGCACCGCCACCACCACGCACAGCGAGTCACCGGCAGCCCTGCCGTGCCATCAGGCCATGCCTCCGCCCACTGCCATGCAGTTGCACGACAAGGCCACGCATGCGCACGCGCCCGACTGCTGCAAGCTGGGCAGCTGCGATTGCCTGCAGCACGCCAGCCTCGCCTTGTTGACCTTGCCCGGCGTCGCCGCGGGCCTGCCCGGCCACCCGGCGTTGCCGGACACCTTGACCGAGGGGCGCGGCAGCCCGCTGCCCGACCAACCGGTACGACCTCCCATCGCCTGAGCGCCGACGGCCCTGCCTTGGCCGTCCTCGGCCCTGCGCGTGCTTGCGCGGGATCTCTTACGTTGTGCGCTGCGCCCATCTCTTGCCGATGGAGCGCGCAGGAGATGTCATGTCGTTCGATCCCTCGTTTTCCCACGGCTCAACCGCCAGCGGCCTGAGCCGGCGCCGTTTCGTTCAGGGACTGGCCCTGGGCGGCGTCGCTGCCGCCAGCGGCCTGTGGCGCAACGATGCGCGCGCCGCCGCCCAGGCCAACCCGCCGGTGCTGCGCGGAAGCAGCCAGTCGCTGCAGATCGGCCGCCTGCCGGTGAACTTCACCGGCCGCCCCCGCTCCGCAATCACGGTCAACCAGAGCCTGCCGGCGCCCACCCTGCGCTGGCGCGAGGGCGACACGGTAAGCGTGCGCGTGCGCAACGCGCTGACCGACCAACCCACGTCGGTGCATTGGCATGGCCTGTTGCTTCCGGCCAATATGGACGGTGTGCCGGGCATGAGTTTCGACGGCATCGCGCCGGGCCAGGAGTATCACTACCGCTTTGCGCTGCGGCAGTCCGGCACCTACTGGTACCACAGCCATTCGATGTTTCAGGAGCAGTCCGGGCTGTATGGCGCCATCGTCATCGACCCGCTGACGCCGCCGCCGTACCGGCATGATCGCGAACATGTGGTGCTGCTCTCGGACTGGACCGATCTGGACCCGGCCGCCCTGTTCCGCCGGCTCAAGCAGATGCCCAGCCACGACAACTACGCACAGCGCACCGTCGGCGATTTTCTACGCGATGCGCGAGAAGACGGCCTGCGCGCCACCCTGGCCGACCGCGGCATGTGGGGGCGCATGCGCATGACCCCGACCGACCTGTCCGACGTCAACGCCAACACCTATACCTACCTGCTCAACGGCGTCGCCCCGGCCGGCAACTGGACCGGGTTGTTCAAGCCAGGCGAAAAGGTGTTGCTGCGCTTCATCAACGGCGCGTCGATGACCTATTTCGACATCCGTATTCCTGGCCTGCGCATGACGGTGGTGGCCGCCGACGGGCAGTACGTGCATCCGGTCAGCGTGGACGAACTGCGCATCGCCGCGGCCGAGACCTTCGACGTGATTGTCGAACCGCTCGGCCAGGATGCGTTTACGTTGTTCGCGCAGGACATGGGCCGCACCGGCTTTGCCTGCGGTACGCTGGCAGTGCAACCCGGCTTGCAGGCGCCGATTCCCGCACTGGATCGGCGCGCCATCTTGACCATGCAGGACATGGGGCATGGCGAGGGGATGCACCACGCGCTGCCCGCAATGCACGGCGTGCCCGGGATGCTGGCGGCACATGGGATGCACACCATGCACTCGCACGACGATGCCCAGGCGCCCGACAAGGCGCCGCATCATCCGGCCAGCGAAACCGGCAACCCGCTGATCGACATGCGCAGCAATGCCACCGCACCGCGCCTGGACGACCCCGGCGTGGGCCTGCGCGACAACGGCCGCCGCGTGCTGTGCTACGCCGATCTGCATAGCCTGTTCGAGGATCCGGATGGGCGCGAACCCGCGCGCGACATCGAGTTGCATCTGACCGAGCACATGGAAAAGTTCGCCTGGTCCTTCGATGGCATCGCGTTCGCTTCCGCACAGCCCTTGCGACTGCAATACGGCGAGCGGCTGCGCATCGTGCTGGTCAACGACACCATGATGCAGCACCCCATCCACCTGCATGGCATGTGGAGCGACCTGGAAGATGCGCGCGGCAACTTCCAGGTACGCAAGCACACCATCGACATGCCGCCGGGCACCCGCCGCACCTACCGCGTGCGTGCCGATGCGCTCGGTCGCTGGGCGTATCACTGCCATCTGCTGTACCACATGGAAGCGGGGATGATGCGCGAAGCGCGGGTGGAGGCATGAGCCGCTTTCGCACAACGGCCTGGTTGGCTGTTGCGTTCCTGGCGAGCGCATCTGCGGTTGCACAGGAGCATCAGCACGGTGCGATGGAGGACGCATCGCGGGACATGCAGGGCCAGGCGATGCAAATGACCGATGGCGCGCATACGAGCCCTGCGTCATCTCAGGCCGCCCACATGGACCACGCTCACATGTCGCACGCTGACATGGGCACTGGCGCCATGGACGATGAATCGATGAAGCATGGGTCCATGGGCGATGGATCCATGGACGCTGCGGCCACGCACCACCAAGCGATGGATCACGCTTCGATGGATCACTCGAAGATGCACCACACGCAGTCCACACACCCTGCACAACCTCCTGCATCACCCACCGGGACACCCAATCACCCACTTCCACGCGACCCCATTCCCCCACCCACGGCGGACGACATCGCCGCTGCATTCGCACCATTGCACACGCATGCGATGCACTCGGCAGGGATCAACCACTATGTCCTGCTCGATCGGCTGGAGGCTTCCAACACCGATCGCGGCAACGGCCAGGCCTGGGAGTCACGTGCATGGATCGGCGGCGACATCGACCGGCTCTGGCTGCGCAGCGAGGGCGAACGACACGACGGACGCACCGAATCCGGCTCGCTGGAAGCGTTCTATGGCCATGCCATGTCGCCATGGTGGGATCTGCTTGTGGGCGCGCGCCAGGACATCGGCGCAGGCGCACATCGCAGCTGGGCGGCTTTCGGCGTGCAAGGCCTGGCGCCCTACAAGTTCGAAACCGAAGCAACGCTGTATGTAGGCACTGGCAGCCGCGCGGCGTTGCGGCTGGAAGGCGAATACGAGGTCCTGCTGACCAACCGCCTGATCCTGCAGCCGCGTGTCGAGGCCGACATCGCGCTCACCGACGACAACCGCCGCGGCATTGGCAGCGGCCTGGAAGAGGTGGAACTTGGCTTGCGCCTGCGCTACGAGATCACCCGCCGCTTCGCGCCGTACATCGGCTGGGTACACAGCCGCAGCTTTGGCGATAGCGCACAGCGCGCCGCGATGGACGCTGCCCCCGCACGCGACAGCCGCTTTGTTGCCGGTGTACGCGTGTGGTTTTGA
>CHN11
ATGCTATGCTCGCTGCACCTGTCACTGCCTCGACTGTCCGTGCTGCATCGCCTGCTCCGCCTGCTGCTGTGCCTGTGCCTGGTTGCCAATACGGCCACCGGCGCGTGGGCGTCGGTGGGCATGGCCATGCCGGCAATAACGACGGGCGCGATGCCTGCCGCGGCCATGGCAGCAGGCACCGCCACCACCACGCACAGCGAGTCACCGGCAGCCCTGCCGTGCCATCAGGCCATGCCTCCGCCCACTGCCATGCAGTTGCACGACAAGGCCACGCATGCGCACGCGCCCGACTGCTGCAAGCTGGGCAGCTGCGATTGCCTGCAGCACGCCAGCCTCGCCTTGTTGACCTTGCCCGGCGTCGCCGCGGGCCTGCCCGGCCACCCGGCGTTGCCGGACACCTTGACCGAGGGGCGCGGCAGCCCGCTGCCCGACCAACCGGTACGACCTCCCATCGCCTGAGCGCCGACGGCCCTGCCTTGGCCGTCCTCGGCCCTGCGCGTGCTTGCGCGGGATCTCTTACGTTGTGCGCTGCGCCCATCTCTTGCCGATGGAGCGCGCAGGAGATGTCATGTCGTTCGATCCCTCGTTTTCCCACGGCTCAACCGCCAGCGGCCTGAGCCGGCGCCGTTTCGTTCAGGGACTGGCCCTGGGCGGCGTCGCTGCCGCCAGCGGCCTGTGGCGCAACGATGCGCGCGCCGCCGCCCAGGCCAACCCGCCGGTGCTGCGCGGAAGCAGCCAGTCGCTGCAGATCGGCCGCCTGCCGGTGAACTTCACCGGCCGCCCCCGCTCCGCAATCACGGTCAACCAGAGCCTGCCGGCGCCCACCCTGCGCTGGCGCGAGGGCGACACGGTAAGCGTGCGCGTGCGCAACGCGCTGACCGACCAACCCACGTCGGTGCATTGGCATGGCCTGTTGCTTCCGGCCAATATGGACGGTGTGCCGGGCATGAGTTTCGACGGCATCGCGCCGGGCCAGGAGTATCACTACCGCTTTGCGCTGCGGCAGTCCGGCACCTACTGGTACCACAGCCATTCGATGTTTCAGGAGCAGTCCGGGCTGTATGGCGCCATCGTCATCGACCCGCTGACGCCGCCGCCGTACCGGCATGATCGCGAACATGTGGTGCTGCTCTCGGACTGGACCGATCTGGACCCGGCCGCCCTGTTCCGCCGGCTCAAGCAGATGCCCAGCCACGACAACTACGCACAGCGCACCGTCGGCGATTTTCTACGCGATGCGCGAGAAGACGGCCTGCGCGCCACCCTGGCCGACCGCGGCATGTGGGGGCGCATGCGCATGACCCCGACCGACCTGTCCGACGTCAACGCCAACACCTATACCTACCTGCTCAACGGCGTCGCCCCGGCCGGCAACTGGACCGGGTTGTTCAAGCCAGGCGAAAAGGTGTTGCTGCGCTTCATCAACGGCGCGTCGATGACCTATTTCGACATCCGTATTCCTGGCCTGCGCATGACGGTGGTGGCCGCCGACGGGCAGTACGTGCATCCGGTCAGCGTGGACGAACTGCGCATCGCCGCGGCCGAGACCTTCGACGTGATTGTCGAACCGCTCGGCCAGGATGCGTTTACGTTGTTCGCGCAGGACATGGGCCGCACCGGCTTTGCCTGCGGTACGCTGGCAGTGCAACCCGGCTTGCAGGCGCCGATTCCCGCACTGGATCGGCGCGCCATCTTGACCATGCAGGACATGGGGCATGGCGAGGGGATGCACCACGCGCTGCCCGCAATGCACGGCGTGCCCGGGATGCTGGCGGCACATGGGATGCACACCATGCACTCGCACGACGATGCCCAGGCGCCCGACAAGGCGCCGCATCATCCGGCCAGCGAAACCGGCAACCCGCTGATCGACATGCGCAGCAATGCCACCGCACCGCGCCTGGACGACCCCGGCGTGGGCCTGCGCGACAACGGCCGCCGCGTGCTGTGCTACGCCGATCTGCATAGCCTGTTCGAGGATCCGGATGGGCGCGAACCCGCGCGCGACATCGAGTTGCATCTGACCGAGCACATGGAAAAGTTCGCCTGGTCCTTCGATGGCATCGCGTTCGCTTCCGCACAGCCCTTGCGACTGCAATACGGCGAGCGGCTGCGCATCGTGCTGGTCAACGACACCATGATGCAGCACCCCATCCACCTGCATGGCATGTGGAGCGACCTGGAAGATGCGCGCGGCAACTTCCAGGTACGCAAGCACACCATCGACATGCCGCCGGGCACCCGCCGCACCTACCGCGTGCGTGCCGATGCGCTCGGTCGCTGGGCGTATCACTGCCATCTGCTGTACCACATGGAAGCGGGGATGATGCGCGAAGCGCGGGTGGAGGCATGAGCCGCTTTCGCACAACGGCCTGGTTGGCTGTTGCGTTCCTGGCGAGCGCATCTGCGGTTGCACAGGAGCATCAGCACGGTGCGATGGAGGACGCATCGCGGGACATGCAGGGCCAGGCGATGCAAATGACCGATGGCGCGCATACGAGCCCTGCGTCATCTCAGGCCGCCCACATGGACCACGCTCACATGTCGCACGCTGACATGGGCACTGGCGCCATGGACGATGAATCGATGAAGCATGGGTCCATGGGCGATGGATCCATGGACGCTGCGGCCACGCACCACCAAGCGATGGATCACGCTTCGATGGATCACTCGAAGATGCACCACACGCAGTCCACACACCCTGCACAACCTCCTGCATCACCCACCGGGACACCCAATCACCCACTTCCACGCGACCCCATTCCCCCACCCACGGCGGACGACATCGCCGCTGCATTCGCACCATTGCACACGCATGCGATGCACTCGGCAGGGATCAACCACTATGTCCTGCTCGATCGGCTGGAGGCTTCCAACACCGATCGCGGCAACGGCCAGGCCTGGGAGTCACGTGCATGGATCGGCGGCGACATCGACCGGCTCTGGCTGCGCAGCGAGGGCGAACGACACGACGGACGCACCGAATCCGGCTCGCTGGAAGCGTTCTATGGCCATGCCATGTCGCCATGGTGGGATCTGCTTGTGGGCGCGCGCCAGGACATCGGCGCAGGCGCACATCGCAGCTGGGCGGCTTTCGGCGTGCAAGGCCTGGCGCCCTACAAGTTCGAAACCGAAGCAACGCTGTATGTAGGCACTGGCAGCCGCGCGGCGTTGCGGCTGGAAGGCGAATACGAGGTCCTGCTGACCAACCGCCTGATCCTGCAGCCGCGTGTCGAGGCCGACATCGCGCTCACCGACGACAACCGCCGCGGCATTGGCAGCGGCCTGGAAGAGGTGGAACTTGGCTTGCGCCTGCGCTACGAGATCACCCGCCGCTTCGCGCCGTACATCGGCTGGGTACACAGCCGCAGCTTTGGCGATAGCGCACAGCGCGCCGCGATGGACGCTGCCCCCGCACGCGACAGCCGCTTTGTTGCCGGTGTACGCGTGTGGTTTTGA
>CHN16
ATGCTATGCTCGCTGCACCTGTCACTGCCTCGACTGTCCGTGCTGCATCGCCTGCTCCGCCTGCTGCTGTGCCTGTGCCTGGTTGCCAATACGGCCACCGGCGCGTGGGCGTCGGTGGGCATGGCCATGCCGGCAATAACGACGGGCGCGATGCCTGCCGCGGCCATGGCAGCAGGCACCGCCACCACCACGCACAGCGAGTCACCGGCAGCCCTGCCGTGCCATCAGGCCATGCCTCCGCCCACTGCCATGCAGTTGCACGACAAGGCCACGCATGCGCACGCGCCCGACTGCTGCAAGCTGGGCAGCTGCGATTGCCTGCAGCACGCCAGCCTCGCCTTGTTGACCTTGCCCGGCGTCGCCGCGGGCCTGCCCGGCCACCCGGCGTTGCCGGACACCTTGACCGAGGGGCGCGGCAGCCCGCTGCCCGACCAACCGGTACGACCTCCCATCGCCTGAGCGCCGACGGCCCTGCCTTGGCCGTCCTCGGCCCTGCGCGTGCTTGCGCGGGATCTCTTACGTTGTGCGCTGCGCCCATCTCTTGCCGATGGAGCGCGCAGGAGATGTCATGTCGTTCGATCCCTCGTTTTCCCACGGCTCAACCGCCAGCGGCCTGAGCCGGCGCCGTTTCGTTCAGGGACTGGCCCTGGGCGGCGTCGCTGCCGCCAGCGGCCTGTGGCGCAACGATGCGCGCGCCGCCGCCCAGGCCAACCCGCCGGTGCTGCGCGGAAGCAGCCAGTCGCTGCAGATCGGCCGCCTGCCGGTGAACTTCACCGGCCGCCCCCGCTCCGCAATCACGGTCAACCAGAGCCTGCCGGCGCCCACCCTGCGCTGGCGCGAGGGCGACACGGTAAGCGTGCGCGTGCGCAACGCGCTGACCGACCAACCCACGTCGGTGCATTGGCATGGCCTGTTGCTTCCGGCCAATATGGACGGTGTGCCGGGCATGAGTTTCGACGGCATCGCGCCGGGCCAGGAGTATCACTACCGCTTTGCGCTGCGGCAGTCCGGCACCTACTGGTACCACAGCCATTCGATGTTTCAGGAGCAGTCCGGGCTGTATGGCGCCATCGTCATCGACCCGCTGACGCCGCCGCCGTACCGGCATGATCGCGAACATGTGGTGCTGCTCTCGGACTGGACCGATCTGGACCCGGCCGCCCTGTTCCGCCGGCTCAAGCAGATGCCCAGCCACGACAACTACGCACAGCGCACCGTCGGCGATTTTCTACGCGATGCGCGAGAAGACGGCCTGCGCGCCACCCTGGCCGACCGCGGCATGTGGGGGCGCATGCGCATGACCCCGACCGACCTGTCCGACGTCAACGCCAACACCTATACCTACCTGCTCAACGGCGTCGCCCCGGCCGGCAACTGGACCGGGTTGTTCAAGCCAGGCGAAAAGGTGTTGCTGCGCTTCATCAACGGCGCGTCGATGACCTATTTCGACATCCGTATTCCTGGCCTGCGCATGACGGTGGTGGCCGCCGACGGGCAGTACGTGCATCCGGTCAGCGTGGACGAACTGCGCATCGCCGCGGCCGAGACCTTCGACGTGATTGTCGAACCGCTCGGCCAGGATGCGTTTACGTTGTTCGCGCAGGACATGGGCCGCACCGGCTTTGCCTGCGGTACGCTGGCAGTGCAACCCGGCTTGCAGGCGCCGATTCCCGCACTGGATCGGCGCGCCATCTTGACCATGCAGGACATGGGGCATGGCGAGGGGATGCACCACGCGCTGCCCGCAATGCACGGCGTGCCCGGGATGCTGGCGGCACATGGGATGCACACCATGCACTCGCACGACGATGCCCAGGCGCCCGACAAGGCGCCGCATCATCCGGCCAGCGAAACCGGCAACCCGCTGATCGACATGCGCAGCAATGCCACCGCACCGCGCCTGGACGACCCCGGCGTGGGCCTGCGCGACAACGGCCGCCGCGTGCTGTGCTACGCCGATCTGCATAGCCTGTTCGAGGATCCGGATGGGCGCGAACCCGCGCGCGACATCGAGTTGCATCTGACCGAGCACATGGAAAAGTTCGCCTGGTCCTTCGATGGCATCGCGTTCGCTTCCGCACAGCCCTTGCGACTGCAATACGGCGAGCGGCTGCGCATCGTGCTGGTCAACGACACCATGATGCAGCACCCCATCCACCTGCATGGCATGTGGAGCGACCTGGAAGATGCGCGCGGCAACTTCCAGGTACGCAAGCACACCATCGACATGCCGCCGGGCACCCGCCGCACCTACCGCGTGCGTGCCGATGCGCTCGGTCGCTGGGCGTATCACTGCCATCTGCTGTACCACATGGAAGCGGGGATGATGCGCGAAGCGCGGGTGGAGGCATGAGCCGCTTTCGCACAACGGCCTGGTTGGCTGTTGCGTTCCTGGCGAGCGCATCTGCGGTTGCACAGGAGCATCAGCACGGTGCGATGGAGGACGCATCGCGGGACATGCAGGGCCAGGCGATGCAAATGACCGATGGCGCGCATACGAGCCCTGCGTCATCTCAGGCCGCCCACATGGACCACGCTCACATGTCGCACGCTGACATGGGCACTGGCGCCATGGACGATGAATCGATGAAGCATGGGTCCATGGGCGATGGATCCATGGACGCTGCGGCCACGCACCACCAAGCGATGGATCACGCTTCGATGGATCACTCGAAGATGCACCACACGCAGTCCACACACCCTGCACAACCTCCTGCATCACCCACCGGGACACCCAATCACCCACTTCCACGCGACCCCATTCCCCCACCCACGGCGGACGACATCGCCGCTGCATTCGCACCATTGCACACGCATGCGATGCACTCGGCAGGGATCAACCACTATGTCCTGCTCGATCGGCTGGAGGCTTCCAACACCGATCGCGGCAACGGCCAGGCCTGGGAGTCACGTGCATGGATCGGCGGCGACATCGACCGGCTCTGGCTGCGCAGCGAGGGCGAACGACACGACGGACGCACCGAATCCGGCTCGCTGGAAGCGTTCTATGGCCATGCCATGTCGCCATGGTGGGATCTGCTTGTGGGCGCGCGCCAGGACATCGGCGCAGGCGCACATCGCAGCTGGGCGGCTTTCGGCGTGCAAGGCCTGGCGCCCTACAAGTTCGAAACCGAAGCAACGCTGTATGTAGGCACTGGCAGCCGCGCGGCGTTGCGGCTGGAAGGCGAATACGAGGTCCTGCTGACCAACCGCCTGATCCTGCAGCCGCGTGTCGAGGCCGACATCGCGCTCACCGACGACAACCGCCGCGGCATTGGCAGCGGCCTGGAAGAGGTGGAACTTGGCTTGCGCCTGCGCTACGAGATCACCCGCCGCTTCGCGCCGTACATCGGCTGGGTACACAGCCGCAGCTTTGGCGATAGCGCACAGCGCGCCGCGATGGACGCTGCCCCCGCACGCGACAGCCGCTTTGTTGCCGGTGTACGCGTGTGGTTTTGA
>CHN17
ATGCTATGCTCGCTGCACCTGTCACTGCCTCGACTGTCCGTGCTGCATCGCCTGCTCCGCCTGCTGCTGTGCCTGTGCCTGGTTGCCAATACGGCCACCGGCGCGTGGGCGTCGGTGGGCATGGCCATGCCGGCAATAACGACGGGCGCGATGCCTGCCGCGGCCATGGCAGCAGGCACCGCCACCACCACGCACAGCGAGTCACCGGCAGCCCTGCCGTGCCATCAGGCCATGCCTCCGCCCACTGCCATGCAGTTGCACGACAAGGCCACGCATGCGCACGCGCCCGACTGCTGCAAGCTGGGCAGCTGCGATTGCCTGCAGCACGCCAGCCTCGCCTTGTTGACCTTGCCCGGCGTCGCCGCGGGCCTGCCCGGCCACCCGGCGTTGCCGGACACCTTGACCGAGGGGCGCGGCAGCCCGCTGCCCGACCAACCGGTACGACCTCCCATCGCCTGAGCGCCGACGGCCCTGCCTTGGCCGTCCTCGGCCCTGCGCGTGCTTGCGCGGGATCTCTTACGTTGTGCGCTGCGCCCATCTCTTGCCGATGGAGCGCGCAGGAGATGTCATGTCGTTCGATCCCTCGTTTTCCCACGGCTCAACCGCCAGCGGCCTGAGCCGGCGCCGTTTCGTTCAGGGACTGGCCCTGGGCGGCGTCGCTGCCGCCAGCGGCCTGTGGCGCAACGATGCGCGCGCCGCCGCCCAGGCCAACCCGCCGGTGCTGCGCGGAAGCAGCCAGTCGCTGCAGATCGGCCGCCTGCCGGTGAACTTCACCGGCCGCCCCCGCTCCGCAATCACGGTCAACCAGAGCCTGCCGGCGCCCACCCTGCGCTGGCGCGAGGGCGACACGGTAAGCGTGCGCGTGCGCAACGCGCTGACCGACCAACCCACGTCGGTGCATTGGCATGGCCTGTTGCTTCCGGCCAATATGGACGGTGTGCCGGGCATGAGTTTCGACGGCATCGCGCCGGGCCAGGAGTATCACTACCGCTTTGCGCTGCGGCAGTCCGGCACCTACTGGTACCACAGCCATTCGATGTTTCAGGAGCAGTCCGGGCTGTATGGCGCCATCGTCATCGACCCGCTGACGCCGCCGCCGTACCGGCATGATCGCGAACATGTGGTGCTGCTCTCGGACTGGACCGATCTGGACCCGGCCGCCCTGTTCCGCCGGCTCAAGCAGATGCCCAGCCACGACAACTACGCACAGCGCACCGTCGGCGATTTTCTACGCGATGCGCGAGAAGACGGCCTGCGCGCCACCCTGGCCGACCGCGGCATGTGGGGGCGCATGCGCATGACCCCGACCGACCTGTCCGACGTCAACGCCAACACCTATACCTACCTGCTCAACGGCGTCGCCCCGGCCGGCAACTGGACCGGGTTGTTCAAGCCAGGCGAAAAGGTGTTGCTGCGCTTCATCAACGGCGCGTCGATGACCTATTTCGACATCCGTATTCCTGGCCTGCGCATGACGGTGGTGGCCGCCGACGGGCAGTACGTGCATCCGGTCAGCGTGGACGAACTGCGCATCGCCGCGGCCGAGACCTTCGACGTGATTGTCGAACCGCTCGGCCAGGATGCGTTTACGTTGTTCGCGCAGGACATGGGCCGCACCGGCTTTGCCTGCGGTACGCTGGCAGTGCAACCCGGCTTGCAGGCGCCGATTCCCGCACTGGATCGGCGCGCCATCTTGACCATGCAGGACATGGGGCATGGCGAGGGGATGCACCACGCGCTGCCCGCAATGCACGGCGTGCCCGGGATGCTGGCGGCACATGGGATGCACACCATGCACTCGCACGACGATGCCCAGGCGCCCGACAAGGCGCCGCATCATCCGGCCAGCGAAACCGGCAACCCGCTGATCGACATGCGCAGCAATGCCACCGCACCGCGCCTGGACGACCCCGGCGTGGGCCTGCGCGACAACGGCCGCCGCGTGCTGTGCTACGCCGATCTGCATAGCCTGTTCGAGGATCCGGATGGGCGCGAACCCGCGCGCGACATCGAGTTGCATCTGACCGAGCACATGGAAAAGTTCGCCTGGTCCTTCGATGGCATCGCGTTCGCTTCCGCACAGCCCTTGCGACTGCAATACGGCGAGCGGCTGCGCATCGTGCTGGTCAACGACACCATGATGCAGCACCCCATCCACCTGCATGGCATGTGGAGCGACCTGGAAGATGCGCGCGGCAACTTCCAGGTACGCAAGCACACCATCGACATGCCGCCGGGCACCCGCCGCACCTACCGCGTGCGTGCCGATGCGCTCGGTCGCTGGGCGTATCACTGCCATCTGCTGTACCACATGGAAGCGGGGATGATGCGCGAAGCGCGGGTGGAGGCATGAGCCGCTTTCGCACAACGGCCTGGTTGGCTGTTGCGTTCCTGGCGAGCGCATCTGCGGTTGCACAGGAGCATCAGCACGGTGCGATGGAGGACGCATCGCGGGACATGCAGGGCCAGGCGATGCAAATGACCGATGGCGCGCATACGAGCCCTGCGTCATCTCAGGCCGCCCACATGGACCACGCTCACATGTCGCACGCTGACATGGGCACTGGCGCCATGGACGATGAATCGATGAAGCATGGGTCCATGGGCGATGGATCCATGGACGCTGCGGCCACGCACCACCAAGCGATGGATCACGCTTCGATGGATCACTCGAAGATGCACCACACGCAGTCCACACACCCTGCACAACCTCCTGCATCACCCACCGGGACACCCAATCACCCACTTCCACGCGACCCCATTCCCCCACCCACGGCGGACGACATCGCCGCTGCATTCGCACCATTGCACACGCATGCGATGCACTCGGCAGGGATCAACCACTATGTCCTGCTCGATCGGCTGGAGGCTTCCAACACCGATCGCGGCAACGGCCAGGCCTGGGAGTCACGTGCATGGATCGGCGGCGACATCGACCGGCTCTGGCTGCGCAGCGAGGGCGAACGACACGACGGACGCACCGAATCCGGCTCGCTGGAAGCGTTCTATGGCCATGCCATGTCGCCATGGTGGGATCTGCTTGTGGGCGCGCGCCAGGACATCGGCGCAGGCGCACATCGCAGCTGGGCGGCTTTCGGCGTGCAAGGCCTGGCGCCCTACAAGTTCGAAACCGAAGCAACGCTGTATGTAGGCACTGGCAGCCGCGCGGCGTTGCGGCTGGAAGGCGAATACGAGGTCCTGCTGACCAACCGCCTGATCCTGCAGCCGCGTGTCGAGGCCGACATCGCGCTCACCGACGACAACCGCCGCGGCATTGGCAGCGGCCTGGAAGAGGTGGAACTTGGCTTGCGCCTGCGCTACGAGATCACCCGCCGCTTCGCGCCGTACATCGGCTGGGTACACAGCCGCAGCTTTGGCGATAGCGCACAGCGCGCCGCGATGGACGCTGCCCCCGCACGCGACAGCCGCTTTGTTGCCGGTGTACGCGTGTGGTTTTGA
>CHN21
ATGCTATGCTCGCTGCACCTGTCACTGCCTCGACTGTCCGTGCTGCATCGCCTGCTCCGCCTGCTGCTGTGCCTGTGCCTGGTTGCCAATACGGCCACCGGCGCGTGGGCGTCGGTGGGCATGGCCATGCCGGCAATAACGACGGGCGCGATGCCTGCCGCGGCCATGGCAGCAGGCACCGCCACCACCACGCACAGCGAGTCACCGGCAGCCCTGCCGTGCCATCAGGCCATGCCTCCGCCCACTGCCATGCAGTTGCACGACAAGGCCACGCATGCGCACGCGCCCGACTGCTGCAAGCTGGGCAGCTGCGATTGCCTGCAGCACGCCAGCCTCGCCTTGTTGACCTTGCCCGGCGTCGCCGCGGGCCTGCCCGGCCACCCGGCGTTGCCGGACACCTTGACCGAGGGGCGCGGCAGCCCGCTGCCCGACCAACCGGTACGACCTCCCATCGCCTGAGCGCCGACGGCCCTGCCTTGGCCGTCCTCGGCCCTGCGCGTGCTTGCGCGGGATCTCTTACGTTGTGCGCTGCGCCCATCTCTTGCCGATGGAGCGCGCAGGAGATGTCATGTCGTTCGATCCCTCGTTTTCCCACGGCTCAACCGCCAGCGGCCTGAGCCGGCGCCGTTTCGTTCAGGGACTGGCCCTGGGCGGCGTCGCTGCCGCCAGCGGCCTGTGGCGCAACGATGCGCGCGCCGCCGCCCAGGCCAACCCGCCGGTGCTGCGCGGAAGCAGCCAGTCGCTGCAGATCGGCCGCCTGCCGGTGAACTTCACCGGCCGCCCCCGCTCCGCAATCACGGTCAACCAGAGCCTGCCGGCGCCCACCCTGCGCTGGCGCGAGGGCGACACGGTAAGCGTGCGCGTGCGCAACGCGCTGACCGACCAACCCACGTCGGTGCATTGGCATGGCCTGTTGCTTCCGGCCAATATGGACGGTGTGCCGGGCATGAGTTTCGACGGCATCGCGCCGGGCCAGGAGTATCACTACCGCTTTGCGCTGCGGCAGTCCGGCACCTACTGGTACCACAGCCATTCGATGTTTCAGGAGCAGTCCGGGCTGTATGGCGCCATCGTCATCGACCCGCTGACGCCGCCGCCGTACCGGCATGATCGCGAACATGTGGTGCTGCTCTCGGACTGGACCGATCTGGACCCGGCCGCCCTGTTCCGCCGGCTCAAGCAGATGCCCAGCCACGACAACTACGCACAGCGCACCGTCGGCGATTTTCTACGCGATGCGCGAGAAGACGGCCTGCGCGCCACCCTGGCCGACCGCGGCATGTGGGGGCGCATGCGCATGACCCCGACCGACCTGTCCGACGTCAACGCCAACACCTATACCTACCTGCTCAACGGCGTCGCCCCGGCCGGCAACTGGACCGGGTTGTTCAAGCCAGGCGAAAAGGTGTTGCTGCGCTTCATCAACGGCGCGTCGATGACCTATTTCGACATCCGTATTCCTGGCCTGCGCATGACGGTGGTGGCCGCCGACGGGCAGTACGTGCATCCGGTCAGCGTGGACGAACTGCGCATCGCCGCGGCCGAGACCTTCGACGTGATTGTCGAACCGCTCGGCCAGGATGCGTTTACGTTGTTCGCGCAGGACATGGGCCGCACCGGCTTTGCCTGCGGTACGCTGGCAGTGCAACCCGGCTTGCAGGCGCCGATTCCCGCACTGGATCGGCGCGCCATCTTGACCATGCAGGACATGGGGCATGGCGAGGGGATGCACCACGCGCTGCCCGCAATGCACGGCGTGCCCGGGATGCTGGCGGCACATGGGATGCACACCATGCACTCGCACGACGATGCCCAGGCGCCCGACAAGGCGCCGCATCATCCGGCCAGCGAAACCGGCAACCCGCTGATCGACATGCGCAGCAATGCCACCGCACCGCGCCTGGACGACCCCGGCGTGGGCCTGCGCGACAACGGCCGCCGCGTGCTGTGCTACGCCGATCTGCATAGCCTGTTCGAGGATCCGGATGGGCGCGAACCCGCGCGCGACATCGAGTTGCATCTGACCGAGCACATGGAAAAGTTCGCCTGGTCCTTCGATGGCATCGCGTTCGCTTCCGCACAGCCCTTGCGACTGCAATACGGCGAGCGGCTGCGCATCGTGCTGGTCAACGACACCATGATGCAGCACCCCATCCACCTGCATGGCATGTGGAGCGACCTGGAAGATGCGCGCGGCAACTTCCAGGTACGCAAGCACACCATCGACATGCCGCCGGGCACCCGCCGCACCTACCGCGTGCGTGCCGATGCGCTCGGTCGCTGGGCGTATCACTGCCATCTGCTGTACCACATGGAAGCGGGGATGATGCGCGAAGCGCGGGTGGAGGCATGAGCCGCTTTCGCACAACGGCCTGGTTGGCTGTTGCGTTCCTGGCGAGCGCATCTGCGGTTGCACAGGAGCATCAGCACGGTGCGATGGAGGACGCATCGCGGGACATGCAGGGCCAGGCGATGCAAATGACCGATGGCGCGCATACGAGCCCTGCGTCATCTCAGGCCGCCCACATGGACCACGCTCACATGTCGCACGCTGACATGGGCACTGGCGCCATGGACGATGAATCGATGAAGCATGGGTCCATGGGCGATGGATCCATGGACGCTGCGGCCACGCACCACCAAGCGATGGATCACGCTTCGATGGATCACTCGAAGATGCACCACACGCAGTCCACACACCCTGCACAACCTCCTGCATCACCCACCGGGACACCCAATCACCCACTTCCACGCGACCCCATTCCCCCACCCACGGCGGACGACATCGCCGCTGCATTCGCACCATTGCACACGCATGCGATGCACTCGGCAGGGATCAACCACTATGTCCTGCTCGATCGGCTGGAGGCTTCCAACACCGATCGCGGCAACGGCCAGGCCTGGGAGTCACGTGCATGGATCGGCGGCGACATCGACCGGCTCTGGCTGCGCAGCGAGGGCGAACGACACGACGGACGCACCGAATCCGGCTCGCTGGAAGCGTTCTATGGCCATGCCATGTCGCCATGGTGGGATCTGCTTGTGGGCGCGCGCCAGGACATCGGCGCAGGCGCACATCGCAGCTGGGCGGCTTTCGGCGTGCAAGGCCTGGCGCCCTACAAGTTCGAAACCGAAGCAACGCTGTATGTAGGCACTGGCAGCCGCGCGGCGTTGCGGCTGGAAGGCGAATACGAGGTCCTGCTGACCAACCGCCTGATCCTGCAGCCGCGTGTCGAGGCCGACATCGCGCTCACCGACGACAACCGCCGCGGCATTGGCAGCGGCCTGGAAGAGGTGGAACTTGGCTTGCGCCTGCGCTACGAGATCACCCGCCGCTTCGCGCCGTACATCGGCTGGGTACACAGCCGCAGCTTTGGCGATAGCGCACAGCGCGCCGCGATGGACGCTGCCCCCGCACGCGACAGCCGCTTTGTTGCCGGTGTACGCGTGTGGTTTTGA
>CHN22
ATGCTATGCTCGCTGCACCTGTCACTGCCTCGACTGTCCGTGCTGCATCGCCTGCTCCGCCTGCTGCTGTGCCTGTGCCTGGTTGCCAATACGGCCACCGGCGCGTGGGCGTCGGTGGGCATGGCCATGCCGGCAATAACGACGGGCGCGATGCCTGCCGCGGCCATGGCAGCAGGCACCGCCACCACCACGCACAGCGAGTCACCGGCAGCCCTGCCGTGCCATCAGGCCATGCCTCCGCCCACTGCCATGCAGTTGCACGACAAGGCCACGCATGCGCACGCGCCCGACTGCTGCAAGCTGGGCAGCTGCGATTGCCTGCAGCACGCCAGCCTCGCCTTGTTGACCTTGCCCGGCGTCGCCGCGGGCCTGCCCGGCCACCCGGCGTTGCCGGACACCTTGACCGAGGGGCGCGGCAGCCCGCTGCCCGACCAACCGGTACGACCTCCCATCGCCTGAGCGCCGACGGCCCTGCCTTGGCCGTCCTCGGCCCTGCGCGTGCTTGCGCGGGATCTCTTACGTTGTGCGCTGCGCCCATCTCTTGCCGATGGAGCGCGCAGGAGATGTCATGTCGTTCGATCCCTCGTTTTCCCACGGCTCAACCGCCAGCGGCCTGAGCCGGCGCCGTTTCGTTCAGGGACTGGCCCTGGGCGGCGTCGCTGCCGCCAGCGGCCTGTGGCGCAACGATGCGCGCGCCGCCGCCCAGGCCAACCCGCCGGTGCTGCGCGGAAGCAGCCAGTCGCTGCAGATCGGCCGCCTGCCGGTGAACTTCACCGGCCGCCCCCGCTCCGCAATCACGGTCAACCAGAGCCTGCCGGCGCCCACCCTGCGCTGGCGCGAGGGCGACACGGTAAGCGTGCGCGTGCGCAACGCGCTGACCGACCAACCCACGTCGGTGCATTGGCATGGCCTGTTGCTTCCGGCCAATATGGACGGTGTGCCGGGCATGAGTTTCGACGGCATCGCGCCGGGCCAGGAGTATCACTACCGCTTTGCGCTGCGGCAGTCCGGCACCTACTGGTACCACAGCCATTCGATGTTTCAGGAGCAGTCCGGGCTGTATGGCGCCATCGTCATCGACCCGCTGACGCCGCCGCCGTACCGGCATGATCGCGAACATGTGGTGCTGCTCTCGGACTGGACCGATCTGGACCCGGCCGCCCTGTTCCGCCGGCTCAAGCAGATGCCCAGCCACGACAACTACGCACAGCGCACCGTCGGCGATTTTCTACGCGATGCGCGAGAAGACGGCCTGCGCGCCACCCTGGCCGACCGCGGCATGTGGGGGCGCATGCGCATGACCCCGACCGACCTGTCCGACGTCAACGCCAACACCTATACCTACCTGCTCAACGGCGTCGCCCCGGCCGGCAACTGGACCGGGTTGTTCAAGCCAGGCGAAAAGGTGTTGCTGCGCTTCATCAACGGCGCGTCGATGACCTATTTCGACATCCGTATTCCTGGCCTGCGCATGACGGTGGTGGCCGCCGACGGGCAGTACGTGCATCCGGTCAGCGTGGACGAACTGCGCATCGCCGCGGCCGAGACCTTCGACGTGATTGTCGAACCGCTCGGCCAGGATGCGTTTACGTTGTTCGCGCAGGACATGGGCCGCACCGGCTTTGCCTGCGGTACGCTGGCAGTGCAACCCGGCTTGCAGGCGCCGATTCCCGCACTGGATCGGCGCGCCATCTTGACCATGCAGGACATGGGGCATGGCGAGGGGATGCACCACGCGCTGCCCGCAATGCACGGCGTGCCCGGGATGCTGGCGGCACATGGGATGCACACCATGCACTCGCACGACGATGCCCAGGCGCCCGACAAGGCGCCGCATCATCCGGCCAGCGAAACCGGCAACCCGCTGATCGACATGCGCAGCAATGCCACCGCACCGCGCCTGGACGACCCCGGCGTGGGCCTGCGCGACAACGGCCGCCGCGTGCTGTGCTACGCCGATCTGCATAGCCTGTTCGAGGATCCGGATGGGCGCGAACCCGCGCGCGACATCGAGTTGCATCTGACCGAGCACATGGAAAAGTTCGCCTGGTCCTTCGATGGCATCGCGTTCGCTTCCGCACAGCCCTTGCGACTGCAATACGGCGAGCGGCTGCGCATCGTGCTGGTCAACGACACCATGATGCAGCACCCCATCCACCTGCATGGCATGTGGAGCGACCTGGAAGATGCGCGCGGCAACTTCCAGGTACGCAAGCACACCATCGACATGCCGCCGGGCACCCGCCGCACCTACCGCGTGCGTGCCGATGCGCTCGGTCGCTGGGCGTATCACTGCCATCTGCTGTACCACATGGAAGCGGGGATGATGCGCGAAGCGCGGGTGGAGGCATGAGCCGCTTTCGCACAACGGCCTGGTTGGCTGTTGCGTTCCTGGCGAGCGCATCTGCGGTTGCACAGGAGCATCAGCACGGTGCGATGGAGGACGCATCGCGGGACATGCAGGGCCAGGCGATGCAAATGACCGATGGCGCGCATACGAGCCCTGCGTCATCTCAGGCCGCCCACATGGACCACGCTCACATGTCGCACGCTGACATGGGCACTGGCGCCATGGACGATGAATCGATGAAGCATGGGTCCATGGGCGATGGATCCATGGACGCTGCGGCCACGCACCACCAAGCGATGGATCACGCTTCGATGGATCACTCGAAGATGCACCACACGCAGTCCACACACCCTGCACAACCTCCTGCATCACCCACCGGGACACCCAATCACCCACTTCCACGCGACCCCATTCCCCCACCCACGGCGGACGACATCGCCGCTGCATTCGCACCATTGCACACGCATGCGATGCACTCGGCAGGGATCAACCACTATGTCCTGCTCGATCGGCTGGAGGCTTCCAACACCGATCGCGGCAACGGCCAGGCCTGGGAGTCACGTGCATGGATCGGCGGCGACATCGACCGGCTCTGGCTGCGCAGCGAGGGCGAACGACACGACGGACGCACCGAATCCGGCTCGCTGGAAGCGTTCTATGGCCATGCCATGTCGCCATGGTGGGATCTGCTTGTGGGCGCGCGCCAGGACATCGGCGCAGGCGCACATCGCAGCTGGGCGGCTTTCGGCGTGCAAGGCCTGGCGCCCTACAAGTTCGAAACCGAAGCAACGCTGTATGTAGGCACTGGCAGCCGCGCGGCGTTGCGGCTGGAAGGCGAATACGAGGTCCTGCTGACCAACCGCCTGATCCTGCAGCCGCGTGTCGAGGCCGACATCGCGCTCACCGACGACAACCGCCGCGGCATTGGCAGCGGCCTGGAAGAGGTGGAACTTGGCTTGCGCCTGCGCTACGAGATCACCCGCCGCTTCGCGCCGTACATCGGCTGGGTACACAGCCGCAGCTTTGGCGATAGCGCACAGCGCGCCGCGATGGACGCTGCCCCCGCACGCGACAGCCGCTTTGTTGCCGGTGTACGCGTGTGGTTTTGA
>CHN27
ATGCTATGCTCGCTGCACCTGTCACTGCCTCGACTGTCCGTGCTGCATCGCCTGCTCCGCCTGCTGCTGTGCCTGTGCCTGGTTGCCAATACGGCCACCGGCGCGTGGGCGTCGGTGGGCATGGCCATGCCGGCAATAACGACGGGCGCGATGCCTGCCGCGGCCATGGCAGCAGGCACCGCCACCACCACGCACAGCGAGTCACCGGCAGCCCTGCCGTGCCATCAGGCCATGCCTCCGCCCACTGCCATGCAGTTGCACGACAAGGCCACGCATGCGCACGCGCCCGACTGCTGCAAGCTGGGCAGCTGCGATTGCCTGCAGCACGCCAGCCTCGCCTTGTTGACCTTGCCCGGCGTCGCCGCGGGCCTGCCCGGCCACCCGGCGTTGCCGGACACCTTGACCGAGGGGCGCGGCAGCCCGCTGCCCGACCAACCGGTACGACCTCCCATCGCCTGAGCGCCGACGGCCCTGCCTTGGCCGTCCTCGGCCCTGCGCGTGCTTGCGCGGGATCTCTTACGTTGTGCGCTGCGCCCATCTCTTGCCGATGGAGCGCGCAGGAGATGTCATGTCGTTCGATCCCTCGTTTTCCCACGGCTCAACCGCCAGCGGCCTGAGCCGGCGCCGTTTCGTTCAGGGACTGGCCCTGGGCGGCGTCGCTGCCGCCAGCGGCCTGTGGCGCAACGATGCGCGCGCCGCCGCCCAGGCCAACCCGCCGGTGCTGCGCGGAAGCAGCCAGTCGCTGCAGATCGGCCGCCTGCCGGTGAACTTCACCGGCCGCCCCCGCTCCGCAATCACGGTCAACCAGAGCCTGCCGGCGCCCACCCTGCGCTGGCGCGAGGGCGACACGGTAAGCGTGCGCGTGCGCAACGCGCTGACCGACCAACCCACGTCGGTGCATTGGCATGGCCTGTTGCTTCCGGCCAATATGGACGGTGTGCCGGGCATGAGTTTCGACGGCATCGCGCCGGGCCAGGAGTATCACTACCGCTTTGCGCTGCGGCAGTCCGGCACCTACTGGTACCACAGCCATTCGATGTTTCAGGAGCAGTCCGGGCTGTATGGCGCCATCGTCATCGACCCGCTGACGCCGCCGCCGTACCGGCATGATCGCGAACATGTGGTGCTGCTCTCGGACTGGACCGATCTGGACCCGGCCGCCCTGTTCCGCCGGCTCAAGCAGATGCCCAGCCACGACAACTACGCACAGCGCACCGTCGGCGATTTTCTACGCGATGCGCGAGAAGACGGCCTGCGCGCCACCCTGGCCGACCGCGGCATGTGGGGGCGCATGCGCATGACCCCGACCGACCTGTCCGACGTCAACGCCAACACCTATACCTACCTGCTCAACGGCGTCGCCCCGGCCGGCAACTGGACCGGGTTGTTCAAGCCAGGCGAAAAGGTGTTGCTGCGCTTCATCAACGGCGCGTCGATGACCTATTTCGACATCCGTATTCCTGGCCTGCGCATGACGGTGGTGGCCGCCGACGGGCAGTACGTGCATCCGGTCAGCGTGGACGAACTGCGCATCGCCGCGGCCGAGACCTTCGACGTGATTGTCGAACCGCTCGGCCAGGATGCGTTTACGTTGTTCGCGCAGGACATGGGCCGCACCGGCTTTGCCTGCGGTACGCTGGCAGTGCAACCCGGCTTGCAGGCGCCGATTCCCGCACTGGATCGGCGCGCCATCTTGACCATGCAGGACATGGGGCATGGCGAGGGGATGCACCACGCGCTGCCCGCAATGCACGGCGTGCCCGGGATGCTGGCGGCACATGGGATGCACACCATGCACTCGCACGACGATGCCCAGGCGCCCGACAAGGCGCCGCATCATCCGGCCAGCGAAACCGGCAACCCGCTGATCGACATGCGCAGCAATGCCACCGCACCGCGCCTGGACGACCCCGGCGTGGGCCTGCGCGACAACGGCCGCCGCGTGCTGTGCTACGCCGATCTGCATAGCCTGTTCGAGGATCCGGATGGGCGCGAACCCGCGCGCGACATCGAGTTGCATCTGACCGAGCACATGGAAAAGTTCGCCTGGTCCTTCGATGGCATCGCGTTCGCTTCCGCACAGCCCTTGCGACTGCAATACGGCGAGCGGCTGCGCATCGTGCTGGTCAACGACACCATGATGCAGCACCCCATCCACCTGCATGGCATGTGGAGCGACCTGGAAGATGCGCGCGGCAACTTCCAGGTACGCAAGCACACCATCGACATGCCGCCGGGCACCCGCCGCACCTACCGCGTGCGTGCCGATGCGCTCGGTCGCTGGGCGTATCACTGCCATCTGCTGTACCACATGGAAGCGGGGATGATGCGCGAAGCGCGGGTGGAGGCATGAGCCGCTTTCGCACAACGGCCTGGTTGGCTGTTGCGTTCCTGGCGAGCGCATCTGCGGTTGCACAGGAGCATCAGCACGGTGCGATGGAGGACGCATCGCGGGACATGCAGGGCCAGGCGATGCAAATGACCGATGGCGCGCATACGAGCCCTGCGTCATCTCAGGCCGCCCACATGGACCACGCTCACATGTCGCACGCTGACATGGGCACTGGCGCCATGGACGATGAATCGATGAAGCATGGGTCCATGGGCGATGGATCCATGGACGCTGCGGCCACGCACCACCAAGCGATGGATCACGCTTCGATGGATCACTCGAAGATGCACCACACGCAGTCCACACACCCTGCACAACCTCCTGCATCACCCACCGGGACACCCAATCACCCACTTCCACGCGACCCCATTCCCCCACCCACGGCGGACGACATCGCCGCTGCATTCGCACCATTGCACACGCATGCGATGCACTCGGCAGGGATCAACCACTATGTCCTGCTCGATCGGCTGGAGGCTTCCAACACCGATCGCGGCAACGGCCAGGCCTGGGAGTCACGTGCATGGATCGGCGGCGACATCGACCGGCTCTGGCTGCGCAGCGAGGGCGAACGACACGACGGACGCACCGAATCCGGCTCGCTGGAAGCGTTCTATGGCCATGCCATGTCGCCATGGTGGGATCTGCTTGTGGGCGCGCGCCAGGACATCGGCGCAGGCGCACATCGCAGCTGGGCGGCTTTCGGCGTGCAAGGCCTGGCGCCCTACAAGTTCGAAACCGAAGCAACGCTGTATGTAGGCACTGGCAGCCGCGCGGCGTTGCGGCTGGAAGGCGAATACGAGGTCCTGCTGACCAACCGCCTGATCCTGCAGCCGCGTGTCGAGGCCGACATCGCGCTCACCGACGACAACCGCCGCGGCATTGGCAGCGGCCTGGAAGAGGTGGAACTTGGCTTGCGCCTGCGCTACGAGATCACCCGCCGCTTCGCGCCGTACATCGGCTGGGTACACAGCCGCAGCTTTGGCGATAGCGCACAGCGCGCCGCGATGGACGCTGCCCCCGCACGCGACAGCCGCTTTGTTGCCGGTGTACGCGTGTGGTTTTGA
>CHN31
ATGCTATGCTCGCTGCACCTGTCACTGCCTCGACTGTCCGTGCTGCATCGCCTGCTCCGCCTGCTGCTGTGCCTGTGCCTGGTTGCCAATACGGCCACCGGCGCGTGGGCGTCGGTGGGCATGGCCATGCCGGCAATAACGACGGGCGCGATGCCTGCCGCGGCCATGGCAGCAGGCACCGCCACCACCACGCACAGCGAGTCACCGGCAGCCCTGCCGTGCCATCAGGCCATGCCTCCGCCCACTGCCATGCAGTTGCACGACAAGGCCACGCATGCGCACGCGCCCGACTGCTGCAAGCTGGGCAGCTGCGATTGCCTGCAGCACGCCAGCCTCGCCTTGTTGACCTTGCCCGGCGTCGCCGCGGGCCTGCCCGGCCACCCGGCGTTGCCGGACACCTTGACCGAGGGGCGCGGCAGCCCGCTGCCCGACCAACCGGTACGACCTCCCATCGCCTGAGCGCCGACGGCCCTGCCTTGGCCGTCCTCGGCCCTGCGCGTGCTTGCGCGGGATCTCTTACGTTGTGCGCTGCGCCCATCTCTTGCCGATGGAGCGCGCAGGAGATGTCATGTCGTTCGATCCCTCGTTTTCCCACGGCTCAACCGCCAGCGGCCTGAGCCGGCGCCGTTTCGTTCAGGGACTGGCCCTGGGCGGCGTCGCTGCCGCCAGCGGCCTGTGGCGCAACGATGCGCGCGCCGCCGCCCAGGCCAACCCGCCGGTGCTGCGCGGAAGCAGCCAGTCGCTGCAGATCGGCCGCCTGCCGGTGAACTTCACCGGCCGCCCCCGCTCCGCAATCACGGTCAACCAGAGCCTGCCGGCGCCCACCCTGCGCTGGCGCGAGGGCGACACGGTAAGCGTGCGCGTGCGCAACGCGCTGACCGACCAACCCACGTCGGTGCATTGGCATGGCCTGTTGCTTCCGGCCAATATGGACGGTGTGCCGGGCATGAGTTTCGACGGCATCGCGCCGGGCCAGGAGTATCACTACCGCTTTGCGCTGCGGCAGTCCGGCACCTACTGGTACCACAGCCATTCGATGTTTCAGGAGCAGTCCGGGCTGTATGGCGCCATCGTCATCGACCCGCTGACGCCGCCGCCGTACCGGCATGATCGCGAACATGTGGTGCTGCTCTCGGACTGGACCGATCTGGACCCGGCCGCCCTGTTCCGCCGGCTCAAGCAGATGCCCAGCCACGACAACTACGCACAGCGCACCGTCGGCGATTTTCTACGCGATGCGCGAGAAGACGGCCTGCGCGCCACCCTGGCCGACCGCGGCATGTGGGGGCGCATGCGCATGACCCCGACCGACCTGTCCGACGTCAACGCCAACACCTATACCTACCTGCTCAACGGCGTCGCCCCGGCCGGCAACTGGACCGGGTTGTTCAAGCCAGGCGAAAAGGTGTTGCTGCGCTTCATCAACGGCGCGTCGATGACCTATTTCGACATCCGTATTCCTGGCCTGCGCATGACGGTGGTGGCCGCCGACGGGCAGTACGTGCATCCGGTCAGCGTGGACGAACTGCGCATCGCCGCGGCCGAGACCTTCGACGTGATTGTCGAACCGCTCGGCCAGGATGCGTTTACGTTGTTCGCGCAGGACATGGGCCGCACCGGCTTTGCCTGCGGTACGCTGGCAGTGCAACCCGGCTTGCAGGCGCCGATTCCCGCACTGGATCGGCGCGCCATCTTGACCATGCAGGACATGGGGCATGGCGAGGGGATGCACCACGCGCTGCCCGCAATGCACGGCGTGCCCGGGATGCTGGCGGCACATGGGATGCACACCATGCACTCGCACGACGATGCCCAGGCGCCCGACAAGGCGCCGCATCATCCGGCCAGCGAAACCGGCAACCCGCTGATCGACATGCGCAGCAATGCCACCGCACCGCGCCTGGACGACCCCGGCGTGGGCCTGCGCGACAACGGCCGCCGCGTGCTGTGCTACGCCGATCTGCATAGCCTGTTCGAGGATCCGGATGGGCGCGAACCCGCGCGCGACATCGAGTTGCATCTGACCGAGCACATGGAAAAGTTCGCCTGGTCCTTCGATGGCATCGCGTTCGCTTCCGCACAGCCCTTGCGACTGCAATACGGCGAGCGGCTGCGCATCGTGCTGGTCAACGACACCATGATGCAGCACCCCATCCACCTGCATGGCATGTGGAGCGACCTGGAAGATGCGCGCGGCAACTTCCAGGTACGCAAGCACACCATCGACATGCCGCCGGGCACCCGCCGCACCTACCGCGTGCGTGCCGATGCGCTCGGTCGCTGGGCGTATCACTGCCATCTGCTGTACCACATGGAAGCGGGGATGATGCGCGAAGCGCGGGTGGAGGCATGAGCCGCTTTCGCACAACGGCCTGGTTGGCTGTTGCGTTCCTGGCGAGCGCATCTGCGGTTGCACAGGAGCATCAGCACGGTGCGATGGAGGACGCATCGCGGGACATGCAGGGCCAGGCGATGCAAATGACCGATGGCGCGCATACGAGCCCTGCGTCATCTCAGGCCGCCCACATGGACCACGCTCACATGTCGCACGCTGACATGGGCACTGGCGCCATGGACGATGAATCGATGAAGCATGGGTCCATGGGCGATGGATCCATGGACGCTGCGGCCACGCACCACCAAGCGATGGATCACGCTTCGATGGATCACTCGAAGATGCACCACACGCAGTCCACACACCCTGCACAACCTCCTGCATCACCCACCGGGACACCCAATCACCCACTTCCACGCGACCCCATTCCCCCACCCACGGCGGACGACATCGCCGCTGCATTCGCACCATTGCACACGCATGCGATGCACTCGGCAGGGATCAACCACTATGTCCTGCTCGATCGGCTGGAGGCTTCCAACACCGATCGCGGCAACGGCCAGGCCTGGGAGTCACGTGCATGGATCGGCGGCGACATCGACCGGCTCTGGCTGCGCAGCGAGGGCGAACGACACGACGGACGCACCGAATCCGGCTCGCTGGAAGCGTTCTATGGCCATGCCATGTCGCCATGGTGGGATCTGCTTGTGGGCGCGCGCCAGGACATCGGCGCAGGCGCACATCGCAGCTGGGCGGCTTTCGGCGTGCAAGGCCTGGCGCCCTACAAGTTCGAAACCGAAGCAACGCTGTATGTAGGCACTGGCAGCCGCGCGGCGTTGCGGCTGGAAGGCGAATACGAGGTCCTGCTGACCAACCGCCTGATCCTGCAGCCGCGTGTCGAGGCCGACATCGCGCTCACCGACGACAACCGCCGCGGCATTGGCAGCGGCCTGGAAGAGGTGGAACTTGGCTTGCGCCTGCGCTACGAGATCACCCGCCGCTTCGCGCCGTACATCGGCTGGGTACACAGCCGCAGCTTTGGCGATAGCGCACAGCGCGCCGCGATGGACGCTGCCCCCGCACGCGACAGCCGCTTTGTTGCCGGTGTACGCGTGTGGTTTTGA
>CGD11
ATGCTATGCTCGCTGCACCTGTCACTGCCTCGACTGTCCGTGCTGCATCGCCTGCTCCGCCTGCTGCTGTGCCTGTGCCTGGTTGCCAATACGGCCACCGGCGCGTGGGCGTCGGTGGGCATGGCCATGCCGGCAATAACGACGGGCGCGATGCCTGCCGCGGCCATGGCAGCAGGCACCGCCACCACCACGCACAGCGAGTCACCGGCAGCCCTGCCGTGCCATCAGGCCATGCCTCCGCCCACTGCCATGCAGTTGCACGACAAGGCCACGCATGCGCACGCGCCCGACTGCTGCAAGCTGGGCAGCTGCGATTGCCTGCAGCACGCCAGCCTCGCCTTGTTGACCTTGCCCGGCGTCGCCGCGGGCCTGCCCGGCCACCCGGCGTTGCCGGACACCTTGACCGAGGGGCGCGGCAGCCCGCTGCCCGACCAACCGGTACGACCTCCCATCGCCTGAGCGCCGACGGCCCTGCCTTGGCCGTCCTCGGCCCTGCGCGTGCTTGCGCGGGATCTCTTACGTTGTGCGCTGCGCCCATCTCTTGCCGATGGAGCGCGCAGGAGATGTCATGTCGTTCGATCCCTCGTTTTCCCACGGCTCAACCGCCAGCGGCCTGAGCCGGCGCCGTTTCGTTCAGGGACTGGCCCTGGGCGGCGTCGCTGCCGCCAGCGGCCTGTGGCGCAACGATGCGCGCGCCGCCGCCCAGGCCAACCCGCCGGTGCTGCGCGGAAGCAGCCAGTCGCTGCAGATCGGCCGCCTGCCGGTGAACTTCACCGGCCGCCCCCGCTCCGCAATCACGGTCAACCAGAGCCTGCCGGCGCCCACCCTGCGCTGGCGCGAGGGCGACACGGTAAGCGTGCGCGTGCGCAACGCGCTGACCGACCAACCCACGTCGGTGCATTGGCATGGCCTGTTGCTTCCGGCCAATATGGACGGTGTGCCGGGCATGAGTTTCGACGGCATCGCGCCGGGCCAGGAGTATCACTACCGCTTTGCGCTGCGGCAGTCCGGCACCTACTGGTACCACAGCCATTCGATGTTTCAGGAGCAGTCCGGGCTGTATGGCGCCATCGTCATCGACCCGCTGACGCCGCCGCCGTACCGGCATGATCGCGAACATGTGGTGCTGCTCTCGGACTGGACCGATCTGGACCCGGCCGCCCTGTTCCGCCGGCTCAAGCAGATGCCCAGCCACGACAACTACGCACAGCGCACCGTCGGCGATTTTCTACGCGATGCGCGAGAAGACGGCCTGCGCGCCACCCTGGCCGACCGCGGCATGTGGGGGCGCATGCGCATGACCCCGACCGACCTGTCCGACGTCAACGCCAACACCTATACCTACCTGCTCAACGGCGTCGCCCCGGCCGGCAACTGGACCGGGTTGTTCAAGCCAGGCGAAAAGGTGTTGCTGCGCTTCATCAACGGCGCGTCGATGACCTATTTCGACATCCGTATTCCTGGCCTGCGCATGACGGTGGTGGCCGCCGACGGGCAGTACGTGCATCCGGTCAGCGTGGACGAACTGCGCATCGCCGCGGCCGAGACCTTCGACGTGATTGTCGAACCGCTCGGCCAGGATGCGTTTACGTTGTTCGCGCAGGACATGGGCCGCACCGGCTTTGCCTGCGGTACGCTGGCAGTGCAACCCGGCTTGCAGGCGCCGATTCCCGCACTGGATCGGCGCGCCATCTTGACCATGCAGGACATGGGGCATGGCGAGGGGATGCACCACGCGCTGCCCGCAATGCACGGCGTGCCCGGGATGCTGGCGGCACATGGGATGCACACCATGCACTCGCACGACGATGCCCAGGCGCCCGACAAGGCGCCGCATCATCCGGCCAGCGAAACCGGCAACCCGCTGATCGACATGCGCAGCAATGCCACCGCACCGCGCCTGGACGACCCCGGCGTGGGCCTGCGCGACAACGGCCGCCGCGTGCTGTGCTACGCCGATCTGCATAGCCTGTTCGAGGATCCGGATGGGCGCGAACCCGCGCGCGACATCGAGTTGCATCTGACCGAGCACATGGAAAAGTTCGCCTGGTCCTTCGATGGCATCGCGTTCGCTTCCGCACAGCCCTTGCGACTGCAATACGGCGAGCGGCTGCGCATCGTGCTGGTCAACGACACCATGATGCAGCACCCCATCCACCTGCATGGCATGTGGAGCGACCTGGAAGATGCGCGCGGCAACTTCCAGGTACGCAAGCACACCATCGACATGCCGCCGGGCACCCGCCGCACCTACCGCGTGCGTGCCGATGCGCTCGGTCGCTGGGCGTATCACTGCCATCTGCTGTACCACATGGAAGCGGGGATGATGCGCGAAGCGCGGGTGGAGGCATGAGCCGCTTTCGCACAACGGCCTGGTTGGCTGTTGCGTTCCTGGCGAGCGCATCTGCGGTTGCACAGGAGCATCAGCACGGTGCGATGGAGGACGCATCGCGGGACATGCAGGGCCAGGCGATGCAAATGACCGATGGCGCGCATACGAGCCCTGCGTCATCTCAGGCCGCCCACATGGACCACGCTCACATGTCGCACGCTGACATGGGCACTGGCGCCATGGACGATGAATCGATGAAGCATGGGTCCATGGGCGATGGATCCATGGACGCTGCGGCCACGCACCACCAAGCGATGGATCACGCTTCGATGGATCACTCGAAGATGCACCACACGCAGTCCACACACCCTGCACAACCTCCTGCATCACCCACCGGGACACCCAATCACCCACTTCCACGCGACCCCATTCCCCCACCCACGGCGGACGACATCGCCGCTGCATTCGCACCATTGCACACGCATGCGATGCACTCGGCAGGGATCAACCACTATGTCCTGCTCGATCGGCTGGAGGCTTCCAACACCGATCGCGGCAACGGCCAGGCCTGGGAGTCACGTGCATGGATCGGCGGCGACATCGACCGGCTCTGGCTGCGCAGCGAGGGCGAACGACACGACGGACGCACCGAATCCGGCTCGCTGGAAGCGTTCTATGGCCATGCCATGTCGCCATGGTGGGATCTGCTTGTGGGCGCGCGCCAGGACATCGGCGCAGGCGCACATCGCAGCTGGGCGGCTTTCGGCGTGCAAGGCCTGGCGCCCTACAAGTTCGAAACCGAAGCAACGCTGTATGTAGGCACTGGCAGCCGCGCGGCGTTGCGGCTGGAAGGCGAATACGAGGTCCTGCTGACCAACCGCCTGATCCTGCAGCCGCGTGTCGAGGCCGACATCGCGCTCACCGACGACAACCGCCGCGGCATTGGCAGCGGCCTGGAAGAGGTGGAACTTGGCTTGCGCCTGCGCTACGAGATCACCCGCCGCTTCGCGCCGTACATCGGCTGGGTACACAGCCGCAGCTTTGGCGATAGCGCACAGCGCGCCGCGATGGACGCTGCCCCCGCACGCGACAGCCGCTTTGTTGCCGGTGTACGCGTGTGGTTTTGA
>CGD12
ATGCTATGCTCGCTGCACCTGTCACTGCCTCGACTGTCCGTGCTGCATCGCCTGCTCCGCCTGCTGCTGTGCCTGTGCCTGGTTGCCAATACGGCCACCGGCGCGTGGGCGTCGGTGGGCATGGCCATGCCGGCAATAACGACGGGCGCGATGCCTGCCGCGGCCATGGCAGCAGGCACCGCCACCACCACGCACAGCGAGTCACCGGCAGCCCTGCCGTGCCATCAGGCCATGCCTCCGCCCACTGCCATGCAGTTGCACGACAAGGCCACGCATGCGCACGCGCCCGACTGCTGCAAGCTGGGCAGCTGCGATTGCCTGCAGCACGCCAGCCTCGCCTTGTTGACCTTGCCCGGCGTCGCCGCGGGCCTGCCCGGCCACCCGGCGTTGCCGGACACCTTGACCGAGGGGCGCGGCAGCCCGCTGCCCGACCAACCGGTACGACCTCCCATCGCCTGAGCGCCGACGGCCCTGCCTTGGCCGTCCTCGGCCCTGCGCGTGCTTGCGCGGGATCTCTTACGTTGTGCGCTGCGCCCATCTCTTGCCGATGGAGCGCGCAGGAGATGTCATGTCGTTCGATCCCTCGTTTTCCCACGGCTCAACCGCCAGCGGCCTGAGCCGGCGCCGTTTCGTTCAGGGACTGGCCCTGGGCGGCGTCGCTGCCGCCAGCGGCCTGTGGCGCAACGATGCGCGCGCCGCCGCCCAGGCCAACCCGCCGGTGCTGCGCGGAAGCAGCCAGTCGCTGCAGATCGGCCGCCTGCCGGTGAACTTCACCGGCCGCCCCCGCTCCGCAATCACGGTCAACCAGAGCCTGCCGGCGCCCACCCTGCGCTGGCGCGAGGGCGACACGGTAAGCGTGCGCGTGCGCAACGCGCTGACCGACCAACCCACGTCGGTGCATTGGCATGGCCTGTTGCTTCCGGCCAATATGGACGGTGTGCCGGGCATGAGTTTCGACGGCATCGCGCCGGGCCAGGAGTATCACTACCGCTTTGCGCTGCGGCAGTCCGGCACCTACTGGTACCACAGCCATTCGATGTTTCAGGAGCAGTCCGGGCTGTATGGCGCCATCGTCATCGACCCGCTGACGCCGCCGCCGTACCGGCATGATCGCGAACATGTGGTGCTGCTCTCGGACTGGACCGATCTGGACCCGGCCGCCCTGTTCCGCCGGCTCAAGCAGATGCCCAGCCACGACAACTACGCACAGCGCACCGTCGGCGATTTTCTACGCGATGCGCGAGAAGACGGCCTGCGCGCCACCCTGGCCGACCGCGGCATGTGGGGGCGCATGCGCATGACCCCGACCGACCTGTCCGACGTCAACGCCAACACCTATACCTACCTGCTCAACGGCGTCGCCCCGGCCGGCAACTGGACCGGGTTGTTCAAGCCAGGCGAAAAGGTGTTGCTGCGCTTCATCAACGGCGCGTCGATGACCTATTTCGACATCCGTATTCCTGGCCTGCGCATGACGGTGGTGGCCGCCGACGGGCAGTACGTGCATCCGGTCAGCGTGGACGAACTGCGCATCGCCGCGGCCGAGACCTTCGACGTGATTGTCGAACCGCTCGGCCAGGATGCGTTTACGTTGTTCGCGCAGGACATGGGCCGCACCGGCTTTGCCTGCGGTACGCTGGCAGTGCAACCCGGCTTGCAGGCGCCGATTCCCGCACTGGATCGGCGCGCCATCTTGACCATGCAGGACATGGGGCATGGCGAGGGGATGCACCACGCGCTGCCCGCAATGCACGGCGTGCCCGGGATGCTGGCGGCACATGGGATGCACACCATGCACTCGCACGACGATGCCCAGGCGCCCGACAAGGCGCCGCATCATCCGGCCAGCGAAACCGGCAACCCGCTGATCGACATGCGCAGCAATGCCACCGCACCGCGCCTGGACGACCCCGGCGTGGGCCTGCGCGACAACGGCCGCCGCGTGCTGTGCTACGCCGATCTGCATAGCCTGTTCGAGGATCCGGATGGGCGCGAACCCGCGCGCGACATCGAGTTGCATCTGACCGAGCACATGGAAAAGTTCGCCTGGTCCTTCGATGGCATCGCGTTCGCTTCCGCACAGCCCTTGCGACTGCAATACGGCGAGCGGCTGCGCATCGTGCTGGTCAACGACACCATGATGCAGCACCCCATCCACCTGCATGGCATGTGGAGCGACCTGGAAGATGCGCGCGGCAACTTCCAGGTACGCAAGCACACCATCGACATGCCGCCGGGCACCCGCCGCACCTACCGCGTGCGTGCCGATGCGCTCGGTCGCTGGGCGTATCACTGCCATCTGCTGTACCACATGGAAGCGGGGATGATGCGCGAAGCGCGGGTGGAGGCATGAGCCGCTTTCGCACAACGGCCTGGTTGGCTGTTGCGTTCCTGGCGAGCGCATCTGCGGTTGCACAGGAGCATCAGCACGGTGCGATGGAGGACGCATCGCGGGACATGCAGGGCCAGGCGATGCAAATGACCGATGGCGCGCATACGAGCCCTGCGTCATCTCAGGCCGCCCACATGGACCACGCTCACATGTCGCACGCTGACATGGGCACTGGCGCCATGGACGATGAATCGATGAAGCATGGGTCCATGGGCGATGGATCCATGGACGCTGCGGCCACGCACCACCAAGCGATGGATCACGCTTCGATGGATCACTCGAAGATGCACCACACGCAGTCCACACACCCTGCACAACCTCCTGCATCACCCACCGGGACACCCAATCACCCACTTCCACGCGACCCCATTCCCCCACCCACGGCGGACGACATCGCCGCTGCATTCGCACCATTGCACACGCATGCGATGCACTCGGCAGGGATCAACCACTATGTCCTGCTCGATCGGCTGGAGGCTTCCAACACCGATCGCGGCAACGGCCAGGCCTGGGAGTCACGTGCATGGATCGGCGGCGACATCGACCGGCTCTGGCTGCGCAGCGAGGGCGAACGACACGACGGACGCACCGAATCCGGCTCGCTGGAAGCGTTCTATGGCCATGCCATGTCGCCATGGTGGGATCTGCTTGTGGGCGCGCGCCAGGACATCGGCGCAGGCGCACATCGCAGCTGGGCGGCTTTCGGCGTGCAAGGCCTGGCGCCCTACAAGTTCGAAACCGAAGCAACGCTGTATGTAGGCACTGGCAGCCGCGCGGCGTTGCGGCTGGAAGGCGAATACGAGGTCCTGCTGACCAACCGCCTGATCCTGCAGCCGCGTGTCGAGGCCGACATCGCGCTCACCGACGACAACCGCCGCGGCATTGGCAGCGGCCTGGAAGAGGTGGAACTTGGCTTGCGCCTGCGCTACGAGATCACCCGCCGCTTCGCGCCGTACATCGGCTGGGTACACAGCCGCAGCTTTGGCGATAGCGCACAGCGCGCCGCGATGGACGCTGCCCCCGCACGCGACAGCCGCTTTGTTGCCGGTGTACGCGTGTGGTTTTGA
>CGD17
ATGCTATGCTCGCTGCACCTGTCACTGCCTCGACTGTCCGTGCTGCATCGCCTGCTCCGCCTGCTGCTGTGCCTGTGCCTGGTTGCCAATACGGCCACCGGCGCGTGGGCGTCGGTGGGCATGGCCATGCCGGCAATAACGACGGGCGCGATGCCTGCCGCGGCCATGGCAGCAGGCACCGCCACCACCACGCACAGCGAGTCACCGGCAGCCCTGCCGTGCCATCAGGCCATGCCTCCGCCCACTGCCATGCAGTTGCACGACAAGGCCACGCATGCGCACGCGCCCGACTGCTGCAAGCTGGGCAGCTGCGATTGCCTGCAGCACGCCAGCCTCGCCTTGTTGACCTTGCCCGGCGTCGCCGCGGGCCTGCCCGGCCACCCGGCGTTGCCGGACACCTTGACCGAGGGGCGCGGCAGCCCGCTGCCCGACCAACCGGTACGACCTCCCATCGCCTGAGCGCCGACGGCCCTGCCTTGGCCGTCCTCGGCCCTGCGCGTGCTTGCGCGGGATCTCTTACGTTGTGCGCTGCGCCCATCTCTTGCCGATGGAGCGCGCAGGAGATGTCATGTCGTTCGATCCCTCGTTTTCCCACGGCTCAACCGCCAGCGGCCTGAGCCGGCGCCGTTTCGTTCAGGGACTGGCCCTGGGCGGCGTCGCTGCCGCCAGCGGCCTGTGGCGCAACGATGCGCGCGCCGCCGCCCAGGCCAACCCGCCGGTGCTGCGCGGAAGCAGCCAGTCGCTGCAGATCGGCCGCCTGCCGGTGAACTTCACCGGCCGCCCCCGCTCCGCAATCACGGTCAACCAGAGCCTGCCGGCGCCCACCCTGCGCTGGCGCGAGGGCGACACGGTAAGCGTGCGCGTGCGCAACGCGCTGACCGACCAACCCACGTCGGTGCATTGGCATGGCCTGTTGCTTCCGGCCAATATGGACGGTGTGCCGGGCATGAGTTTCGACGGCATCGCGCCGGGCCAGGAGTATCACTACCGCTTTGCGCTGCGGCAGTCCGGCACCTACTGGTACCACAGCCATTCGATGTTTCAGGAGCAGTCCGGGCTGTATGGCGCCATCGTCATCGACCCGCTGACGCCGCCGCCGTACCGGCATGATCGCGAACATGTGGTGCTGCTCTCGGACTGGACCGATCTGGACCCGGCCGCCCTGTTCCGCCGGCTCAAGCAGATGCCCAGCCACGACAACTACGCACAGCGCACCGTCGGCGATTTTCTACGCGATGCGCGAGAAGACGGCCTGCGCGCCACCCTGGCCGACCGCGGCATGTGGGGGCGCATGCGCATGACCCCGACCGACCTGTCCGACGTCAACGCCAACACCTATACCTACCTGCTCAACGGCGTCGCCCCGGCCGGCAACTGGACCGGGTTGTTCAAGCCAGGCGAAAAGGTGTTGCTGCGCTTCATCAACGGCGCGTCGATGACCTATTTCGACATCCGTATTCCTGGCCTGCGCATGACGGTGGTGGCCGCCGACGGGCAGTACGTGCATCCAGTCAGCGTGGACGAACTGCGCATCGCCGCGGCCGAGACCTTCGACGTGATTGTCGAACCGCTCGGCCAGGATGCGTTTACGTTGTTCGCGCAGGACATGGGCCGCACCGGCTTTGCCTGCGGTACGCTGGCAGTGCAACCCGGCTTGCAGGCGCCGATTCCCGCACTGGATCGGCGCGCCATCTTGACCATGCAGGACATGGGGCATGGCGAGGGGATGCACCACGCGCTGCCCGCAATGCACGGCGTGCCCGGGATGCTGGCGGCACATGGGATGCACACCATGCACTCGCACGACGATGCCCAGGCGCCCGACAAGGCGCCGCATCATCCGGCCAGCGAAACCGGCAACCCGCTGATCGACATGCGCAGCAATGCCACCGCACCGCGCCTGGACGACCCCGGCGTGGGCCTGCGCGACAACGGCCGCCGCGTGCTGTGCTACGCCGATCTGCATAGCCTGTTCGAGGATCCGGATGGGCGCGAACCCGCGCGCGACATCGAGTTGCATCTGACCGAGCACATGGAAAAGTTCGCCTGGTCCTTCGATGGCATCGCGTTCGCTTCCGCACAGCCCTTGCGACTGCAATACGGCGAGCGGCTGCGCATCGTGCTGGTCAACGACACCATGATGCAGCACCCCATCCACCTGCATGGCATGTGGAGCGACCTGGAAGATGCGCGCGGCAACTTCCAGGTACGCAAGCACACCATCGACATGCCGCCGGGCACCCGCCGCACCTACCGCGTGCGTGCCGATGCGCTCGGTCGCTGGGCGTATCACTGCCATCTGCTGTACCACATGGAAGCGGGGATGATGCGCGAAGCGCGGGTGGAGGCATGAGCCGCTTTCGCACAACGGCCTGGTTGGCTGTTGCGTTCCTGGCGAGCGCATCTGCGGTTGCACAGGAGCATCAGCACGGTGCGATGGAGGACGCATCGCGGGACATGCAGGGCCAGGCGATGCAAATGACCGATGGCGCGCATACGAGCCCTGCGTCATCTCAGGCCGCCCACATGGACCACGCTCACATGTCGCACGCTGACATGGGCACTGGCGCCATGGACGATGAATCGATGAAGCATGGGTCCATGGGCGATGGATCCATGGACGCTGCGGCCACGCACCACCAAGCGATGGATCACGCTTCGATGGATCACTCGAAGATGCACCACACGCAGTCCACACACCCTGCACAACCTCCTGCATCACCCACCGGGACACCCAATCACCCACTTCCACGCGACCCCATTCCCCCACCCACGGCGGACGACATCGCCGCTGCATTCGCACCATTGCACACGCATGCGATGCACTCGGCAGGGATCAACCACTATGTCCTGCTCGATCGGCTGGAGGCTTCCAACACCGATCGCGGCAACGGCCAGGCCTGGGAGTCACGTGCATGGATCGGCGGCGACATCGACCGGCTCTGGCTGCGCAGCGAGGGCGAACGACACGACGGACGCACCGAATCCGGCTCGCTGGAAGCGTTCTATGGCCATGCCATGTCGCCATGGTGGGATCTGCTTGTGGGCGCGCGCCAGGACATCGGCGCAGGCGCACATCGCAGCTGGGCGGCTTTCGGCGTGCAAGGCCTGGCGCCCTACAAGTTCGAAACCGAAGCAACGCTGTATGTAGGCACTGGCAGCCGCGCGGCGTTGCGGCTGGAAGGCGAATACGAGGTCCTGCTGACCAACCGCCTGATCCTGCAGCCGCGTGTCGAGGCCGACATCGCGCTCACCGACGACAACCGCCGCGGCATTGGCAGCGGCCTGGAAGAGGTGGAACTTGGCTTGCGCCTGCGCTACGAGATCACCCGCCGCTTCGCGCCGTACATCGGCTGGGTACACAGCCGCAGCTTTGGCGATAGCGCACAGCGCGCCGCGATGGACGCTGCCCCCGCACGCGACAGCCGCTTTGTTGCCGGTGTACGCGTGTGGTTTTGA
>CGD19
ATGCTATGCTCGCTGCACCTGTCACTGCCTCGACTGTCCGTGCTGCATCGCCTGCTCCGCCTGCTGCTGTGCCTGTGCCTGGTTGCCAATACGGCCACCGGCGCGTGGGCGTCGGTGGGCATGGCCATGCCGGCAATAACGACGGGCGCGATGCCTGCCGCGGCCATGGCAGCAGGCACCGCCACCACCACGCACAGCGAGTCACCGGCAGCCCTGCCGTGCCATCAGGCCATGCCTCCGCCCACTGCCATGCAGTTGCACGACAAGGCCACGCATGCGCACGCGCCCGACTGCTGCAAGCTGGGCAGCTGCGATTGCCTGCAGCACGCCAGCCTCGCCTTGTTGACCTTGCCCGGCGTCGCCGCGGGCCTGCCCGGCCACCCGGCGTTGCCGGACACCTTGACCGAGGGGCGCGGCAGCCCGCTGCCCGACCAACCGGTACGACCTCCCATCGCCTGAGCGCCGACGGCCCTGCCTTGGCCGTCCTCGGCCCTGCGCGTGCTTGCGCGGGATCTCTTACGTTGTGCGCTGCGCCCATCTCTTGCCGATGGAGCGCGCAGGAGATGTCATGTCGTTCGATCCCTCGTTTTCCCACGGCTCAACCGCCAGCGGCCTGAGCCGGCGCCGTTTCGTTCAGGGACTGGCCCTGGGCGGCGTCGCTGCCGCCAGCGGCCTGTGGCGCAACGATGCGCGCGCCGCCGCCCAGGCCAACCCGCCGGTGCTGCGCGGAAGCAGCCAGTCGCTGCAGATCGGCCGCCTGCCGGTGAACTTCACCGGCCGCCCCCGCTCCGCAATCACGGTCAACCAGAGCCTGCCGGCGCCCACCCTGCGCTGGCGCGAGGGCGACACGGTAAGCGTGCGCGTGCGCAACGCGCTGACCGACCAACCCACGTCGGTGCATTGGCATGGCCTGTTGCTTCCGGCCAATATGGACGGTGTGCCGGGCATGAGTTTCGACGGCATCGCGCCGGGCCAGGAGTATCACTACCGCTTTGCGCTGCGGCAGTCCGGCACCTACTGGTACCACAGCCATTCGATGTTTCAGGAGCAGTCCGGGCTGTATGGCGCCATCGTCATCGACCCGCTGACGCCGCCGCCGTACCGGCATGATCGCGAACATGTGGTGCTGCTCTCGGACTGGACCGATCTGGACCCGGCCGCCCTGTTCCGCCGGCTCAAGCAGATGCCCAGCCACGACAACTACGCACAGCGCACCGTCGGCGATTTTCTACGCGATGCGCGAGAAGACGGCCTGCGCGCCACCCTGGCCGACCGCGGCATGTGGGGGCGCATGCGCATGACCCCGACCGACCTGTCCGACGTCAACGCCAACACCTATACCTACCTGCTCAACGGCGTCGCCCCGGCCGGCAACTGGACCGGGTTGTTCAAGCCAGGCGAAAAGGTGTTGCTGCGCTTCATCAACGGCGCGTCGATGACCTATTTCGACATCCGTATTCCTGGCCTGCGCATGACGGTGGTGGCCGCCGACGGGCAGTACGTGCATCCGGTCAGCGTGGACGAACTGCGCATCGCCGCGGCCGAGACCTTCGACGTGATTGTCGAACCGCTCGGCCAGGATGCGTTTACGTTGTTCGCGCAGGACATGGGCCGCACCGGCTTTGCCTGCGGTACGCTGGCAGTGCAACCCGGCTTGCAGGCGCCGATTCCCGCACTGGATCGGCGCGCCATCTTGACCATGCAGGACATGGGGCATGGCGAGGGGATGCACCACGCGCTGCCCGCAATGCACGGCGTGCCCGGGATGCTGGCGGCACATGGGATGCACACCATGCACTCGCACGACGATGCCCAGGCGCCCGACAAGGCGCCGCATCATCCGGCCAGCGAAACCGGCAACCCGCTGATCGACATGCGCAGCAATGCCACCGCACCGCGCCTGGACGACCCCGGCGTGGGCCTGCGCGACAACGGCCGCCGCGTGCTGTGCTACGCCGATCTGCATAGCCTGTTCGAGGATCCGGATGGGCGCGAACCCGCGCGCGACATCGAGTTGCATCTGACCGAGCACATGGAAAAGTTCGCCTGGTCCTTCGATGGCATCGCGTTCGCTTCCGCACAGCCCTTGCGACTGCAATACGGCGAGCGGCTGCGCATCGTGCTGGTCAACGACACCATGATGCAGCACCCCATCCACCTGCATGGCATGTGGAGCGACCTGGAAGATGCGCGCGGCAACTTCCAGGTACGCAAGCACACCATCGACATGCCGCCGGGCACCCGCCGCACCTACCGCGTGCGTGCCGATGCGCTCGGTCGCTGGGCGTATCACTGCCATCTGCTGTACCACATGGAAGCGGGGATGATGCGCGAAGCGCGGGTGGAGGCATGAGCCGCTTTCGCACAACGGCCTGGTTGGCTGTTGCGTTCCTGGCGAGCGCATCTGCGGTTGCACAGGAGCATCAGCACGGTGCGATGGAGGACGCATCGCGGGACATGCAGGGCCAGGCGATGCAAATGACCGATGGCGCGCATACGAGCCCTGCGTCATCTCAGGCCGCCCACATGGACCACGCTCACATGTCGCACGCTGACATGGGCACTGGCGCCATGGACGATGAATCGATGAAGCATGGGTCCATGGGCGATGGATCCATGGACGCTGCGGCCACGCACCACCAAGCGATGGATCACGCTTCGATGGATCACTCGAAGATGCACCACACGCAGTCCACACACCCTGCACAACCTCCTGCATCACCCACCGGGACACCCAATCACCCACTTCCACGCGACCCCATTCCCCCACCCACGGCGGACGACATCGCCGCTGCATTCGCACCATTGCACACGCATGCGATGCACTCGGCAGGGATCAACCACTATGTCCTGCTCGATCGGCTGGAGGCTTCCAACACCGATCGCGGCAACGGCCAGGCCTGGGAGTCACGTGCATGGATCGGCGGCGACATCGACCGGCTCTGGCTGCGCAGCGAGGGCGAACGACACGACGGACGCACCGAATCCGGCTCGCTGGAAGCGTTCTATGGCCATGCCATGTCGCCATGGTGGGATCTGCTTGTGGGCGCGCGCCAGGACATCGGCGCAGGCGCACATCGCAGCTGGGCGGCTTTCGGCGTGCAAGGCCTGGCGCCCTACAAGTTCGAAACCGAAGCAACGCTGTATGTAGGCACTGGCAGCCGCGCGGCGTTGCGGCTGGAAGGCGAATACGAGGTCCTGCTGACCAACCGCCTGATCCTGCAGCCGCGTGTCGAGGCCGACATCGCGCTCACCGACGACAACCGCCGCGGCATTGGCAGCGGCCTGGAAGAGGTGGAACTTGGCTTGCGCCTGCGCTACGAGATCACCCGCCGCTTCGCGCCGTACATCGGCTGGGTACACAGCCGCAGCTTTGGCGATAGCGCACAGCGCGCCGCGATGGACGCTGCCCCCGCACGCGACAGCCGCTTTGTTGCCGGTGTACGCGTGTGGTTTTGA
>CGD24
ATGCTATGCTCGCTGCACCTGTCACTGCCTCGACTGTCCGTGCTGCATCGCCTGCTCCGCCTGCTGCTGTGCCTGTGCCTGGTTGCCAATACGGCCACCGGCGCGTGGGCGTCGGTGGGCATGGCCATGCCGGCAATAACGACGGGCGCGATGCCTGCCGCGGCCATGGCAGCAGGCACCGCCACCACCACGCACAGCGAGTCACCGGCAGCCCTGCCGTGCCATCAGGCCATGCCTCCGCCCACTGCCATGCAGTTGCACGACAAGGCCACGCATGCGCACGCGCCCGACTGCTGCAAGCTGGGCAGCTGCGATTGCCTGCAGCACGCCAGCCTCGCCTTGTTGACCTTGCCCGGCGTCGCCGCGGGCCTGCCCGGCCACCCGGCGTTGCCGGACACCTTGACCGAGGGGCGCGGCAGCCCGCTGCCCGACCAACCGGTACGACCTCCCATCGCCTGAGCGCCGACGGCCCTGCCTTGGCCGTCCTCGGCCCTGCGCGTGCTTGCGCGGGATCTCTTACGTTGTGCGCTGCGCCCATCTCTTGCCGATGGAGCGCGCAGGAGATGTCATGTCGTTCGATCCCTCGTTTTCCCACGGCTCAACCGCCAGCGGCCTGAGCCGGCGCCGTTTCGTTCAGGGACTGGCCCTGGGCGGCGTCGCTGCCGCCAGCGGCCTGTGGCGCAACGATGCGCGCGCCGCCGCCCAGGCCAACCCGCCGGTGCTGCGCGGAAGCAGCCAGTCGCTGCAGATCGGCCGCCTGCCGGTGAACTTCACCGGCCGCCCCCGCTCCGCAATCACGGTCAACCAGAGCCTGCCGGCGCCCACCCTGCGCTGGCGCGAGGGCGACACGGTAAGCGTGCGCGTGCGCAACGCGCTGACCGACCAACCCACGTCGGTGCATTGGCATGGCCTGTTGCTTCCGGCCAATATGGACGGTGTGCCGGGCATGAGTTTCGACGGCATCGCGCCGGGCCAGGAGTATCACTACCGCTTTGCGCTGCGGCAGTCCGGCACCTACTGGTACCACAGCCATTCGATGTTTCAGGAGCAGTCCGGGCTGTATGGCGCCATCGTCATCGACCCGCTGACGCCGCCGCCGTACCGGCATGATCGCGAACATGTGGTGCTGCTCTCGGACTGGACCGATCTGGACCCGGCCGCCCTGTTCCGCCGGCTCAAGCAGATGCCCAGCCACGACAACTACGCACAGCGCACCGTCGGCGATTTTCTACGCGATGCGCGAGAAGACGGCCTGCGCGCCACCCTGGCCGACCGCGGCATGTGGGGGCGCATGCGCATGACCCCGACCGACCTGTCCGACGTCAACGCCAACACCTATACCTACCTGCTCAACGGCGTCGCCCCGGCCGGCAACTGGACCGGGTTGTTCAAGCCAGGCGAAAAGGTGTTGCTGCGCTTCATCAACGGCGCGTCGATGACCTATTTCGACATCCGTATTCCTGGCCTGCGCATGACGGTGGTGGCCGCCGACGGGCAGTACGTGCATCCGGTCAGCGTGGACGAACTGCGCATCGCCGCGGCCGAGACCTTCGACGTGATTGTCGAACCGCTCGGCCAGGATGCGTTTACGTTGTTCGCGCAGGACATGGGCCGCACCGGCTTTGCCTGCGGTACGCTGGCAGTGCAACCCGGCTTGCAGGCGCCGATTCCCGCACTGGATCGGCGCGCCATCTTGACCATGCAGGACATGGGGCATGGCGAGGGGATGCACCACGCGCTGCCCGCAATGCACGGCGTGCCCGGGATGCTGGCGGCACATGGGATGCACACCATGCACTCGCACGACGATGCCCAGGCGCCCGACAAGGCGCCGCATCATCCGGCCAGCGAAACCGGCAACCCGCTGATCGACATGCGCAGCAATGCCACCGCACCGCGCCTGGACGACCCCGGCGTGGGCCTGCGCGACAACGGCCGCCGCGTGCTGTGCTACGCCGATCTGCATAGCCTGTTCGAGGATCCGGATGGGCGCGAACCCGCGCGCGACATCGAGTTGCATCTGACCGAGCACATGGAAAAGTTCGCCTGGTCCTTCGATGGCATCGCGTTCGCTTCCGCACAGCCCTTGCGACTGCAATACGGCGAGCGGCTGCGCATCGTGCTGGTCAACGACACCATGATGCAGCACCCCATCCACCTGCATGGCATGTGGAGCGACCTGGAAGATGCGCGCGGCAACTTCCAGGTACGCAAGCACACCATCGACATGCCGCCGGGCACCCGCCGCACCTACCGCGTGCGTGCCGATGCGCTCGGTCGCTGGGCGTATCACTGCCATCTGCTGTACCACATGGAAGCGGGGATGATGCGCGAAGCGCGGGTGGAGGCATGAGCCGCTTTCGCACAACGGCCTGGTTGGCTGTTGCGTTCCTGGCGAGCGCATCTGCGGTTGCACAGGAGCATCAGCACGGTGCGATGGAGGACGCATCGCGGGACATGCAGGGCCAGGCGATGCAAATGACCGATGGCGCGCATACGAGCCCTGCGTCATCTCAGGCCGCCCACATGGACCACGCTCACATGTCGCACGCTGACATGGGCACTGGCGCCATGGACGATGAATCGATGAAGCATGGGTCCATGGGCGATGGATCCATGGACGCTGCGGCCACGCACCACCAAGCGATGGATCACGCTTCGATGGATCACTCGAAGATGCACCACACGCAGTCCACACACCCTGCACAACCTCCTGCATCACCCACCGGGACACCCAATCACCCACTTCCACGCGACCCCATTCCCCCACCCACGGCGGACGACATCGCCGCTGCATTCGCACCATTGCACACGCATGCGATGCACTCGGCAGGGATCAACCACTATGTCCTGCTCGATCGGCTGGAGGCTTCCAACACCGATCGCGGCAACGGCCAGGCCTGGGAGTCACGTGCATGGATCGGCGGCGACATCGACCGGCTCTGGCTGCGCAGCGAGGGCGAACGACACGACGGACGCACCGAATCCGGCTCGCTGGAAGCGTTCTATGGCCATGCCATGTCGCCATGGTGGGATCTGCTTGTGGGCGCGCGCCAGGACATCGGCGCAGGCGCACATCGCAGCTGGGCGGCTTTCGGCGTGCAAGGCCTGGCGCCCTACAAGTTCGAAACCGAAGCAACGCTGTATGTAGGCACTGGCAGCCGCGCGGCGTTGCGGCTGGAAGGCGAATACGAGGTCCTGCTGACCAACCGCCTGATCCTGCAGCCGCGTGTCGAGGCCGACATCGCGCTCACCGACGACAACCGCCGCGGCATTGGCAGCGGCCTGGAAGAGGTGGAACTTGGCTTGCGCCTGCGCTACGAGATCACCCGCCGCTTCGCGCCGTACATCGGCTGGGTACACAGCCGCAGCTTTGGCGATAGCGCACAGCGCGCCGCGATGGACGCTGCCCCCGCACGCGACAGCCGCTTTGTTGCCGGTGTACGCGTGTGGTTTTGA
>CGD25
ATGCTATGCTCGCTGCACCTGTCACTGCCTCGACTGTCCGTGCTGCATCGCCTGCTCCGCCTGCTGCTGTGCCTGTGCCTGGTTGCCAATACGGCCACCGGCGCGTGGGCGTCGGTGGGCATGGCCATGCCGGCAATAACGACGGGCGCGATGCCTGCCGCGGCCATGGCAGCAGGCACCGCCACCACCACGCACAGCGAGTCACCGGCAGCCCTGCCGTGCCATCAGGCCATGCCTCCGCCCACTGCCATGCAGTTGCACGACAAGGCCACGCATGCGCACGCGCCCGACTGCTGCAAGCTGGGCAGCTGCGATTGCCTGCAGCACGCCAGCCTCGCCTTGTTGACCTTGCCCGGCGTCGCCGCGGGCCTGCCCGGCCACCCGGCGTTGCCGGACACCTTGACCGAGGGGCGCGGCAGCCCGCTGCCCGACCAACCGGTACGACCTCCCATCGCCTGAGCGCCGACGGCCCTGCCTTGGCCGTCCTCGGCCCTGCGCGTGCTTGCGCGGGATCTCTTACGTTGTGCGCTGCGCCCATCTCTTGCCGATGGAGCGCGCAGGAGATGTCATGTCGTTCGATCCCTCGTTTTCCCACGGCTCAACCGCCAGCGGCCTGAGCCGGCGCCGTTTCGTTCAGGGACTGGCCCTGGGCGGCGTCGCTGCCGCCAGCGGCCTGTGGCGCAACGATGCGCGCGCCGCCGCCCAGGCCAACCCGCCGGTGCTGCGCGGAAGCAGCCAGTCGCTGCAGATCGGCCGCCTGCCGGTGAACTTCACCGGCCGCCCCCGCTCCGCAATCACGGTCAACCAGAGCCTGCCGGCGCCCACCCTGCGCTGGCGCGAGGGCGACACGGTAAGCGTGCGCGTGCGCAACGCGCTGACCGACCAACCCACGTCGGTGCATTGGCATGGCCTGTTGCTTCCGGCCAATATGGACGGTGTGCCGGGCATGAGTTTCGACGGCATCGCGCCGGGCCAGGAGTATCACTACCGCTTTGCGCTGCGGCAGTCCGGCACCTACTGGTACCACAGCCATTCGATGTTTCAGGAGCAGTCCGGGCTGTATGGCGCCATCGTCATCGACCCGCTGACGCCGCCGCCGTACCGGCATGATCGCGAACATGTGGTGCTGCTCTCGGACTGGACCGATCTGGACCCGGCCGCCCTGTTCCGCCGGCTCAAGCAGATGCCCAGCCACGACAACTACGCACAGCGCACCGTCGGCGATTTTCTACGCGATGCGCGAGAAGACGGCCTGCGCGCCACCCTGGCCGACCGCGGCATGTGGGGGCGCATGCGCATGACCCCGACCGACCTGTCCGACGTCAACGCCAACACCTATACCTACCTGCTCAACGGCGTCGCCCCGGCCGGCAACTGGACCGGGTTGTTCAAGCCAGGCGAAAAGGTGTTGCTGCGCTTCATCAACGGCGCGTCGATGACCTATTTCGACATCCGTATTCCTGGCCTGCGCATGACGGTGGTGGCCGCCGACGGGCAGTACGTGCATCCGGTCAGCGTGGACGAACTGCGCATCGCCGCGGCCGAGACCTTCGACGTGATTGTCGAACCGCTCGGCCAGGATGCGTTTACGTTGTTCGCGCAGGACATGGGCCGCACCGGCTTTGCCTGCGGTACGCTGGCAGTGCAACCCGGCTTGCAGGCGCCGATTCCCGCACTGGATCGGCGCGCCATCTTGACCATGCAGGACATGGGGCATGGCGAGGGGATGCACCACGCGCTGCCCGCAATGCACGGCGTGCCCGGGATGCTGGCGGCACATGGGATGCACACCATGCACTCGCACGACGATGCCCAGGCGCCCGACAAGGCGCCGCATCATCCGGCCAGCGAAACCGGCAACCCGCTGATCGACATGCGCAGCAATGCCACCGCACCGCGCCTGGACGACCCCGGCGTGGGCCTGCGCGACAACGGCCGCCGCGTGCTGTGCTACGCCGATCTGCATAGCCTGTTCGAGGATCCGGATGGGCGCGAACCCGCGCGCGACATCGAGTTGCATCTGACCGAGCACATGGAAAAGTTCGCCTGGTCCTTCGATGGCATCGCGTTCGCTTCCGCACAGCCCTTGCGACTGCAATACGGCGAGCGGCTGCGCATCGTGCTGGTCAACGACACCATGATGCAGCACCCCATCCACCTGCATGGCATGTGGAGCGACCTGGAAGATGCGCGCGGCAACTTCCAGGTACGCAAGCACACCATCGACATGCCGCCGGGCACCCGCCGCACCTACCGCGTGCGTGCCGATGCGCTCGGTCGCTGGGCGTATCACTGCCATCTGCTGTACCACATGGAAGCGGGGATGATGCGCGAAGCGCGGGTGGAGGCATGAGCCGCTTTCGCACAACGGCCTGGTTGGCTGTTGCGTTCCTGGCGAGCGCATCTGCGGTTGCACAGGAGCATCAGCACGGTGCGATGGAGGACGCATCGCGGGACATGCAGGGCCAGGCGATGCAAATGACCGATGGCGCGCATACGAGCCCTGCGTCATCTCAGGCCGCCCACATGGACCACGCTCACATGTCGCACGCTGACATGGGCACTGGCGCCATGGACGATGAATCGATGAAGCATGGGTCCATGGGCGATGGATCCATGGACGCTGCGGCCACGCACCACCAAGCGATGGATCACGCTTCGATGGATCACTCGAAGATGCACCACACGCAGTCCACACACCCTGCACAACCTCCTGCATCACCCACCGGGACACCCAATCACCCACTTCCACGCGACCCCATTCCCCCACCCACGGCGGACGACATCGCCGCTGCATTCGCACCATTGCACACGCATGCGATGCACTCGGCAGGGATCAACCACTATGTCCTGCTCGATCGGCTGGAGGCTTCCAACACCGATCGCGGCAACGGCCAGGCCTGGGAGTCACGTGCATGGATCGGCGGCGACATCGACCGGCTCTGGCTGCGCAGCGAGGGCGAACGACACGACGGACGCACCGAATCCGGCTCGCTGGAAGCGTTCTATGGCCATGCCATGTCGCCATGGTGGGATCTGCTTGTGGGCGCGCGCCAGGACATCGGCGCAGGCGCACATCGCAGCTGGGCGGCTTTCGGCGTGCAAGGCCTGGCGCCCTACAAGTTCGAAACCGAAGCAACGCTGTATGTAGGCACTGGCAGCCGCGCGGCGTTGCGGCTGGAAGGCGAATACGAGGTCCTGCTGACCAACCGCCTGATCCTGCAGCCGCGTGTCGAGGCCGACATCGCGCTCACCGACGACAACCGCCGCGGCATTGGCAGCGGCCTGGAAGAGGTGGAACTTGGCTTGCGCCTGCGCTACGAGATCACCCGCCGCTTCGCGCCGTACATCGGCTGGGTACACAGCCGCAGCTTTGGCGATAGCGCACAGCGCGCCGCGATGGACGCTGCCCCCGCACGCGACAGCCGCTTTGTTGCCGGTGTACGCGTGTGGTTTTGA
>CGD31
ATGCTATGCTCGCTGCACCTGTCACTGCCTCGACTGTCCGTGCTGCATCGCCTGCTCCGCCTGCTGCTGTGCCTGTGCCTGGTTGCCAATACGGCCACCGGCGCGTGGGCGTCGGTGGGCATGGCCATGCCGGCAATAACGACGGGCGCGATGCCTGCCGCGGCCATGGCAGCAGGCACCGCCACCACCACGCACAGCGAGTCACCGGCAGCCCTGCCGTGCCATCAGGCCATGCCTCCGCCCACTGCCATGCAGTTGCACGACAAGGCCACGCATGCGCACGCGCCCGACTGCTGCAAGCTGGGCAGCTGCGATTGCCTGCAGCACGCCAGCCTCGCCTTGTTGACCTTGCCCGGCGTCGCCGCGGGCCTGCCCGGCCACCCGGCGTTGCCGGACACCTTGACCGAGGGGCGCGGCAGCCCGCTGCCCGACCAACCGGTACGACCTCCCATCGCCTGAGCGCCGACGGCCCTGCCTTGGCCGTCCTCGGCCCTGCGCGTGCTTGCGCGGGATCTCTTACGTTGTGCGCTGCGCCCATCTCTTGCCGATGGAGCGCGCAGGAGATGTCATGTCGTTCGATCCCTCGTTTTCCCACGGCTCAACCGCCAGCGGCCTGAGCCGGCGCCGTTTCGTTCAGGGACTGGCCCTGGGCGGCGTCGCTGCCGCCAGCGGCCTGTGGCGCAACGATGCGCGCGCCGCCGCCCAGGCCAACCCGCCGGTGCTGCGCGGAAGCAGCCAGTCGCTGCAGATCGGCCGCCTGCCGGTGAACTTCACCGGCCGCCCCCGCTCCGCAATCACGGTCAACCAGAGCCTGCCGGCGCCCACCCTGCGCTGGCGCGAGGGCGACACGGTAAGCGTGCGCGTGCGCAACGCGCTGACCGACCAACCCACGTCGGTGCATTGGCATGGCCTGTTGCTTCCGGCCAATATGGACGGTGTGCCGGGCATGAGTTTCGACGGCATCGCGCCGGGCCAGGAGTATCACTACCGCTTTGCGCTGCGGCAGTCCGGCACCTACTGGTACCACAGCCATTCGATGTTTCAGGAGCAGTCCGGGCTGTATGGCGCCATCGTCATCGACCCGCTGACGCCGCCGCCGTACCGGCATGATCGCGAACATGTGGTGCTGCTCTCGGACTGGACCGATCTGGACCCGGCCGCCCTGTTCCGCCGGCTCAAGCAGATGCCCAGCCACGACAACTACGCACAGCGCACCGTCGGCGATTTTCTACGCGATGCGCGAGAAGACGGCCTGCGCGCCACCCTGGCCGACCGCGGCATGTGGGGGCGCATGCGCATGACCCCGACCGACCTGTCCGACGTCAACGCCAACACCTATACCTACCTGCTCAACGGCGTCGCCCCGGCCGGCAACTGGACCGGGTTGTTCAAGCCAGGCGAAAAGGTGTTGCTGCGCTTCATCAACGGCGCGTCGATGACCTATTTCGACATCCGTATTCCTGGCCTGCGCATGACGGTGGTGGCCGCCGACGGGCAGTACGTGCATCCGGTCAGCGTGGACGAACTGCGCATCGCCGCGGCCGAGACCTTCGACGTGATTGTCGAACCGCTCGGCCAGGATGCGTTTACGTTGTTCGCGCAGGACATGGGCCGCACCGGCTTTGCCTGCGGTACGCTGGCAGTGCAACCCGGCTTGCAGGCGCCGATTCCCGCACTGGATCGGCGCGCCATCTTGACCATGCAGGACATGGGGCATGGCGAGGGGATGCACCACGCGCTGCCCGCAATGCACGGCGTGCCCGGGATGCTGGCGGCACATGGGATGCACACCATGCACTCGCACGACGATGCCCAGGCGCCCGACAAGGCGCCGCATCATCCGGCCAGCGAAACCGGCAACCCGCTGATCGACATGCGCAGCAATGCCACCGCACCGCGCCTGGACGACCCCGGCGTGGGCCTGCGCGACAACGGCCGCCGCGTGCTGTGCTACGCCGATCTGCATAGCCTGTTCGAGGATCCGGATGGGCGCGAACCCGCGCGCGACATCGAGTTGCATCTGACCGAGCACATGGAAAAGTTCGCCTGGTCCTTCGATGGCATCGCGTTCGCTTCCGCACAGCCCTTGCGACTGCAATACGGCGAGCGGCTGCGCATCGTGCTGGTCAACGACACCATGATGCAGCACCCCATCCACCTGCATGGCATGTGGAGCGACCTGGAAGATGCGCGCGGCAACTTCCAGGTACGCAAGCACACCATCGACATGCCGCCGGGCACCCGCCGCACCTACCGCGTGCGTGCCGATGCGCTCGGTCGCTGGGCGTATCACTGCCATCTGCTGTACCACATGGAAGCGGGGATGATGCGCGAAGCGCGGGTGGAGGCATGAGCCGCTTTCGCACAACGGCCTGGTTGGCTGTTGCGTTCCTGGCGAGCGCATCTGCGGTTGCACAGGAGCATCAGCACGGTGCGATGGAGGACGCATCGCGGGACATGCAGGGCCAGGCGATGCAAATGACCGATGGCGCGCATACGAGCCCTGCGTCATCTCAGGCCGCCCACATGGACCACGCTCACATGTCGCACGCTGACATGGGCACTGGCGCCATGGACGATGAATCGATGAAGCATGGGTCCATGGGCGATGGATCCATGGACGCTGCGGCCACGCACCACCAAGCGATGGATCACGCTTCGATGGATCACTCGAAGATGCACCACACGCAGTCCACACACCCTGCACAACCTCCTGCATCACCCACCGGGACACCCAATCACCCACTTCCACGCGACCCCATTCCCCCACCCACGGCGGACGACATCGCCGCTGCATTCGCACCATTGCACACGCATGCGATGCACTCGGCAGGGATCAACCACTATGTCCTGCTCGATCGGCTGGAGGCTTCCAACACCGATCGCGGCAACGGCCAGGCCTGGGAGTCACGTGCATGGATCGGCGGCGACATCGACCGGCTCTGGCTGCGCAGCGAGGGCGAACGACACGACGGACGCACCGAATCCGGCTCGCTGGAAGCGTTCTATGGCCATGCCATGTCGCCATGGTGGGATCTGCTTGTGGGCGCGCGCCAGGACATCGGCGCAGGCGCACATCGCAGCTGGGCGGCTTTCGGCGTGCAAGGCCTGGCGCCCTACAAGTTCGAAACCGAAGCAACGCTGTATGTAGGCACTGGCAGCCGCGCGGCGTTGCGGCTGGAAGGCGAATACGAGGTCCTGCTGACCAACCGCCTGATCCTGCAGCCGCGTGTCGAGGCCGACATCGCGCTCACCGACGACAACCGCCGCGGCATTGGCAGCGGCCTGGAAGAGGTGGAACTTGGCTTGCGCCTGCGCTACGAGATCACCCGCCGCTTCGCGCCGTACATCGGCTGGGTACACAGCCGCAGCTTTGGCGATAGCGCACAGCGCGCCGCGATGGACGCTGCCCCCGCACGCGACAGCCGCTTTGTTGCCGGTGTACGCGTGTGGTTTTGA
>CGD37
ATGCTATGCTCGCTGCACCTGTCACTGCCTCGACTGTCCGTGCTGCATCGCCTGCTCCGCCTGCTGCTGTGCCTGTGCCTGGTTGCCAATACGGCCACCGGCGCGTGGGCGTCGGTGGGCATGGCCATGCCGGCAATAACGACGGGCGCGATGCCTGCCGCGGCCATGGCAGCAGGCACCGCCACCACCACGCACAGCGAGTCACCGGCAGCCCTGCCGTGCCATCAGGCCATGCCTCCGCCCACTGCCATGCAGTTGCACGACAAGGCCACGCATGCGCACGCGCCCGACTGCTGCAAGCTGGGCAGCTGCGATTGCCTGCAGCACGCCAGCCTCGCCTTGTTGACCTTGCCCGGCGTCGCCGCGGGCCTGCCCGGCCACCCGGCGTTGCCGGACACCTTGACCGAGGGGCGCGGCAGCCCGCTGCCCGACCAACCGGTACGACCTCCCATCGCCTGAGCGCCGACGGCCCTGCCTTGGCCGTCCTCGGCCCTGCGCGTGCTTGCGCGGGATCTCTTACGTTGTGCGCTGCGCCCATCTCTTGCCGATGGAGCGCGCAGGAGATGTCATGTCGTTCGATCCCTCGTTTTCCCACGGCTCAACCGCCAGCGGCCTGAGCCGGCGCCGTTTCGTTCAGGGACTGGCCCTGGGCGGCGTCGCTGCCGCCAGCGGCCTGTGGCGCAACGATGCGCGCGCCGCCGCCCAGGCCAACCCGCCGGTGCTGCGCGGAAGCAGCCAGTCGCTGCAGATCGGCCGCCTGCCGGTGAACTTCACCGGCCGCCCCCGCTCCGCAATCACGGTCAACCAGAGCCTGCCGGCGCCCACCCTGCGCTGGCGCGAGGGCGACACGGTAAGCGTGCGCGTGCGCAACGCGCTGACCGACCAACCCACGTCGGTGCATTGGCATGGCCTGTTGCTTCCGGCCAATATGGACGGTGTGCCGGGCATGAGTTTCGACGGCATCGCGCCGGGCCAGGAGTATCACTACCGCTTTGCGCTGCGGCAGTCCGGCACCTACTGGTACCACAGCCATTCGATGTTTCAGGAGCAGTCCGGGCTGTATGGCGCCATCGTCATCGACCCGCTGACGCCGCCGCCGTACCGGCATGATCGCGAACATGTGGTGCTGCTCTCGGACTGGACCGATCTGGACCCGGCCGCCCTGTTCCGCCGGCTCAAGCAGATGCCCAGCCACGACAACTACGCACAGCGCACCGTCGGCGATTTTCTACGCGATGCGCGAGAAGACGGCCTGCGCGCCACCCTGGCCGACCGCGGCATGTGGGGGCGCATGCGCATGACCCCGACCGACCTGTCCGACGTCAACGCCAACACCTATACCTACCTGCTCAACGGCGTCGCCCCGGCCGGCAACTGGACCGGGTTGTTCAAGCCAGGCGAAAAGGTGTTGCTGCGCTTCATCAACGGCGCGTCGATGACCTATTTCGACATCCGTATTCCTGGCCTGCGCATGACGGTGGTGGCCGCCGACGGGCAGTACGTGCATCCGGTCAGCGTGGACGAACTGCGCATCGCCGCGGCCGAGACCTTCGACGTGATTGTCGAACCGCTCGGCCAGGATGCGTTTACGTTGTTCGCGCAGGACATGGGCCGCACCGGCTTTGCCTGCGGTACGCTGGCAGTGCAACCCGGCTTGCAGGCGCCGATTCCCGCACTGGATCGGCGCGCCATCTTGACCATGCAGGACATGGGGCATGGCGAGGGGATGCACCACGCGCTGCCCGCAATGCACGGCGTGCCCGGGATGCTGGCGGCACATGGGATGCACACCATGCACTCGCACGACGATGCCCAGGCGCCCGACAAGGCGCCGCATCATCCGGCCAGCGAAACCGGCAACCCGCTGATCGACATGCGCAGCAATGCCACCGCACCGCGCCTGGACGACCCCGGCGTGGGCCTGCGCGACAACGGCCGCCGCGTGCTGTGCTACGCCGATCTGCATAGCCTGTTCGAGGATCCGGATGGGCGCGAACCCGCGCGCGACATCGAGTTGCATCTGACCGAGCACATGGAAAAGTTCGCCTGGTCCTTCGATGGCATCGCGTTCGCTTCCGCACAGCCCTTGCGACTGCAATACGGCGAGCGGCTGCGCATCGTGCTGGTCAACGACACCATGATGCAGCACCCCATCCACCTGCATGGCATGTGGAGCGACCTGGAAGATGCGCGCGGCAACTTCCAGGTACGCAAGCACACCATCGACATGCCGCCGGGCACCCGCCGCACCTACCGCGTGCGTGCCGATGCGCTCGGTCGCTGGGCGTATCACTGCCATCTGCTGTACCACATGGAAGCGGGGATGATGCGCGAAGCGCGGGTGGAGGCATGAGCCGCTTTCGCACAACGGCCTGGTTGGCTGTTGCGTTCCTGGCGAGCGCATCTGCGGTTGCACAGGAGCATCAGCACGGTGCGATGGAGGACGCATCGCGGGACATGCAGGGCCAGGCGATGCAAATGACCGATGGCGCGCATACGAGCCCTGCGTCATCTCAGGCCGCCCACATGGACCACGCTCACATGTCGCACGCTGACATGGGCACTGGCGCCATGGACGATGAATCGATGAAGCATGGGTCCATGGGCGATGGATCCATGGACGCTGCGGCCACGCACCACCAAGCGATGGATCACGCTTCGATGGATCACTCGAAGATGCACCACACGCAGTCCACACACCCTGCACAACCTCCTGCATCACCCACCGGGACACCCAATCACCCACTTCCACGCGACCCCATTCCCCCACCCACGGCGGACGACATCGCCGCTGCATTCGCACCATTGCACACGCATGCGATGCACTCGGCAGGGATCAACCACTATGTCCTGCTCGATCGGCTGGAGGCTTCCAACACCGATCGCGGCAACGGCCAGGCCTGGGAGTCACGTGCATGGATCGGCGGCGACATCGACCGGCTCTGGCTGCGCAGCGAGGGCGAACGACACGACGGACGCACCGAATCCGGCTCGCTGGAAGCGTTCTATGGCCATGCCATGTCGCCATGGTGGGATCTGCTTGTGGGCGCGCGCCAGGACATCGGCGCAGGCGCACATCGCAGCTGGGCGGCTTTCGGCGTGCAAGGCCTGGCGCCCTACAAGTTCGAAACCGAAGCAACGCTGTATGTAGGCACTGGCAGCCGCGCGGCGTTGCGGCTGGAAGGCGAATACGAGGTCCTGCTGACCAACCGCCTGATCCTGCAGCCGCGTGTCGAGGCCGACATCGCGCTCACCGACGACAACCGCCGCGGCATTGGCAGCGGCCTGGAAGAGGTGGAACTTGGCTTGCGCCTGCGCTACGAGATCACCCGCCGCTTCGCGCCGTACATCGGCTGGGTACACAGCCGCAGCTTTGGCGATAGCGCACAGCGCGCCGCGATGGACGCTGCCCCCGCACGCGACAGCCGCTTTGTTGCCGGTGTACGCGTGTGGTTTTGA
>CGD43
ATGCTATGCTCGCTGCACCTGTCACTGCCTCGACTGTCCGTGCTGCATCGCCTGCTCCGCCTGCTGCTGTGCCTGTGCCTGGTTGCCAATACGGCCACCGGCGCGTGGGCGTCGGTGGGCATGGCCATGCCGGCAATAACGACGGGCGCGATGCCTGCCGCGGCCATGGCAGCAGGCACCGCCACCACCACGCACAGCGAGTCACCGGCAGCCCTGCCGTGCCATCAGGCCATGCCTCCGCCCACTGCCATGCAGTTGCACGACAAGGCCACGCATGCGCACGCGCCCGACTGCTGCAAGCTGGGCAGCTGCGATTGCCTGCAGCACGCCAGCCTCGCCTTGTTGACCTTGCCCGGCGTCGCCGCGGGCCTGCCCGGCCACCCGGCGTTGCCGGACACCTTGACCGAGGGGCGCGGCAGCCCGCTGCCCGACCAACCGGTACGACCTCCCATCGCCTGAGCGCCGACGGCCCTGCCTTGGCCGTCCTCGGCCCTGCGCGTGCTTGCGCGGGATCTCTTACGTTGTGCGCTGCGCCCATCTCTTGCCGATGGAGCGCGCAGGAGATGTCATGTCGTTCGATCCCTCGTTTTCCCACGGCTCAACCGCCAGCGGCCTGAGCCGGCGCCGTTTCGTTCAGGGACTGGCCCTGGGCGGCGTCGCTGCCGCCAGCGGCCTGTGGCGCAACGATGCGCGCGCCGCCGCCCAGGCCAACCCGCCGGTGCTGCGCGGAAGCAGCCAGTCGCTGCAGATCGGCCGCCTGCCGGTGAACTTCACCGGCCGCCCCCGCTCCGCAATCACGGTCAACCAGAGCCTGCCGGCGCCCACCCTGCGCTGGCGCGAGGGCGACACGGTAAGCGTGCGCGTGCGCAACGCGCTGACCGACCAACCCACGTCGGTGCATTGGCATGGCCTGTTGCTTCCGGCCAATATGGACGGTGTGCCGGGCATGAGTTTCGACGGCATCGCGCCGGGCCAGGAGTATCACTACCGCTTTGCGCTGCGGCAGTCCGGCACCTACTGGTACCACAGCCATTCGATGTTTCAGGAGCAGTCCGGGCTGTATGGCGCCATCGTCATCGACCCGCTGACGCCGCCGCCGTACCGGCATGATCGCGAACATGTGGTGCTGCTCTCGGACTGGACCGATCTGGACCCGGCCGCCCTGTTCCGCCGGCTCAAGCAGATGCCCAGCCACGACAACTACGCACAGCGCACCGTCGGCGATTTTCTACGCGATGCGCGAGAAGACGGCCTGCGCGCCACCCTGGCCGACCGCGGCATGTGGGGGCGCATGCGCATGACCCCGACCGACCTGTCCGACGTCAACGCCAACACCTATACCTACCTGCTCAACGGCGTCGCCCCGGCCGGCAACTGGACCGGGTTGTTCAAGCCAGGCGAAAAGGTGTTGCTGCGCTTCATCAACGGCGCGTCGATGACCTATTTCGACATCCGTATTCCTGGCCTGCGCATGACGGTGGTGGCCGCCGACGGGCAGTACGTGCATCCGGTCAGCGTGGACGAACTGCGCATCGCCGCGGCCGAGACCTTCGACGTGATTGTCGAACCGCTCGGCCAGGATGCGTTTACGTTGTTCGCGCAGGACATGGGCCGCACCGGCTTTGCCTGCGGTACGCTGGCAGTGCAACCCGGCTTGCAGGCGCCGATTCCCGCACTGGATCGGCGCGCCATCTTGACCATGCAGGACATGGGGCATGGCGAGGGGATGCACCACGCGCTGCCCGCAATGCACGGCGTGCCCGGGATGCTGGCGGCACATGGGATGCACACCATGCACTCGCACGACGATGCCCAGGCGCCCGACAAGGCGCCGCATCATCCGGCCAGCGAAACCGGCAACCCGCTGATCGACATGCGCAGCAATGCCACCGCACCGCGCCTGGACGACCCCGGCGTGGGCCTGCGCGACAACGGCCGCCGCGTGCTGTGCTACGCCGATCTGCATAGCCTGTTCGAGGATCCGGATGGGCGCGAACCCGCGCGCGACATCGAGTTGCATCTGACCGAGCACATGGAAAAGTTCGCCTGGTCCTTCGATGGCATCGCGTTCGCTTCCGCACAGCCCTTGCGACTGCAATACGGCGAGCGGCTGCGCATCGTGCTGGTCAACGACACCATGATGCAGCACCCCATCCACCTGCATGGCATGTGGAGCGACCTGGAAGATGCGCGCGGCAACTTCCAGGTACGCAAGCACACCATCGACATGCCGCCGGGCACCCGCCGCACCTACCGCGTGCGTGCCGATGCGCTCGGTCGCTGGGCGTATCACTGCCATCTGCTGTACCACATGGAAGCGGGGATGATGCGCGAAGCGCGGGTGGAGGCATGAGCCGCTTTCGCACAACGGCCTGGTTGGCTGTTGCGTTCCTGGCGAGCGCATCTGCGGTTGCACAGGAGCATCAGCACGGTGCGATGGAGGACGCATCGCGGGACATGCAGGGCCAGGCGATGCAAATGACCGATGGCGCGCATACGAGCCCTGCGTCATCTCAGGCCGCCCACATGGACCACGCTCACATGTCGCACGCTGACATGGGCACTGGCGCCATGGACGATGAATCGATGAAGCATGGGTCCATGGGCGATGGATCCATGGACGCTGCGGCCACGCACCACCAAGCGATGGATCACGCTTCGATGGATCACTCGAAGATGCACCACACGCAGTCCACACACCCTGCACAACCTCCTGCATCACCCACCGGGACACCCAATCACCCACTTCCACGCGACCCCATTCCCCCACCCACGGCGGACGACATCGCCGCTGCATTCGCACCATTGCACACGCATGCGATGCACTCGGCAGGGATCAACCACTATGTCCTGCTCGATCGGCTGGAGGCTTCCAACACCGATCGCGGCAACGGCCAGGCCTGGGAGTCACGTGCATGGATCGGCGGCGACATCGACCGGCTCTGGCTGCGCAGCGAGGGCGAACGACACGACGGACGCACCGAATCCGGCTCGCTGGAAGCGTTCTATGGCCATGCCATGTCGCCATGGTGGGATCTGCTTGTGGGCGCGCGCCAGGACATCGGCGCAGGCGCACATCGCAGCTGGGCGGCTTTCGGCGTGCAAGGCCTGGCGCCCTACAAGTTCGAAACCGAAGCAACGCTGTATGTAGGCACTGGCAGCCGCGCGGCGTTGCGGCTGGAAGGCGAATACGAGGTCCTGCTGACCAACCGCCTGATCCTGCAGCCGCGTGTCGAGGCCGACATCGCGCTCACCGACGACAACCGCCGCGGCATTGGCAGCGGCCTGGAAGAGGTGGAACTTGGCTTGCGCCTGCGCTACGAGATCACCCGCCGCTTCGCGCCGTACATCGGCTGGGTACACAGCCGCAGCTTTGGCGATAGCGCACAGCGCGCCGCGATGGACGCTGCCCCCGCACGCGACAGCCGCTTTGTTGCCGGTGTACGCGTGTGGTTTTGA
>CGD50
ATGCTATGCTCGCTGCACCTGTCACTGCCTCGACTGTCCGTGCTGCATCGCCTGCTCCGCCTGCTGCTGTGCCTGTGCCTGGTTGCCAATACGGCCACCGGCGCGTGGGCGTCGGTGGGCATGGCCATGCCGGCAATAACGACGGGCGCGATGCCTGCCGCGGCCATGGCAGCAGGCACCGCCACCACCACGCACAGCGAGTCACCGGCAGCCCTGCCGTGCCATCAGGCCATGCCTCCGCCCACTGCCATGCAGTTGCACGACAAGGCCACGCATGCGCACGCGCCCGACTGCTGCAAGCTGGGCAGCTGCGATTGCCTGCAGCACGCCAGCCTCGCCTTGTTGACCTTGCCCGGCGTCGCCGCGGGCCTGCCCGGCCACCCGGCGTTGCCGGACACCTTGACCGAGGGGCGCGGCAGCCCGCTGCCCGACCAACCGGTACGACCTCCCATCGCCTGAGCGCCGACGGCCCTGCCTTGGCCGTCCTCGGCCCTGCGCGTGCTTGCGCGGGATCTCTTACGTTGTGCGCTGCGCCCATCTCTTGCCGATGGAGCGCGCAGGAGATGTCATGTCGTTCGATCCCTCGTTTTCCCACGGCTCAACCGCCAGCGGCCTGAGCCGGCGCCGTTTCGTTCAGGGACTGGCCCTGGGCGGCGTCGCTGCCGCCAGCGGCCTGTGGCGCAACGATGCGCGCGCCGCCGCCCAGGCCAACCCGCCGGTGCTGCGCGGAAGCAGCCAGTCGCTGCAGATCGGCCGCCTGCCGGTGAACTTCACCGGCCGCCCCCGCTCCGCAATCACGGTCAACCAGAGCCTGCCGGCGCCCACCCTGCGCTGGCGCGAGGGCGACACGGTAAGCGTGCGCGTGCGCAACGCGCTGACCGACCAACCCACGTCGGTGCATTGGCATGGCCTGTTGCTTCCGGCCAATATGGACGGTGTGCCGGGCATGAGTTTCGACGGCATCGCGCCGGGCCAGGAGTATCACTACCGCTTTGCGCTGCGGCAGTCCGGCACCTACTGGTACCACAGCCATTCGATGTTTCAGGAGCAGTCCGGGCTGTATGGCGCCATCGTCATCGACCCGCTGACGCCGCCGCCGTACCGGCATGATCGCGAACATGTGGTGCTGCTCTCGGACTGGACCGATCTGGACCCGGCCGCCCTGTTCCGCCGGCTCAAGCAGATGCCCAGCCACGACAACTACGCACAGCGCACCGTCGGCGATTTTCTACGCGATGCGCGAGAAGACGGCCTGCGCGCCACCCTGGCCGACCGCGGCATGTGGGGGCGCATGCGCATGACCCCGACCGACCTGTCCGACGTCAACGCCAACACCTATACCTACCTGCTCAACGGCGTCGCCCCGGCCGGCAACTGGACCGGGTTGTTCAAGCCAGGCGAAAAGGTGTTGCTGCGCTTCATCAACGGCGCGTCGATGACCTATTTCGACATCCGTATTCCTGGCCTGCGCATGACGGTGGTGGCCGCCGACGGGCAGTACGTGCATCCGGTCAGCGTGGACGAACTGCGCATCGCCGCGGCCGAGACCTTCGACGTGATTGTCGAACCGCTCGGCCAGGATGCGTTTACGTTGTTCGCGCAGGACATGGGCCGCACCGGCTTTGCCTGCGGTACGCTGGCAGTGCAACCCGGCTTGCAGGCGCCGATTCCCGCACTGGATCGGCGCGCCATCTTGACCATGCAGGACATGGGGCATGGCGAGGGGATGCACCACGCGCTGCCCGCAATGCACGGCGTGCCCGGGATGCTGGCGGCACATGGGATGCACACCATGCACTCGCACGACGATGCCCAGGCGCCCGACAAGGCGCCGCATCATCCGGCCAGCGAAACCGGCAACCCGCTGATCGACATGCGCAGCAATGCCACCGCACCGCGCCTGGACGACCCCGGCGTGGGCCTGCGCGACAACGGCCGCCGCGTGCTGTGCTACGCCGATCTGCATAGCCTGTTCGAGGATCCGGATGGGCGCGAACCCGCGCGCGACATCGAGTTGCATCTGACCGAGCACATGGAAAAGTTCGCCTGGTCCTTCGATGGCATCGCGTTCGCTTCCGCACAGCCCTTGCGACTGCAATACGGCGAGCGGCTGCGCATCGTGCTGGTCAACGACACCATGATGCAGCACCCCATCCACCTGCATGGCATGTGGAGCGACCTGGAAGATGCGCGCGGCAACTTCCAGGTACGCAAGCACACCATCGACATGCCGCCGGGCACCCGCCGCACCTACCGCGTGCGTGCCGATGCGCTCGGTCGCTGGGCGTATCACTGCCATCTGCTGTACCACATGGAAGCGGGGATGATGCGCGAAGCGCGGGTGGAGGCATGAGCCGCTTTCGCACAACGGCCTGGTTGGCTGTTGCGTTCCTGGCGAGCGCATCTGCGGTTGCACAGGAGCATCAGCACGGTGCGATGGAGGACGCATCGCGGGACATGCAGGGCCAGGCGATGCAAATGACCGATGGCGCGCATACGAGCCCTGCGTCATCTCAGGCCGCCCACATGGACCACGCTCACATGTCGCACGCTGACATGGGCACTGGCGCCATGGACGATGAATCGATGAAGCATGGGTCCATGGGCGATGGATCCATGGACGCTGCGGCCACGCACCACCAAGCGATGGATCACGCTTCGATGGATCACTCGAAGATGCACCACACGCAGTCCACACACCCTGCACAACCTCCTGCATCACCCACCGGGACACCCAATCACCCACTTCCACGCGACCCCATTCCCCCACCCACGGCGGACGACATCGCCGCTGCATTCGCACCATTGCACACGCATGCGATGCACTCGGCAGGGATCAACCACTATGTCCTGCTCGATCGGCTGGAGGCTTCCAACACCGATCGCGGCAACGGCCAGGCCTGGGAGTCACGTGCATGGATCGGCGGCGACATCGACCGGCTCTGGCTGCGCAGCGAGGGCGAACGACACGACGGACGCACCGAATCCGGCTCGCTGGAAGCGTTCTATGGCCATGCCATGTCGCCATGGTGGGATCTGCTTGTGGGCGCGCGCCAGGACATCGGCGCAGGCGCACATCGCAGCTGGGCGGCTTTCGGCGTGCAAGGCCTGGCGCCCTACAAGTTCGAAACCGAAGCAACGCTGTATGTAGGCACTGGCAGCCGCGCGGCGTTGCGGCTGGAAGGCGAATACGAGGTCCTGCTGACCAACCGCCTGATCCTGCAGCCGCGTGTCGAGGCCGACATCGCGCTCACCGACGACAACCGCCGCGGCATTGGCAGCGGCCTGGAAGAGGTGGAACTTGGCTTGCGCCTGCGCTACGAGATCACCCGCCGCTTCGCGCCGTACATCGGCTGGGTACACAGCCGCAGCTTTGGCGATAGCGCACAGCGCGCCGCGATGGACGCTGCCCCCGCACGCGACAGCCGCTTTGTTGCCGGTGTACGCGTGTGGTTTTGA
>CGD55
ATGCTATGCTCGCTGCACCTGTCACTGCCTCGACTGTCCGTGCTGCATCGCCTGCTCCGCCTGCTGCTGTGCCTGTGCCTGGTTGCCAATACGGCCACCGGCGCGTGGGCGTCGGTGGGCATGGCCATGCCGGCAATAACGACGGGCGCGATGCCTGCCGCGGCCATGGCAGCAGGCACCGCCACCACCACGCACAGCGAGTCACCGGCAGCCCTGCCGTGCCATCAGGCCATGCCTCCGCCCACTGCCATGCAGTTGCACGACAAGGCCACGCATGCGCACGCGCCCGACTGCTGCAAGCTGGGCAGCTGCGATTGCCTGCAGCACGCCAGCCTCGCCTTGTTGACCTTGCCCGGCGTCGCCGCGGGCCTGCCCGGCCACCCGGCGTTGCCGGACACCTTGACCGAGGGGCGCGGCAGCCCGCTGCCCGACCAACCGGTACGACCTCCCATCGCCTGAGCGCCGACGGCCCTGCCTTGGCCGTCCTCGGCCCTGCGCGTGCTTGCGCGGGATCTCTTACGTTGTGCGCTGCGCCCATCTCTTGCCGATGGAGCGCGCAGGAGATGTCATGTCGTTCGATCCCTCGTTTTCCCACGGCTCAACCGCCAGCGGCCTGAGCCGGCGCCGTTTCGTTCAGGGACTGGCCCTGGGCGGCGTCGCTGCCGCCAGCGGCCTGTGGCGCAACGATGCGCGCGCCGCCGCCCAGGCCAACCCGCCGGTGCTGCGCGGAAGCAGCCAGTCGCTGCAGATCGGCCGCCTGCCGGTGAACTTCACCGGCCGCCCCCGCTCCGCAATCACGGTCAACCAGAGCCTGCCGGCGCCCACCCTGCGCTGGCGCGAGGGCGACACGGTAAGCGTGCGCGTGCGCAACGCGCTGACCGACCAACCCACGTCGGTGCATTGGCATGGCCTGTTGCTTCCGGCCAATATGGACGGTGTGCCGGGCATGAGTTTCGACGGCATCGCGCCGGGCCAGGAGTATCACTACCGCTTTGCGCTGCGGCAGTCCGGCACCTACTGGTACCACAGCCATTCGATGTTTCAGGAGCAGTCCGGGCTGTATGGCGCCATCGTCATCGACCCGCTGACGCCGCCGCCGTACCGGCATGATCGCGAACATGTGGTGCTGCTCTCGGACTGGACCGATCTGGACCCGGCCGCCCTGTTCCGCCGGCTCAAGCAGATGCCCAGCCACGACAACTACGCACAGCGCACCGTCGGCGATTTTCTACGCGATGCGCGAGAAGACGGCCTGCGCGCCACCCTGGCCGACCGCGGCATGTGGGGGCGCATGCGCATGACCCCGACCGACCTGTCCGACGTCAACGCCAACACCTATACCTACCTGCTCAACGGCGTCGCCCCGGCCGGCAACTGGACCGGGTTGTTCAAGCCAGGCGAAAAGGTGTTGCTGCGCTTCATCAACGGCGCGTCGATGACCTATTTCGACATCCGTATTCCTGGCCTGCGCATGACGGTGGTGGCCGCCGACGGGCAGTACGTGCATCCGGTCAGCGTGGACGAACTGCGCATCGCCGCGGCCGAGACCTTCGACGTGATTGTCGAACCGCTCGGCCAGGATGCGTTTACGTTGTTCGCGCAGGACATGGGCCGCACCGGCTTTGCCTGCGGTACGCTGGCAGTGCAACCCGGCTTGCAGGCGCCGATTCCCGCACTGGATCGGCGCGCCATCTTGACCATGCAGGACATGGGGCATGGCGAGGGGATGCACCACGCGCTGCCCGCAATGCACGGCGTGCCCGGGATGCTGGCGGCACATGGGATGCACACCATGCACTCGCACGACGATGCCCAGGCGCCCGACAAGGCGCCGCATCATCCGGCCAGCGAAACCGGCAACCCGCTGATCGACATGCGCAGCAATGCCACCGCACCGCGCCTGGACGACCCCGGCGTGGGCCTGCGCGACAACGGCCGCCGCGTGCTGTGCTACGCCGATCTGCATAGCCTGTTCGAGGATCCGGATGGGCGCGAACCCGCGCGCGACATCGAGTTGCATCTGACCGAGCACATGGAAAAGTTCGCCTGGTCCTTCGATGGCATCGCGTTCGCTTCCGCACAGCCCTTGCGACTGCAATACGGCGAGCGGCTGCGCATCGTGCTGGTCAACGACACCATGATGCAGCACCCCATCCACCTGCATGGCATGTGGAGCGACCTGGAAGATGCGCGCGGCAACTTCCAGGTACGCAAGCACACCATCGACATGCCGCCGGGCACCCGCCGCACCTACCGCGTGCGTGCCGATGCGCTCGGTCGCTGGGCGTATCACTGCCATCTGCTGTACCACATGGAAGCGGGGATGATGCGCGAAGCGCGGGTGGAGGCATGAGCCGCTTTCGCACAACGGCCTGGTTGGCTGTTGCGTTCCTGGCGAGCGCATCTGCGGTTGCACAGGAGCATCAGCACGGTGCGATGGAGGACGCATCGCGGGACATGCAGGGCCAGGCGATGCAAATGACCGATGGCGCGCATACGAGCCCTGCGTCATCTCAGGCCGCCCACATGGACCACGCTCACATGTCGCACGCTGACATGGGCACTGGCGCCATGGACGATGAATCGATGAAGCATGGGTCCATGGGCGATGGATCCATGGACGCTGCGGCCACGCACCACCAAGCGATGGATCACGCTTCGATGGATCACTCGAAGATGCACCACACGCAGTCCACACACCCTGCACAACCTCCTGCATCACCCACCGGGACACCCAATCACCCACTTCCACGCGACCCCATTCCCCCACCCACGGCGGACGACATCGCCGCTGCATTCGCACCATTGCACACGCATGCGATGCACTCGGCAGGGATCAACCACTATGTCCTGCTCGATCGGCTGGAGGCTTCCAACACCGATCGCGGCAACGGCCAGGCCTGGGAGTCACGTGCATGGATCGGCGGCGACATCGACCGGCTCTGGCTGCGCAGCGAGGGCGAACGACACGACGGACGCACCGAATCCGGCTCGCTGGAAGCGTTCTATGGCCATGCCATGTCGCCATGGTGGGATCTGCTTGTGGGCGCGCGCCAGGACATCGGCGCAGGCGCACATCGCAGCTGGGCGGCTTTCGGCGTGCAAGGCCTGGCGCCCTACAAGTTCGAAACCGAAGCAACGCTGTATGTAGGCACTGGCAGCCGCGCGGCGTTGCGGCTGGAAGGCGAATACGAGGTCCTGCTGACCAACCGCCTGATCCTGCAGCCGCGTGTCGAGGCCGACATCGCGCTCACCGACGACAACCGCCGCGGCATTGGCAGCGGCCTGGAAGAGGTGGAACTTGGCTTGCGCCTGCGCTACGAGATCACCCGCCGCTTCGCGCCGTACATCGGCTGGGTACACAGCCGCAGCTTTGGCGATAGCGCACAGCGCGCCGCGATGGACGCTGCCCCCGCACGCGACAGCCGCTTTGTTGCCGGTGTACGCGTGTGGTTTTGA
>CGD56
ATGCTATGCTCGCTGCACCTGTCACTGCCTCGACTGTCCGTGCTGCATCGCCTGCTCCGCCTGCTGCTGTGCCTGTGCCTGGTTGCCAATACGGCCACCGGCGCGTGGGCGTCGGTGGGCATGGCCATGCCGGCAATAACGACGGGCGCGATGCCTGCCGCGGCCATGGCAGCAGGCACCGCCACCACCACGCACAGCGAGTCACCGGCAGCCCTGCCGTGCCATCAGGCCATGCCTCCGCCCACTGCCATGCAGTTGCACGACAAGGCCACGCATGCGCACGCGCCCGACTGCTGCAAGCTGGGCAGCTGCGATTGCCTGCAGCACGCCAGCCTCGCCTTGTTGACCTTGCCCGGCGTCGCCGCGGGCCTGCCCGGCCACCCGGCGTTGCCGGACACCTTGACCGAGGGGCGCGGCAGCCCGCTGCCCGACCAACCGGTACGACCTCCCATCGCCTGAGCGCCGACGGCCCTGCCTTGGCCGTCCTCGGCCCTGCGCGTGCTTGCGCGGGATCTCTTACGTTGTGCGCTGCGCCCATCTCTTGCCGATGGAGCGCGCAGGAGATGTCATGTCGTTCGATCCCTCGTTTTCCCACGGCTCAACCGCCAGCGGCCTGAGCCGGCGCCGTTTCGTTCAGGGACTGGCCCTGGGCGGCGTCGCTGCCGCCAGCGGCCTGTGGCGCAACGATGCGCGCGCCGCCGCCCAGGCCAACCCGCCGGTGCTGCGCGGAAGCAGCCAGTCGCTGCAGATCGGCCGCCTGCCGGTGAACTTCACCGGCCGCCCCCGCTCCGCAATCACGGTCAACCAGAGCCTGCCGGCGCCCACCCTGCGCTGGCGCGAGGGCGACACGGTAAGCGTGCGCGTGCGCAACGCGCTGACCGACCAACCCACGTCGGTGCATTGGCATGGCCTGTTGCTTCCGGCCAATATGGACGGTGTGCCGGGCATGAGTTTCGACGGCATCGCGCCGGGCCAGGAGTATCACTACCGCTTTGCGCTGCGGCAGTCCGGCACCTACTGGTACCACAGCCATTCGATGTTTCAGGAGCAGTCCGGGCTGTATGGCGCCATCGTCATCGACCCGCTGACGCCGCCGCCGTACCGGCATGATCGCGAACATGTGGTGCTGCTCTCGGACTGGACCGATCTGGACCCGGCCGCCCTGTTCCGCCGGCTCAAGCAGATGCCCAGCCACGACAACTACGCACAGCGCACCGTCGGCGATTTTCTACGCGATGCGCGAGAAGACGGCCTGCGCGCCACCCTGGCCGACCGCGGCATGTGGGGGCGCATGCGCATGACCCCGACCGACCTGTCCGACGTCAACGCCAACACCTATACCTACCTGCTCAACGGCGTCGCCCCGGCCGGCAACTGGACCGGGTTGTTCAAGCCAGGCGAAAAGGTGTTGCTGCGCTTCATCAACGGCGCGTCGATGACCTATTTCGACATCCGTATTCCTGGCCTGCGCATGACGGTGGTGGCCGCCGACGGGCAGTACGTGCATCCGGTCAGCGTGGACGAACTGCGCATCGCCGCGGCCGAGACCTTCGACGTGATTGTCGAACCGCTCGGCCAGGATGCGTTTACGTTGTTCGCGCAGGACATGGGCCGCACCGGCTTTGCCTGCGGTACGCTGGCAGTGCAACCCGGCTTGCAGGCGCCGATTCCCGCACTGGATCGGCGCGCCATCTTGACCATGCAGGACATGGGGCATGGCGAGGGGATGCACCACGCGCTGCCCGCAATGCACGGCGTGCCCGGGATGCTGGCGGCACATGGGATGCACACCATGCACTCGCACGACGATGCCCAGGCGCCCGACAAGGCGCCGCATCATCCGGCCAGCGAAACCGGCAACCCGCTGATCGACATGCGCAGCAATGCCACCGCACCGCGCCTGGACGACCCCGGCGTGGGCCTGCGCGACAACGGCCGCCGCGTGCTGTGCTACGCCGATCTGCATAGCCTGTTCGAGGATCCGGATGGGCGCGAACCCGCGCGCGACATCGAGTTGCATCTGACCGAGCACATGGAAAAGTTCGCCTGGTCCTTCGATGGCATCGCGTTCGCTTCCGCACAGCCCTTGCGACTGCAATACGGCGAGCGGCTGCGCATCGTGCTGGTCAACGACACCATGATGCAGCACCCCATCCACCTGCATGGCATGTGGAGCGACCTGGAAGATGCGCGCGGCAACTTCCAGGTACGCAAGCACACCATCGACATGCCGCCGGGCACCCGCCGCACCTACCGCGTGCGTGCCGATGCGCTCGGTCGCTGGGCGTATCACTGCCATCTGCTGTACCACATGGAAGCGGGGATGATGCGCGAAGCGCGGGTGGAGGCATGAGCCGCTTTCGCACAACGGCCTGGTTGGCTGTTGCGTTCCTGGCGAGCGCATCTGCGGTTGCACAGGAGCATCAGCACGGTGCGATGGAGGACGCATCGCGGGACATGCAGGGCCAGGCGATGCAAATGACCGATGGCGCGCATACGAGCCCTGCGTCATCTCAGGCCGCCCACATGGACCACGCTCACATGTCGCACGCTGACATGGGCACTGGCGCCATGGACGATGAATCGATGAAGCATGGGTCCATGGGCGATGGATCCATGGACGCTGCGGCCACGCACCACCAAGCGATGGATCACGCTTCGATGGATCACTCGAAGATGCACCACACGCAGTCCACACACCCTGCACAACCTCCTGCATCACCCACCGGGACACCCAATCACCCACTTCCACGCGACCCCATTCCCCCACCCACGGCGGACGACATCGCCGCTGCATTCGCACCATTGCACACGCATGCGATGCACTCGGCAGGGATCAACCACTATGTCCTGCTCGATCGGCTGGAGGCTTCCAACACCGATCGCGGCAACGGCCAGGCCTGGGAGTCACGTGCATGGATCGGCGGCGACATCGACCGGCTCTGGCTGCGCAGCGAGGGCGAACGACACGACGGACGCACCGAATCCGGCTCGCTGGAAGCGTTCTATGGCCATGCCATGTCGCCATGGTGGGATCTGCTTGTGGGCGCGCGCCAGGACATCGGCGCAGGCGCACATCGCAGCTGGGCGGCTTTCGGCGTGCAAGGCCTGGCGCCCTACAAGTTCGAAACCGAAGCAACGCTGTATGTAGGCACTGGCAGCCGCGCGGCGTTGCGGCTGGAAGGCGAATACGAGGTCCTGCTGACCAACCGCCTGATCCTGCAGCCGCGTGTCGAGGCCGACATCGCGCTCACCGACGACAACCGCCGCGGCATTGGCAGCGGCCTGGAAGAGGTGGAACTTGGCTTGCGCCTGCGCTACGAGATCACCCGCCGCTTCGCGCCGTACATCGGCTGGGTACACAGCCGCAGCTTTGGCGATAGCGCACAGCGCGCCGCGATGGACGCTGCCCCCGCACGCGACAGCCGCTTTGTTGCCGGTGTACGCGTGTGGTTTTGA
>CGX01
ATGCTATGCTCGCTGCACCTGTCACTGCCTCGACTGTCCGTGCTGCATCGCCTGCTCCGCCTGCTGCTGTGCCTGTGCCTGGTTGCCAATACGGCCACCGGCGCGTGGGCGTCGGTGGGCATGGCCATGCCGGCAATAACGACGGGCGCGATGCCTGCCGCGGCCATGGCAGCAGGCACCGCCACCACCACGCACAGCGAGTCACCGGCAGCCCTGCCGTGCCATCAGGCCATGCCTCCGCCCACTGCCATGCAGTTGCACGACAAGGCCACGCATGCGCACGCGCCCGACTGCTGCAAGCTGGGCAGCTGCGATTGCCTGCAGCACGCCAGCCTCGCCTTGTTGACCTTGCCCGGCGTCGCCGCGGGCCTGCCCGGCCACCCGGCGTTGCCGGACACCTTGACCGAGGGGCGCGGCAGCCCGCTGCCCGACCAACCGGTACGACCTCCCATCGCCTGAGCGCCGACGGCCCTGCCTTGGCCGTCCTCGGCCCTGCGCGTGCTTGCGCGGGATCTCTTACGTTGTGCGCTGCGCCCATCTCTTGCCGATGGAGCGCGCAGGAGATGTCATGTCGTTCGATCCCTCGTTTTCCCACGGCTCAACCGCCAGCGGCCTGAGCCGGCGCCGTTTCGTTCAGGGACTGGCCCTGGGCGGCGTCGCTGCCGCCAGCGGCCTGTGGCGCAACGATGCGCGCGCCGCCGCCCAGGCCAACCCGCCGGTGCTGCGCGGAAGCAGCCAGTCGCTGCAGATCGGCCGCCTGCCGGTGAACTTCACCGGCCGCCCCCGCTCCGCAATCACGGTCAACCAGAGCCTGCCGGCGCCCACCCTGCGCTGGCGCGAGGGCGACACGGTAAGCGTGCGCGTGCGCAACGCGCTGACCGACCAACCCACGTCGGTGCATTGGCATGGCCTGTTGCTTCCGGCCAATATGGACGGTGTGCCGGGCATGAGTTTCGACGGCATCGCGCCGGGCCAGGAGTATCACTACCGCTTTGCGCTGCGGCAGTCCGGCACCTACTGGTACCACAGCCATTCGATGTTTCAGGAGCAGTCCGGGCTGTATGGCGCCATCGTCATCGACCCGCTGACGCCGCCGCCGTACCGGCATGATCGCGAACATGTGGTGCTGCTCTCGGACTGGACCGATCTGGACCCGGCCGCCCTGTTCCGCCGGCTCAAGCAGATGCCCAGCCACGACAACTACGCACAGCGCACCGTCGGCGATTTTCTACGCGATGCGCGAGAAGACGGCCTGCGCGCCACCCTGGCCGACCGCGGCATGTGGGGGCGCATGCGCATGACCCCGACCGACCTGTCCGACGTCAACGCCAACACCTATACCTACCTGCTCAACGGCGTCGCCCCGGCCGGCAACTGGACCGGGTTGTTCAAGCCAGGCGAAAAGGTGTTGCTGCGCTTCATCAACGGCGCGTCGATGACCTATTTCGACATCCGTATTCCTGGCCTGCGCATGACGGTGGTGGCCGCCGACGGGCAGTACGTGCATCCGGTCAGCGTGGACGAACTGCGCATCGCCGCGGCCGAGACCTTCGACGTGATTGTCGAACCGCTCGGCCAGGATGCGTTTACGTTGTTCGCGCAGGACATGGGCCGCACCGGCTTTGCCTGCGGTACGCTGGCAGTGCAACCCGGCTTGCAGGCGCCGATTCCCGCACTGGATCGGCGCGCCATCTTGACCATGCAGGACATGGGGCATGGCGAGGGGATGCACCACGCGCTGCCCGCAATGCACGGCGTGCCCGGGATGCTGGCGGCACATGGGATGCACACCATGCACTCGCACGACGATGCCCAGGCGCCCGACAAGGCGCCGCATCATCCGGCCAGCGAAACCGGCAACCCGCTGATCGACATGCGCAGCAATGCCACCGCACCGCGCCTGGACGACCCCGGCGTGGGCCTGCGCGACAACGGCCGCCGCGTGCTGTGCTACGCCGATCTGCATAGCCTGTTCGAGGATCCGGATGGGCGCGAACCCGCGCGCGACATCGAGTTGCATCTGACCGAGCACATGGAAAAGTTCGCCTGGTCCTTCGATGGCATCGCGTTCGCTTCCGCACAGCCCTTGCGACTGCAATACGGCGAGCGGCTGCGCATCGTGCTGGTCAACGACACCATGATGCAGCACCCCATCCACCTGCATGGCATGTGGAGCGACCTGGAAGATGCGCGCGGCAACTTCCAGGTACGCAAGCACACCATCGACATGCCGCCGGGCACCCGCCGCACCTACCGCGTGCGTGCCGATGCGCTCGGTCGCTGGGCGTATCACTGCCATCTGCTGTACCACATGGAAGCGGGGATGATGCGCGAAGCGCGGGTGGAGGCATGAGCCGCTTTCGCACAACGGCCTGGTTGGCTGTTGCGTTCCTGGCGAGCGCATCTGCGGTTGCACAGGAGCATCAGCACGGTGCGATGGAGGACGCATCGCGGGACATGCAGGGCCAGGCGATGCAAATGACCGATGGCGCGCATACGAGCCCTGCGTCATCTCAGGCCGCCCACATGGACCACGCTCACATGTCGCACGCTGACATGGGCACTGGCGCCATGGACGATGAATCGATGAAGCATGGGTCCATGGGCGATGGATCCATGGACGCTGCGGCCACGCACCACCAAGCGATGGATCACGCTTCGATGGATCACTCGAAGATGCACCACACGCAGTCCACACACCCTGCACAACCTCCTGCATCACCCACCGGGACACCCAATCACCCACTTCCACGCGACCCCATTCCCCCACCCACGGCGGACGACATCGCCGCTGCATTCGCACCATTGCACACGCATGCGATGCACTCGGCAGGGATCAACCACTATGTCCTGCTCGATCGGCTGGAGGCTTCCAACACCGATCGCGGCAACGGCCAGGCCTGGGAGTCACGTGCATGGATCGGCGGCGACATCGACCGGCTCTGGCTGCGCAGCGAGGGCGAACGACACGACGGACGCACCGAATCCGGCTCGCTGGAAGCGTTCTATGGCCATGCCATGTCGCCATGGTGGGATCTGCTTGTGGGCGCGCGCCAGGACATCGGCGCAGGCGCACATCGCAGCTGGGCGGCTTTCGGCGTGCAAGGCCTGGCGCCCTACAAGTTCGAAACCGAAGCAACGCTGTATGTAGGCACTGGCAGCCGCGCGGCGTTGCGGCTGGAAGGCGAATACGAGGTCCTGCTGACCAACCGCCTGATCCTGCAGCCGCGTGTCGAGGCCGACATCGCGCTCACCGACGACAACCGCCGCGGCATTGGCAGCGGCCTGGAAGAGGTGGAACTTGGCTTGCGCCTGCGCTACGAGATCACCCGCCGCTTCGCGCCGTACATCGGCTGGGTACACAGCCGCAGCTTTGGCGATAGCGCACAGCGCGCCGCGATGGACGCTGCCCCCGCACGCGACAGCCGCTTTGTTGCCGGTGTACGCGTGTGGTTTTGA
>CGX04
ATGCTATGCTCGCTGCACCTGTCACTGCCTCGACTGTCCGTGCTGCATCGCCTGCTCCGCCTGCTGCTGTGCCTGTGCCTGGTTGCCAATACGGCCACCGGCGCGTGGGCGTCGGTGGGCATGGCCATGCCGGCAATAACGACGGGCGCGATGCCTGCCGCGGCCATGGCAGCAGGCACCGCCACCACCACGCACAGCGAGTCACCGGCAGCCCTGCCGTGCCATCAGGCCATGCCTCCGCCCACTGCCATGCAGTTGCACGACAAGGCCACGCATGCGCACGCGCCCGACTGCTGCAAGCTGGGCAGCTGCGATTGCCTGCAGCACGCCAGCCTCGCCTTGTTGACCTTGCCCGGCGTCGCCGCGGGCCTGCCCGGCCACCCGGCGTTGCCGGACACCTTGACCGAGGGGCGCGGCAGCCCGCTGCCCGACCAACCGGTACGACCTCCCATCGCCTGAGCGCCGACGGCCCTGCCTTGGCCGTCCTCGGCCCTGCGCGTGCTTGCGCGGGATCTCTTACGTTGTGCGCTGCGCCCATCTCTTGCCGATGGAGCGCGCAGGAGATGTCATGTCGTTCGATCCCTCGTTTTCCCACGGCTCAACCGCCAGCGGCCTGAGCCGGCGCCGTTTCGTTCAGGGACTGGCCCTGGGCGGCGTCGCTGCCGCCAGCGGCCTGTGGCGCAACGATGCGCGCGCCGCCGCCCAGGCCAACCCGCCGGTGCTGCGCGGAAGCAGCCAGTCGCTGCAGATCGGCCGCCTGCCGGTGAACTTCACCGGCCGCCCCCGCTCCGCAATCACGGTCAACCAGAGCCTGCCGGCGCCCACCCTGCGCTGGCGCGAGGGCGACACGGTAAGCGTGCGCGTGCGCAACGCGCTGACCGACCAACCCACGTCGGTGCATTGGCATGGCCTGTTGCTTCCGGCCAATATGGACGGTGTGCCGGGCATGAGTTTCGACGGCATCGCGCCGGGCCAGGAGTATCACTACCGCTTTGCGCTGCGGCAGTCCGGCACCTACTGGTACCACAGCCATTCGATGTTTCAGGAGCAGTCCGGGCTGTATGGCGCCATCGTCATCGACCCGCTGACGCCGCCGCCGTACCGGCATGATCGCGAACATGTGGTGCTGCTCTCGGACTGGACCGATCTGGACCCGGCCGCCCTGTTCCGCCGGCTCAAGCAGATGCCCAGCCACGACAACTACGCACAGCGCACCGTCGGCGATTTTCTACGCGATGCGCGAGAAGACGGCCTGCGCGCCACCCTGGCCGACCGCGGCATGTGGGGGCGCATGCGCATGACCCCGACCGACCTGTCCGACGTCAACGCCAACACCTATACCTACCTGCTCAACGGCGTCGCCCCGGCCGGCAACTGGACCGGGTTGTTCAAGCCAGGCGAAAAGGTGTTGCTGCGCTTCATCAACGGCGCGTCGATGACCTATTTCGACATCCGTATTCCTGGCCTGCGCATGACGGTGGTGGCCGCCGACGGGCAGTACGTGCATCCGGTCAGCGTGGACGAACTGCGCATCGCCGCGGCCGAGACCTTCGACGTGATTGTCGAACCGCTCGGCCAGGATGCGTTTACGTTGTTCGCGCAGGACATGGGCCGCACCGGCTTTGCCTGCGGTACGCTGGCAGTGCAACCCGGCTTGCAGGCGCCGATTCCCGCACTGGATCGGCGCGCCATCTTGACCATGCAGGACATGGGGCATGGCGAGGGGATGCACCACGCGCTGCCCGCAATGCACGGCGTGCCCGGGATGCTGGCGGCACATGGGATGCACACCATGCACTCGCACGACGATGCCCAGGCGCCCGACAAGGCGCCGCATCATCCGGCCAGCGAAACCGGCAACCCGCTGATCGACATGCGCAGCAATGCCACCGCACCGCGCCTGGACGACCCCGGCGTGGGCCTGCGCGACAACGGCCGCCGCGTGCTGTGCTACGCCGATCTGCATAGCCTGTTCGAGGATCCGGATGGGCGCGAACCCGCGCGCGACATCGAGTTGCATCTGACCGAGCACATGGAAAAGTTCGCCTGGTCCTTCGATGGCATCGCGTTCGCTTCCGCACAGCCCTTGCGACTGCAATACGGCGAGCGGCTGCGCATCGTGCTGGTCAACGACACCATGATGCAGCACCCCATCCACCTGCATGGCATGTGGAGCGACCTGGAAGATGCGCGCGGCAACTTCCAGGTACGCAAGCACACCATCGACATGCCGCCGGGCACCCGCCGCACCTACCGCGTGCGTGCCGATGCGCTCGGTCGCTGGGCGTATCACTGCCATCTGCTGTACCACATGGAAGCGGGGATGATGCGCGAAGCGCGGGTGGAGGCATGAGCCGCTTTCGCACAACGGCCTGGTTGGCTGTTGCGTTCCTGGCGAGCGCATCTGCGGTTGCACAGGAGCATCAGCACGGTGCGATGGAGGACGCATCGCGGGACATGCAGGGCCAGGCGATGCAAATGACCGATGGCGCGCATACGAGCCCTGCGTCATCTCAGGCCGCCCACATGGACCACGCTCACATGTCGCACGCTGACATGGGCACTGGCGCCATGGACGATGAATCGATGAAGCATGGGTCCATGGGCGATGGATCCATGGACGCTGCGGCCACGCACCACCAAGCGATGGATCACGCTTCGATGGATCACTCGAAGATGCACCACACGCAGTCCACACACCCTGCACAACCTCCTGCATCACCCACCGGGACACCCAATCACCCACTTCCACGCGACCCCATTCCCCCACCCACGGCGGACGACATCGCCGCTGCATTCGCACCATTGCACACGCATGCGATGCACTCGGCAGGGATCAACCACTATGTCCTGCTCGATCGGCTGGAGGCTTCCAACACCGATCGCGGCAACGGCCAGGCCTGGGAGTCACGTGCATGGATCGGCGGCGACATCGACCGGCTCTGGCTGCGCAGCGAGGGCGAACGACACGACGGACGCACCGAATCCGGCTCGCTGGAAGCGTTCTATGGCCATGCCATGTCGCCATGGTGGGATCTGCTTGTGGGCGCGCGCCAGGACATCGGCGCAGGCGCACATCGCAGCTGGGCGGCTTTCGGCGTGCAAGGCCTGGCGCCCTACAAGTTCGAAACCGAAGCAACGCTGTATGTAGGCACTGGCAGCCGCGCGGCGTTGCGGCTGGAAGGCGAATACGAGGTCCTGCTGACCAACCGCCTGATCCTGCAGCCGCGTGTCGAGGCCGACATCGCGCTCACCGACGACAACCGCCGCGGCATTGGCAGCGGCCTGGAAGAGGTGGAACTTGGCTTGCGCCTGCGCTACGAGATCACCCGCCGCTTCGCGCCGTACATCGGCTGGGTACACAGCCGCAGCTTTGGCGATAGCGCACAGCGCGCCGCGATGGACGCTGCCCCCGCACGCGACAGCCGCTTTGTTGCCGGTGTACGCGTGTGGTTTTGA
>CGX07
ATGCTATGCTCGCTGCACCTGTCACTGCCTCGACTGTCCGTGCTGCATCGCCTGCTCCGCCTGCTGCTGTGCCTGTGCCTGGTTGCCAATACGGCCACCGGCGCGTGGGCGTCGGTGGGCATGGCCATGCCGGCAATAACGACGGGCGCGATGCCTGCCGCGGCCATGGCAGCAGGCACCGCCACCACCACGCACAGCGAGTCACCGGCAGCCCTGCCGTGCCATCAGGCCATGCCTCCGCCCACTGCCATGCAGTTGCACGACAAGGCCACGCATGCGCACGCGCCCGACTGCTGCAAGCTGGGCAGCTGCGATTGCCTGCAGCACGCCAGCCTCGCCTTGTTGACCTTGCCCGGCGTCGCCGCGGGCCTGCCCGGCCACCCGGCGTTGCCGGACACCTTGACCGAGGGGCGCGGCAGCCCGCTGCCCGACCAACCGGTACGACCTCCCATCGCCTGAGCGCCGACGGCCCTGCCTTGGCCGTCCTCGGCCCTGCGCGTGCTTGCGCGGGATCTCTTACGTTGTGCGCTGCGCCCATCTCTTGCCGATGGAGCGCGCAGGAGATGTCATGTCGTTCGATCCCTCGTTTTCCCACGGCTCAACCGCCAGCGGCCTGAGCCGGCGCCGTTTCGTTCAGGGACTGGCCCTGGGCGGCGTCGCTGCCGCCAGCGGCCTGTGGCGCAACGATGCGCGCGCCGCCGCCCAGGCCAACCCGCCGGTGCTGCGCGGAAGCAGCCAGTCGCTGCAGATCGGCCGCCTGCCGGTGAACTTCACCGGCCGCCCCCGCTCCGCAATCACGGTCAACCAGAGCCTGCCGGCGCCCACCCTGCGCTGGCGCGAGGGCGACACGGTAAGCGTGCGCGTGCGCAACGCGCTGACCGACCAACCCACGTCGGTGCATTGGCATGGCCTGTTGCTTCCGGCCAATATGGACGGTGTGCCGGGCATGAGTTTCGACGGCATCGCGCCGGGCCAGGAGTATCACTACCGCTTTGCGCTGCGGCAGTCCGGCACCTACTGGTACCACAGCCATTCGATGTTTCAGGAGCAGTCCGGGCTGTATGGCGCCATCGTCATCGACCCGCTGACGCCGCCGCCGTACCGGCATGATCGCGAACATGTGGTGCTGCTCTCGGACTGGACCGATCTGGACCCGGCCGCCCTGTTCCGCCGGCTCAAGCAGATGCCCAGCCACGACAACTACGCACAGCGCACCGTCGGCGATTTTCTACGCGATGCGCGAGAAGACGGCCTGCGCGCCACCCTGGCCGACCGCGGCATGTGGGGGCGCATGCGCATGACCCCGACCGACCTGTCCGACGTCAACGCCAACACCTATACCTACCTGCTCAACGGCGTCGCCCCGGCCGGCAACTGGACCGGGTTGTTCAAGCCAGGCGAAAAGGTGTTGCTGCGCTTCATCAACGGCGCGTCGATGACCTATTTCGACATCCGTATTCCTGGCCTGCGCATGACGGTGGTGGCCGCCGACGGGCAGTACGTGCATCCGGTCAGCGTGGACGAACTGCGCATCGCCGCGGCCGAGACCTTCGACGTGATTGTCGAACCGCTCGGCCAGGATGCGTTTACGTTGTTCGCGCAGGACATGGGCCGCACCGGCTTTGCCTGCGGTACGCTGGCAGTGCAACCCGGCTTGCAGGCGCCGATTCCCGCACTGGATCGGCGCGCCATCTTGACCATGCAGGACATGGGGCATGGCGAGGGGATGCACCACGCGCTGCCCGCAATGCACGGCGTGCCCGGGATGCTGGCGGCACATGGGATGCACACCATGCACTCGCACGACGATGCCCAGGCGCCCGACAAGGCGCCGCATCATCCGGCCAGCGAAACCGGCAACCCGCTGATCGACATGCGCAGCAATGCCACCGCACCGCGCCTGGACGACCCCGGCGTGGGCCTGCGCGACAACGGCCGCCGCGTGCTGTGCTACGCCGATCTGCATAGCCTGTTCGAGGATCCGGATGGGCGCGAACCCGCGCGCGACATCGAGTTGCATCTGACCGAGCACATGGAAAAGTTCGCCTGGTCCTTCGATGGCATCGCGTTCGCTTCCGCACAGCCCTTGCGACTGCAATACGGCGAGCGGCTGCGCATCGTGCTGGTCAACGACACCATGATGCAGCACCCCATCCACCTGCATGGCATGTGGAGCGACCTGGAAGATGCGCGCGGCAACTTCCAGGTACGCAAGCACACCATCGACATGCCGCCGGGCACCCGCCGCACCTACCGCGTGCGTGCCGATGCGCTCGGTCGCTGGGCGTATCACTGCCATCTGCTGTACCACATGGAAGCGGGGATGATGCGCGAAGCGCGGGTGGAGGCATGAGCCGCTTTCGCACAACGGCCTGGTTGGCTGTTGCGTTCCTGGCGAGCGCATCTGCGGTTGCACAGGAGCATCAGCACGGTGCGATGGAGGACGCATCGCGGGACATGCAGGGCCAGGCGATGCAAATGACCGATGGCGCGCATACGAGCCCTGCGTCATCTCAGGCCGCCCACATGGACCACGCTCACATGTCGCACGCTGACATGGGCACTGGCGCCATGGACGATGAATCGATGAAGCATGGGTCCATGGGCGATGGATCCATGGACGCTGCGGCCACGCACCACCAAGCGATGGATCACGCTTCGATGGATCACTCGAAGATGCACCACACGCAGTCCACACACCCTGCACAACCTCCTGCATCACCCACCGGGACACCCAATCACCCACTTCCACGCGACCCCATTCCCCCACCCACGGCGGACGACATCGCCGCTGCATTCGCACCATTGCACACGCATGCGATGCACTCGGCAGGGATCAACCACTATGTCCTGCTCGATCGGCTGGAGGCTTCCAACACCGATCGCGGCAACGGCCAGGCCTGGGAGTCACGTGCATGGATCGGCGGCGACATCGACCGGCTCTGGCTGCGCAGCGAGGGCGAACGACACGACGGACGCACCGAATCCGGCTCGCTGGAAGCGTTCTATGGCCATGCCATGTCGCCATGGTGGGATCTGCTTGTGGGCGCGCGCCAGGACATCGGCGCAGGCGCACATCGCAGCTGGGCGGCTTTCGGCGTGCAAGGCCTGGCGCCCTACAAGTTCGAAACCGAAGCAACGCTGTATGTAGGCACTGGCAGCCGCGCGGCGTTGCGGCTGGAAGGCGAATACGAGGTCCTGCTGACCAACCGCCTGATCCTGCAGCCGCGTGTCGAGGCCGACATCGCGCTCACCGACGACAACCGCCGCGGCATTGGCAGCGGCCTGGAAGAGGTGGAACTTGGCTTGCGCCTGCGCTACGAGATCACCCGCCGCTTCGCGCCGTACATCGGCTGGGTACACAGCCGCAGCTTTGGCGATAGCGCACAGCGCGCCGCGATGGACGCTGCCCCCGCACGCGACAGCCGCTTTGTTGCCGGTGTACGCGTGTGGTTTTGA
>CGX11
ATGCTATGCTCGCTGCACCTGTCACTGCCTCGACTGTCCGTGCTGCATCGCCTGCTCCGCCTGCTGCTGTGCCTGTGCCTGGTTGCCAATACGGCCACCGGCGCGTGGGCGTCGGTGGGCATGGCCATGCCGGCAATAACGACGGGCGCGATGCCTGCCGCGGCCATGGCAGCAGGCACCGCCACCACCACGCACAGCGAGTCACCGGCAGCCCTGCCGTGCCATCAGGCCATGCCTCCGCCCACTGCCATGCAGTTGCACGACAAGGCCACGCATGCGCACGCGCCCGACTGCTGCAAGCTGGGCAGCTGCGATTGCCTGCAGCACGCCAGCCTCGCCTTGTTGACCTTGCCCGGCGTCGCCGCGGGCCTGCCCGGCCACCCGGCGTTGCCGGACACCTTGACCGAGGGGCGCGGCAGCCCGCTGCCCGACCAACCGGTACGACCTCCCATCGCCTGAGCGCCGACGGCCCTGCCTTGGCCGTCCTCGGCCCTGCGCGTGCTTGCGCGGGATCTCTTACGTTGTGCGCTGCGCCCATCTCTTGCCGATGGAGCGCGCAGGAGATGTCATGTCGTTCGATCCCTCGTTTTCCCACGGCTCAACCGCCAGCGGCCTGAGCCGGCGCCGTTTCGTTCAGGGACTGGCCCTGGGCGGCGTCGCTGCCGCCAGCGGCCTGTGGCGCAACGATGCGCGCGCCGCCGCCCAGGCCAACCCGCCGGTGCTGCGCGGAAGCAGCCAGTCGCTGCAGATCGGCCGCCTGCCGGTGAACTTCACCGGCCGCCCCCGCTCCGCAATCACGGTCAACCAGAGCCTGCCGGCGCCCACCCTGCGCTGGCGCGAGGGCGACACGGTAAGCGTGCGCGTGCGCAACGCGCTGACCGACCAACCCACGTCGGTGCATTGGCATGGCCTGTTGCTTCCGGCCAATATGGACGGTGTGCCGGGCATGAGTTTCGACGGCATCGCGCCGGGCCAGGAGTATCACTACCGCTTTGCGCTGCGGCAGTCCGGCACCTACTGGTACCACAGCCATTCGATGTTTCAGGAGCAGTCCGGGCTGTATGGCGCCATCGTCATCGACCCGCTGACGCCGCCGCCGTACCGGCATGATCGCGAACATGTGGTGCTGCTCTCGGACTGGACCGATCTGGACCCGGCCGCCCTGTTCCGCCGGCTCAAGCAGATGCCCAGCCACGACAACTACGCACAGCGCACCGTCGGCGATTTTCTACGCGATGCGCGAGAAGACGGCCTGCGCGCCACCCTGGCCGACCGCGGCATGTGGGGGCGCATGCGCATGACCCCGACCGACCTGTCCGACGTCAACGCCAACACCTATACCTACCTGCTCAACGGCGTCGCCCCGGCCGGCAACTGGACCGGGTTGTTCAAGCCAGGCGAAAAGGTGTTGCTGCGCTTCATCAACGGCGCGTCGATGACCTATTTCGACATCCGTATTCCTGGCCTGCGCATGACGGTGGTGGCCGCCGACGGGCAGTACGTGCATCCGGTCAGCGTGGACGAACTGCGCATCGCCGCGGCCGAGACCTTCGACGTGATTGTCGAACCGCTCGGCCAGGATGCGTTTACGTTGTTCGCGCAGGACATGGGCCGCACCGGCTTTGCCTGCGGTACGCTGGCAGTGCAACCCGGCTTGCAGGCGCCGATTCCCGCACTGGATCGGCGCGCCATCTTGACCATGCAGGACATGGGGCATGGCGAGGGGATGCACCACGCGCTGCCCGCAATGCACGGCGTGCCCGGGATGCTGGCGGCACATGGGATGCACACCATGCACTCGCACGACGATGCCCAGGCGCCCGACAAGGCGCCGCATCATCCGGCCAGCGAAACCGGCAACCCGCTGATCGACATGCGCAGCAATGCCACCGCACCGCGCCTGGACGACCCCGGCGTGGGCCTGCGCGACAACGGCCGCCGCGTGCTGTGCTACGCCGATCTGCATAGCCTGTTCGAGGATCCGGATGGGCGCGAACCCGCGCGCGACATCGAGTTGCATCTGACCGAGCACATGGAAAAGTTCGCCTGGTCCTTCGATGGCATCGCGTTCGCTTCCGCACAGCCCTTGCGACTGCAATACGGCGAGCGGCTGCGCATCGTGCTGGTCAACGACACCATGATGCAGCACCCCATCCACCTGCATGGCATGTGGAGCGACCTGGAAGATGCGCGCGGCAACTTCCAGGTACGCAAGCACACCATCGACATGCCGCCGGGCACCCGCCGCACCTACCGCGTGCGTGCCGATGCGCTCGGTCGCTGGGCGTATCACTGCCATCTGCTGTACCACATGGAAGCGGGGATGATGCGCGAAGCGCGGGTGGAGGCATGAGCCGCTTTCGCACAACGGCCTGGTTGGCTGTTGCGTTCCTGGCGAGCGCATCTGCGGTTGCACAGGAGCATCAGCACGGTGCGATGGAGGACGCATCGCGGGACATGCAGGGCCAGGCGATGCAAATGACCGATGGCGCGCATACGAGCCCTGCGTCATCTCAGGCCGCCCACATGGACCACGCTCACATGTCGCACGCTGACATGGGCACTGGCGCCATGGACGATGAATCGATGAAGCATGGGTCCATGGGCGATGGATCCATGGACGCTGCGGCCACGCACCACCAAGCGATGGATCACGCTTCGATGGATCACTCGAAGATGCACCACACGCAGTCCACACACCCTGCACAACCTCCTGCATCACCCACCGGGACACCCAATCACCCACTTCCACGCGACCCCATTCCCCCACCCACGGCGGACGACATCGCCGCTGCATTCGCACCATTGCACACGCATGCGATGCACTCGGCAGGGATCAACCACTATGTCCTGCTCGATCGGCTGGAGGCTTCCAACACCGATCGCGGCAACGGCCAGGCCTGGGAGTCACGTGCATGGATCGGCGGCGACATCGACCGGCTCTGGCTGCGCAGCGAGGGCGAACGACACGACGGACGCACCGAATCCGGCTCGCTGGAAGCGTTCTATGGCCATGCCATGTCGCCATGGTGGGATCTGCTTGTGGGCGCGCGCCAGGACATCGGCGCAGGCGCACATCGCAGCTGGGCGGCTTTCGGCGTGCAAGGCCTGGCGCCCTACAAGTTCGAAACCGAAGCAACGCTGTATGTAGGCACTGGCAGCCGCGCGGCGTTGCGGCTGGAAGGCGAATACGAGGTCCTGCTGACCAACCGCCTGATCCTGCAGCCGCGTGTCGAGGCCGACATCGCGCTCACCGACGACAACCGCCGCGGCATTGGCAGCGGCCTGGAAGAGGTGGAACTTGGCTTGCGCCTGCGCTACGAGATCACCCGCCGCTTCGCGCCGTACATCGGCTGGGTACACAGCCGCAGCTTTGGCGATAGCGCACAGCGCGCCGCGATGGACGCTGCCCCCGCACGCGACAGCCGCTTTGTTGCCGGTGTACGCGTGTGGTTTTGA
>CGX13
ATGCTATGCTCGCTGCACCTGTCACTGCCTCGACTGTCCGTGCTGCATCGCCTGCTCCGCCTGCTGCTGTGCCTGTGCCTGGTTGCCAATACGGCCACCGGCGCGTGGGCGTCGGTGGGCATGGCCATGCCGGCAATAACGACGGGCGCGATGCCTGCCGCGGCCATGGCAGCAGGCACCGCCACCACCACGCACAGCGAGTCACCGGCAGCCCTGCCGTGCCATCAGGCCATGCCTCCGCCCACTGCCATGCAGTTGCACGACAAGGCCACGCATGCGCACGCGCCCGACTGCTGCAAGCTGGGCAGCTGCGATTGCCTGCAGCACGCCAGCCTCGCCTTGTTGACCTTGCCCGGCGTCGCCGCGGGCCTGCCCGGCCACCCGGCGTTGCCGGACACCTTGACCGAGGGGCGCGGCAGCCCGCTGCCCGACCAACCGGTACGACCTCCCATCGCCTGAGCGCCGACGGCCCTGCCTTGGCCGTCCTCGGCCCTGCGCGTGCTTGCGCGGGATCTCTTACGTTGTGCGCTGCGCCCATCTCTTGCCGATGGAGCGCGCAGGAGATGTCATGTCGTTCGATCCCTCGTTTTCCCACGGCTCAACCGCCAGCGGCCTGAGCCGGCGCCGTTTCGTTCAGGGACTGGCCCTGGGCGGCGTCGCTGCCGCCAGCGGCCTGTGGCGCAACGATGCGCGCGCCGCCGCCCAGGCCAACCCGCCGGTGCTGCGCGGAAGCAGCCAGTCGCTGCAGATCGGCCGCCTGCCGGTGAACTTCACCGGCCGCCCCCGCTCCGCAATCACGGTCAACCAGAGCCTGCCGGCGCCCACCCTGCGCTGGCGCGAGGGCGACACGGTAAGCGTGCGCGTGCGCAACGCGCTGACCGACCAACCCACGTCGGTGCATTGGCATGGCCTGTTGCTTCCGGCCAATATGGACGGTGTGCCGGGCATGAGTTTCGACGGCATCGCGCCGGGCCAGGAGTATCACTACCGCTTTGCGCTGCGGCAGTCCGGCACCTACTGGTACCACAGCCATTCGATGTTTCAGGAGCAGTCCGGGCTGTATGGCGCCATCGTCATCGACCCGCTGACGCCGCCGCCGTACCGGCATGATCGCGAACATGTGGTGCTGCTCTCGGACTGGACCGATCTGGACCCGGCCGCCCTGTTCCGCCGGCTCAAGCAGATGCCCAGCCACGACAACTACGCACAGCGCACCGTCGGCGATTTTCTACGCGATGCGCGAGAAGACGGCCTGCGCGCCACCCTGGCCGACCGCGGCATGTGGGGGCGCATGCGCATGACCCCGACCGACCTGTCCGACGTCAACGCCAACACCTATACCTACCTGCTCAACGGCGTCGCCCCGGCCGGCAACTGGACCGGGTTGTTCAAGCCAGGCGAAAAGGTGTTGCTGCGCTTCATCAACGGCGCGTCGATGACCTATTTCGACATCCGTATTCCTGGCCTGCGCATGACGGTGGTGGCCGCCGACGGGCAGTACGTGCATCCGGTCAGCGTGGACGAACTGCGCATCGCCGCGGCCGAGACCTTCGACGTGATTGTCGAACCGCTCGGCCAGGATGCGTTTACGTTGTTCGCGCAGGACATGGGCCGCACCGGCTTTGCCTGCGGTACGCTGGCAGTGCAACCCGGCTTGCAGGCGCCGATTCCCGCACTGGATCGGCGCGCCATCTTGACCATGCAGGACATGGGGCATGGCGAGGGGATGCACCACGCGCTGCCCGCAATGCACGGCGTGCCCGGGATGCTGGCGGCACATGGGATGCACACCATGCACTCGCACGACGATGCCCAGGCGCCCGACAAGGCGCCGCATCATCCGGCCAGCGAAACCGGCAACCCGCTGATCGACATGCGCAGCAATGCCACCGCACCGCGCCTGGACGACCCCGGCGTGGGCCTGCGCGACAACGGCCGCCGCGTGCTGTGCTACGCCGATCTGCATAGCCTGTTCGAGGATCCGGATGGGCGCGAACCCGCGCGCGACATCGAGTTGCATCTGACCGAGCACATGGAAAAGTTCGCCTGGTCCTTCGATGGCATCGCGTTCGCTTCCGCACAGCCCTTGCGACTGCAATACGGCGAGCGGCTGCGCATCGTGCTGGTCAACGACACCATGATGCAGCACCCCATCCACCTGCATGGCATGTGGAGCGACCTGGAAGATGCGCGCGGCAACTTCCAGGTACGCAAGCACACCATCGACATGCCGCCGGGCACCCGCCGCACCTACCGCGTGCGTGCCGATGCGCTCGGTCGCTGGGCGTATCACTGCCATCTGCTGTACCACATGGAAGCGGGGATGATGCGCGAAGCGCGGGTGGAGGCATGAGCCGCTTTCGCACAACGGCCTGGTTGGCTGTTGCGTTCCTGGCGAGCGCATCTGCGGTTGCACAGGAGCATCAGCACGGTGCGATGGAGGACGCATCGCGGGACATGCAGGGCCAGGCGATGCAAATGACCGATGGCGCGCATACGAGCCCTGCGTCATCTCAGGCCGCCCACATGGACCACGCTCACATGTCGCACGCTGACATGGGCACTGGCGCCATGGACGATGAATCGATGAAGCATGGGTCCATGGGCGATGGATCCATGGACGCTGCGGCCACGCACCACCAAGCGATGGATCACGCTTCGATGGATCACTCGAAGATGCACCACACGCAGTCCACACACCCTGCACAACCTCCTGCATCACCCACCGGGACACCCAATCACCCACTTCCACGCGACCCCATTCCCCCACCCACGGCGGACGACATCGCCGCTGCATTCGCACCATTGCACACGCATGCGATGCACTCGGCAGGGATCAACCACTATGTCCTGCTCGATCGGCTGGAGGCTTCCAACACCGATCGCGGCAACGGCCAGGCCTGGGAGTCACGTGCATGGATCGGCGGCGACATCGACCGGCTCTGGCTGCGCAGCGAGGGCGAACGACACGACGGACGCACCGAATCCGGCTCGCTGGAAGCGTTCTATGGCCATGCCATGTCGCCATGGTGGGATCTGCTTGTGGGCGCGCGCCAGGACATCGGCGCAGGCGCACATCGCAGCTGGGCGGCTTTCGGCGTGCAAGGCCTGGCGCCCTACAAGTTCGAAACCGAAGCAACGCTGTATGTAGGCACTGGCAGCCGCGCGGCGTTGCGGCTGGAAGGCGAATACGAGGTCCTGCTGACCAACCGCCTGATCCTGCAGCCGCGTGTCGAGGCCGACATCGCGCTCACCGACGACAACCGCCGCGGCATTGGCAGCGGCCTGGAAGAGGTGGAACTTGGCTTGCGCCTGCGCTACGAGATCACCCGCCGCTTCGCGCCGTACATCGGCTGGGTACACAGCCGCAGCTTTGGCGATAGCGCACAGCGCGCCGCGATGGACGCTGCCCCCGCACGCGACAGCCGCTTTGTTGCCGGTGTACGCGTGTGGTTTTGA
>CGX15
ATGCTATGCTCGCTGCACCTGTCACTGCCTCGACTGTCCGTGCTGCATCGCCTGCTCCGCCTGCTGCTGTGCCTGTGCCTGGTTGCCAATACGGCCACCGGCGCGTGGGCGTCGGTGGGCATGGCCATGCCGGCAATAACGACGGGCGCGATGCCTGCCGCGGCCATGGCAGCAGGCACCGCCACCACCACGCACAGCGAGTCACCGGCAGCCCTGCCGTGCCATCAGGCCATGCCTCCGCCCACTGCCATGCAGTTGCACGACAAGGCCACGCATGCGCACGCGCCCGACTGCTGCAAGCTGGGCAGCTGCGATTGCCTGCAGCACGCCAGCCTCGCCTTGTTGACCTTGCCCGGCGTCGCCGCGGGCCTGCCCGGCCACCCGGCGTTGCCGGACACCTTGACCGAGGGGCGCGGCAGCCCGCTGCCCGACCAACCGGTACGACCTCCCATCGCCTGAGCGCCGACGGCCCTGCCTTGGCCGTCCTCGGCCCTGCGCGTGCTTGCGCGGGATCTCTTACGTTGTGCGCTGCGCCCATCTCTTGCCGATGGAGCGCGCAGGAGATGTCATGTCGTTCGATCCCTCGTTTTCCCACGGCTCAACCGCCAGCGGCCTGAGCCGGCGCCGTTTCGTTCAGGGACTGGCCCTGGGCGGCGTCGCTGCCGCCAGCGGCCTGTGGCGCAACGATGCGCGCGCCGCCGCCCAGGCCAACCCGCCGGTGCTGCGCGGAAGCAGCCAGTCGCTGCAGATCGGCCGCCTGCCGGTGAACTTCACCGGCCGCCCCCGCTCCGCAATCACGGTCAACCAGAGCCTGCCGGCGCCCACCCTGCGCTGGCGCGAGGGCGACACGGTAAGCGTGCGCGTGCGCAACGCGCTGACCGACCAACCCACGTCGGTGCATTGGCATGGCCTGTTGCTTCCGGCCAATATGGACGGTGTGCCGGGCATGAGTTTCGACGGCATCGCGCCGGGCCAGGAGTATCACTACCGCTTTGCGCTGCGGCAGTCCGGCACCTACTGGTACCACAGCCATTCGATGTTTCAGGAGCAGTCCGGGCTGTATGGCGCCATCGTCATCGACCCGCTGACGCCGCCGCCGTACCGGCATGATCGCGAACATGTGGTGCTGCTCTCGGACTGGACCGATCTGGACCCGGCCGCCCTGTTCCGCCGGCTCAAGCAGATGCCCAGCCACGACAACTACGCACAGCGCACCGTCGGCGATTTTCTACGCGATGCGCGAGAAGACGGCCTGCGCGCCACCCTGGCCGACCGCGGCATGTGGGGGCGCATGCGCATGACCCCGACCGACCTGTCCGACGTCAACGCCAACACCTATACCTACCTGCTCAACGGCGTCGCCCCGGCCGGCAACTGGACCGGGTTGTTCAAGCCAGGCGAAAAGGTGTTGCTGCGCTTCATCAACGGCGCGTCGATGACCTATTTCGACATCCGTATTCCTGGCCTGCGCATGACGGTGGTGGCCGCCGACGGGCAGTACGTGCATCCGGTCAGCGTGGACGAACTGCGCATCGCCGCGGCCGAGACCTTCGACGTGATTGTCGAACCGCTCGGCCAGGATGCGTTTACGTTGTTCGCGCAGGACATGGGCCGCACCGGCTTTGCCTGCGGTACGCTGGCAGTGCAACCCGGCTTGCAGGCGCCGATTCCCGCACTGGATCGGCGCGCCATCTTGACCATGCAGGACATGGGGCATGGCGAGGGGATGCACCACGCGCTGCCCGCAATGCACGGCGTGCCCGGGATGCTGGCGGCACATGGGATGCACACCATGCACTCGCACGACGATGCCCAGGCGCCCGACAAGGCGCCGCATCATCCGGCCAGCGAAACCGGCAACCCGCTGATCGACATGCGCAGCAATGCCACCGCACCGCGCCTGGACGACCCCGGCGTGGGCCTGCGCGACAACGGCCGCCGCGTGCTGTGCTACGCCGATCTGCATAGCCTGTTCGAGGATCCGGATGGGCGCGAACCCGCGCGCGACATCGAGTTGCATCTGACCGAGCACATGGAAAAGTTCGCCTGGTCCTTCGATGGCATCGCGTTCGCTTCCGCACAGCCCTTGCGACTGCAATACGGCGAGCGGCTGCGCATCGTGCTGGTCAACGACACCATGATGCAGCACCCCATCCACCTGCATGGCATGTGGAGCGACCTGGAAGATGCGCGCGGCAACTTCCAGGTACGCAAGCACACCATCGACATGCCGCCGGGCACCCGCCGCACCTACCGCGTGCGTGCCGATGCGCTCGGTCGCTGGGCGTATCACTGCCATCTGCTGTACCACATGGAAGCGGGGATGATGCGCGAAGCGCGGGTGGAGGCATGAGCCGCTTTCGCACAACGGCCTGGTTGGCTGTTGCGTTCCTGGCGAGCGCATCTGCGGTTGCACAGGAGCATCAGCACGGTGCGATGGAGGACGCATCGCGGGACATGCAGGGCCAGGCGATGCAAATGACCGATGGCGCGCATACGAGCCCTGCGTCATCTCAGGCCGCCCACATGGACCACGCTCACATGTCGCACGCTGACATGGGCACTGGCGCCATGGACGATGAATCGATGAAGCATGGGTCCATGGGCGATGGATCCATGGACGCTGCGGCCACGCACCACCAAGCGATGGATCACGCTTCGATGGATCACTCGAAGATGCACCACACGCAGTCCACACACCCTGCACAACCTCCTGCATCACCCACCGGGACACCCAATCACCCACTTCCACGCGACCCCATTCCCCCACCCACGGCGGACGACATCGCCGCTGCATTCGCACCATTGCACACGCATGCGATGCACTCGGCAGGGATCAACCACTATGTCCTGCTCGATCGGCTGGAGGCTTCCAACACCGATCGCGGCAACGGCCAGGCCTGGGAGTCACGTGCATGGATCGGCGGCGACATCGACCGGCTCTGGCTGCGCAGCGAGGGCGAACGACACGACGGACGCACCGAATCCGGCTCGCTGGAAGCGTTCTATGGCCATGCCATGTCGCCATGGTGGGATCTGCTTGTGGGCGCGCGCCAGGACATCGGCGCAGGCGCACATCGCAGCTGGGCGGCTTTCGGCGTGCAAGGCCTGGCGCCCTACAAGTTCGAAACCGAAGCAACGCTGTATGTAGGCACTGGCAGCCGCGCGGCGTTGCGGCTGGAAGGCGAATACGAGGTCCTGCTGACCAACCGCCTGATCCTGCAGCCGCGTGTCGAGGCCGACATCGCGCTCACCGACGACAACCGCCGCGGCATTGGCAGCGGCCTGGAAGAGGTGGAACTTGGCTTGCGCCTGCGCTACGAGATCACCCGCCGCTTCGCGCCGTACATCGGCTGGGTACACAGCCGCAGCTTTGGCGATAGCGCACAGCGCGCCGCGATGGACGCTGCCCCCGCACGCGACAGCCGCTTTGTTGCCGGTGTACGCGTGTGGTTTTGA
>CGX18
ATGCTATGCTCGCTGCACCTGTCACTGCCTCGACTGTCCGTGCTGCATCGCCTGCTCCGCCTGCTGCTGTGCCTGTGCCTGGTTGCCAATACGGCCACCGGCGCGTGGGCGTCGGTGGGCATGGCCATGCCGGCAATAACGACGGGCGCGATGCCTGCCGCGGCCATGGCAGCAGGCACCGCCACCACCACGCACAGCGAGTCACCGGCAGCCCTGCCGTGCCATCAGGCCATGCCTCCGCCCACTGCCATGCAGTTGCACGACAAGGCCACGCATGCGCACGCGCCCGACTGCTGCAAGCTGGGCAGCTGCGATTGCCTGCAGCACGCCAGCCTCGCCTTGTTGACCTTGCCCGGCGTCGCCGCGGGCCTGCCCGGCCACCCGGCGTTGCCGGACACCTTGACCGAGGGGCGCGGCAGCCCGCTGCCCGACCAACCGGTACGACCTCCCATCGCCTGAGCGCCGACGGCCCTGCCTTGGCCGTCCTCGGCCCTGCGCGTGCTTGCGCGGGATCTCTTACGTTGTGCGCTGCGCCCATCTCTTGCCGATGGAGCGCGCAGGAGATGTCATGTCGTTCGATCCCTCGTTTTCCCACGGCTCAACCGCCAGCGGCCTGAGCCGGCGCCGTTTCGTTCAGGGACTGGCCCTGGGCGGCGTCGCTGCCGCCAGCGGCCTGTGGCGCAACGATGCGCGCGCCGCCGCCCAGGCCAACCCGCCGGTGCTGCGCGGAAGCAGCCAGTCGCTGCAGATCGGCCGCCTGCCGGTGAACTTCACCGGCCGCCCCCGCTCCGCAATCACGGTCAACCAGAGCCTGCCGGCGCCCACCCTGCGCTGGCGCGAGGGCGACACGGTAAGCGTGCGCGTGCGCAACGCGCTGACCGACCAACCCACGTCGGTGCATTGGCATGGCCTGTTGCTTCCGGCCAATATGGACGGTGTGCCGGGCATGAGTTTCGACGGCATCGCGCCGGGCCAGGAGTATCACTACCGCTTTGCGCTGCGGCAGTCCGGCACCTACTGGTACCACAGCCATTCGATGTTTCAGGAGCAGTCCGGGCTGTATGGCGCCATCGTCATCGACCCGCTGACGCCGCCGCCGTACCGGCATGATCGCGAACATGTGGTGCTGCTCTCGGACTGGACCGATCTGGACCCGGCCGCCCTGTTCCGCCGGCTCAAGCAGATGCCCAGCCACGACAACTACGCACAGCGCACCGTCGGCGATTTTCTACGCGATGCGCGAGAAGACGGCCTGCGCGCCACCCTGGCCGACCGCGGCATGTGGGGGCGCATGCGCATGACCCCGACCGACCTGTCCGACGTCAACGCCAACACCTATACCTACCTGCTCAACGGCGTCGCCCCGGCCGGCAACTGGACCGGGTTGTTCAAGCCAGGCGAAAAGGTGTTGCTGCGCTTCATCAACGGCGCGTCGATGACCTATTTCGACATCCGTATTCCTGGCCTGCGCATGACGGTGGTGGCCGCCGACGGGCAGTACGTGCATCCGGTCAGCGTGGACGAACTGCGCATCGCCGCGGCCGAGACCTTCGACGTGATTGTCGAACCGCTCGGCCAGGATGCGTTTACGTTGTTCGCGCAGGACATGGGCCGCACCGGCTTTGCCTGCGGTACGCTGGCAGTGCAACCCGGCTTGCAGGCGCCGATTCCCGCACTGGATCGGCGCGCCATCTTGACCATGCAGGACATGGGGCATGGCGAGGGGATGCACCACGCGCTGCCCGCAATGCACGGCGTGCCCGGGATGCTGGCGGCACATGGGATGCACACCATGCACTCGCACGACGATGCCCAGGCGCCCGACAAGGCGCCGCATCATCCGGCCAGCGAAACCGGCAACCCGCTGATCGACATGCGCAGCAATGCCACCGCACCGCGCCTGGACGACCCCGGCGTGGGCCTGCGCGACAACGGCCGCCGCGTGCTGTGCTACGCCGATCTGCATAGCCTGTTCGAGGATCCGGATGGGCGCGAACCCGCGCGCGACATCGAGTTGCATCTGACCGAGCACATGGAAAAGTTCGCCTGGTCCTTCGATGGCATCGCGTTCGCTTCCGCACAGCCCTTGCGACTGCAATACGGCGAGCGGCTGCGCATCGTGCTGGTCAACGACACCATGATGCAGCACCCCATCCACCTGCATGGCATGTGGAGCGACCTGGAAGATGCGCGCGGCAACTTCCAGGTACGCAAGCACACCATCGACATGCCGCCGGGCACCCGCCGCACCTACCGCGTGCGTGCCGATGCGCTCGGTCGCTGGGCGTATCACTGCCATCTGCTGTACCACATGGAAGCGGGGATGATGCGCGAAGCGCGGGTGGAGGCATGAGCCGCTTTCGCACAACGGCCTGGTTGGCTGTTGCGTTCCTGGCGAGCGCATCTGCGGTTGCACAGGAGCATCAGCACGGTGCGATGGAGGACGCATCGCGGGACATGCAGGGCCAGGCGATGCAAATGACCGATGGCGCGCATACGAGCCCTGCGTCATCTCAGGCCGCCCACATGGACCACGCTCACATGTCGCACGCTGACATGGGCACTGGCGCCATGGACGATGAATCGATGAAGCATGGGTCCATGGGCGATGGATCCATGGACGCTGCGGCCACGCACCACCAAGCGATGGATCACGCTTCGATGGATCACTCGAAGATGCACCACACGCAGTCCACACACCCTGCACAACCTCCTGCATCACCCACCGGGACACCCAATCACCCACTTCCACGCGACCCCATTCCCCCACCCACGGCGGACGACATCGCCGCTGCATTCGCACCATTGCACACGCATGCGATGCACTCGGCAGGGATCAACCACTATGTCCTGCTCGATCGGCTGGAGGCTTCCAACACCGATCGCGGCAACGGCCAGGCCTGGGAGTCACGTGCATGGATCGGCGGCGACATCGACCGGCTCTGGCTGCGCAGCGAGGGCGAACGACACGACGGACGCACCGAATCCGGCTCGCTGGAAGCGTTCTATGGCCATGCCATGTCGCCATGGTGGGATCTGCTTGTGGGCGCGCGCCAGGACATCGGCGCAGGCGCACATCGCAGCTGGGCGGCTTTCGGCGTGCAAGGCCTGGCGCCCTACAAGTTCGAAACCGAAGCAACGCTGTATGTAGGCACTGGCAGCCGCGCGGCGTTGCGGCTGGAAGGCGAATACGAGGTCCTGCTGACCAACCGCCTGATCCTGCAGCCGCGTGTCGAGGCCGACATCGCGCTCACCGACGACAACCGCCGCGGCATTGGCAGCGGCCTGGAAGAGGTGGAACTTGGCTTGCGCCTGCGCTACGAGATCACCCGCCGCTTCGCGCCGTACATCGGCTGGGTACACAGCCGCAGCTTTGGCGATAGCGCACAGCGCGCCGCGATGGACGCTGCCCCCGCACGCGACAGCCGCTTTGTTGCCGGTGTACGCGTGTGGTTTTGA
>CGX23
ATGCTATGCTCGCTGCACCTGTCACTGCCTCGACTGTCCGTGCTGCATCGCCTGCTCCGCCTGCTGCTGTGCCTGTGCCTGGTTGCCAATACGGCCACCGGCGCGTGGGCGTCGGTGGGCATGGCCATGCCGGCAATAACGACGGGCGCGATGCCTGCCGCGGCCATGGCAGCAGGCACCGCCACCACCACGCACAGCGAGTCACCGGCAGCCCTGCCGTGCCATCAGGCCATGCCTCCGCCCACTGCCATGCAGTTGCACGACAAGGCCACGCATGCGCACGCGCCCGACTGCTGCAAGCTGGGCAGCTGCGATTGCCTGCAGCACGCCAGCCTCGCCTTGTTGACCTTGCCCGGCGTCGCCGCGGGCCTGCCCGGCCACCCGGCGTTGCCGGACACCTTGACCGAGGGGCGCGGCAGCCCGCTGCCCGACCAACCGGTACGACCTCCCATCGCCTGAGCGCCGACGGCCCTGCCTTGGCCGTCCTCGGCCCTGCGCGTGCTTGCGCGGGATCTCTTACGTTGTGCGCTGCGCCCATCTCTTGCCGATGGAGCGCGCAGGAGATGTCATGTCGTTCGATCCCTCGTTTTCCCACGGCTCAACCGCCAGCGGCCTGAGCCGGCGCCGTTTCGTTCAGGGACTGGCCCTGGGCGGCGTCGCTGCCGCCAGCGGCCTGTGGCGCAACGATGCGCGCGCCGCCGCCCAGGCCAACCCGCCGGTGCTGCGCGGAAGCAGCCAGTCGCTGCAGATCGGCCGCCTGCCGGTGAACTTCACCGGCCGCCCCCGCTCCGCAATCACGGTCAACCAGAGCCTGCCGGCGCCCACCCTGCGCTGGCGCGAGGGCGACACGGTAAGCGTGCGCGTGCGCAACGCGCTGACCGACCAACCCACGTCGGTGCATTGGCATGGCCTGTTGCTTCCGGCCAATATGGACGGTGTGCCGGGCATGAGTTTCGACGGCATCGCGCCGGGCCAGGAGTATCACTACCGCTTTGCGCTGCGGCAGTCCGGCACCTACTGGTACCACAGCCATTCGATGTTTCAGGAGCAGTCCGGGCTGTATGGCGCCATCGTCATCGACCCGCTGACGCCGCCGCCGTACCGGCATGATCGCGAACATGTGGTGCTGCTCTCGGACTGGACCGATCTGGACCCGGCCGCCCTGTTCCGCCGGCTCAAGCAGATGCCCAGCCACGACAACTACGCACAGCGCACCGTCGGCGATTTTCTACGCGATGCGCGAGAAGACGGCCTGCGCGCCACCCTGGCCGACCGCGGCATGTGGGGGCGCATGCGCATGACCCCGACCGACCTGTCCGACGTCAACGCCAACACCTATACCTACCTGCTCAACGGCGTCGCCCCGGCCGGCAACTGGACCGGGTTGTTCAAGCCAGGCGAAAAGGTGTTGCTGCGCTTCATCAACGGCGCGTCGATGACCTATTTCGACATCCGTATTCCTGGCCTGCGCATGACGGTGGTGGCCGCCGACGGGCAGTACGTGCATCCGGTCAGCGTGGACGAACTGCGCATCGCCGCGGCCGAGACCTTCGACGTGATTGTCGAACCGCTCGGCCAGGATGCGTTTACGTTGTTCGCGCAGGACATGGGCCGCACCGGCTTTGCCTGCGGTACGCTGGCAGTGCAACCCGGCTTGCAGGCGCCGATTCCCGCACTGGATCGGCGCGCCATCTTGACCATGCAGGACATGGGGCATGGCGAGGGGATGCACCACGCGCTGCCCGCAATGCACGGCGTGCCCGGGATGCTGGCGGCACATGGGATGCACACCATGCACTCGCACGACGATGCCCAGGCGCCCGACAAGGCGCCGCATCATCCGGCCAGCGAAACCGGCAACCCGCTGATCGACATGCGCAGCAATGCCACCGCACCGCGCCTGGACGACCCCGGCGTGGGCCTGCGCGACAACGGCCGCCGCGTGCTGTGCTACGCCGATCTGCATAGCCTGTTCGAGGATCCGGATGGGCGCGAACCCGCGCGCGACATCGAGTTGCATCTGACCGAGCACATGGAAAAGTTCGCCTGGTCCTTCGATGGCATCGCGTTCGCTTCCGCACAGCCCTTGCGACTGCAATACGGCGAGCGGCTGCGCATCGTGCTGGTCAACGACACCATGATGCAGCACCCCATCCACCTGCATGGCATGTGGAGCGACCTGGAAGATGCGCGCGGCAACTTCCAGGTACGCAAGCACACCATCGACATGCCGCCGGGCACCCGCCGCACCTACCGCGTGCGTGCCGATGCGCTCGGTCGCTGGGCGTATCACTGCCATCTGCTGTACCACATGGAAGCGGGGATGATGCGCGAAGCGCGGGTGGAGGCATGAGCCGCTTTCGCACAACGGCCTGGTTGGCTGTTGCGTTCCTGGCGAGCGCATCTGCGGTTGCACAGGAGCATCAGCACGGTGCGATGGAGGACGCATCGCGGGACATGCAGGGCCAGGCGATGCAAATGACCGATGGCGCGCATACGAGCCCTGCGTCATCTCAGGCCGCCCACATGGACCACGCTCACATGTCGCACGCTGACATGGGCACTGGCGCCATGGACGATGAATCGATGAAGCATGGGTCCATGGGCGATGGATCCATGGACGCTGCGGCCACGCACCACCAAGCGATGGATCACGCTTCGATGGATCACTCGAAGATGCACCACACGCAGTCCACACACCCTGCACAACCTCCTGCATCACCCACCGGGACACCCAATCACCCACTTCCACGCGACCCCATTCCCCCACCCACGGCGGACGACATCGCCGCTGCATTCGCACCATTGCACACGCATGCGATGCACTCGGCAGGGATCAACCACTATGTCCTGCTCGATCGGCTGGAGGCTTCCAACACCGATCGCGGCAACGGCCAGGCCTGGGAGTCACGTGCATGGATCGGCGGCGACATCGACCGGCTCTGGCTGCGCAGCGAGGGCGAACGACACGACGGACGCACCGAATCCGGCTCGCTGGAAGCGTTCTATGGCCATGCCATGTCGCCATGGTGGGATCTGCTTGTGGGCGCGCGCCAGGACATCGGCGCAGGCGCACATCGCAGCTGGGCGGCTTTCGGCGTGCAAGGCCTGGCGCCCTACAAGTTCGAAACCGAAGCAACGCTGTATGTAGGCACTGGCAGCCGCGCGGCGTTGCGGCTGGAAGGCGAATACGAGGTCCTGCTGACCAACCGCCTGATCCTGCAGCCGCGTGTCGAGGCCGACATCGCGCTCACCGACGACAACCGCCGCGGCATTGGCAGCGGCCTGGAAGAGGTGGAACTTGGCTTGCGCCTGCGCTACGAGATCACCCGCCGCTTCGCGCCGTACATCGGCTGGGTACACAGCCGCAGCTTTGGCGATAGCGCACAGCGCGCCGCGATGGACGCTGCCCCCGCACGCGACAGCCGCTTTGTTGCCGGTGTACGCGTGTGGTTTTGA
>CGX29
ATGCTATGCTCGCTGCACCTGTCACTGCCTCGACTGTCCGTGCTGCATCGCCTGCTCCGCCTGCTGCTGTGCCTGTGCCTGGTTGCCAATACGGCCACCGGCGCGTGGGCGTCGGTGGGCATGGCCATGCCGGCAATAACGACGGGCGCGATGCCTGCCGCGGCCATGGCAGCAGGCACCGCCACCACCACGCACAGCGAGTCACCGGCAGCCCTGCCGTGCCATCAGGCCATGCCTCCGCCCACTGCCATGCAGTTGCACGACAAGGCCACGCATGCGCACGCGCCCGACTGCTGCAAGCTGGGCAGCTGCGATTGCCTGCAGCACGCCAGCCTCGCCTTGTTGACCTTGCCCGGCGTCGCCGCGGGCCTGCCCGGCCACCCGGCGTTGCCGGACACCTTGACCGAGGGGCGCGGCAGCCCGCTGCCCGACCAACCGGTACGACCTCCCATCGCCTGAGCGCCGACGGCCCTGCCTTGGCCGTCCTCGGCCCTGCGCGTGCTTGCGCGGGATCTCTTACGTTGTGCGCTGCGCCCATCTCTTGCCGATGGAGCGCGCAGGAGATGTCATGTCGTTCGATCCCTCGTTTTCCCACGGCTCAACCGCCAGCGGCCTGAGCCGGCGCCGTTTCGTTCAGGGACTGGCCCTGGGCGGCGTCGCTGCCGCCAGCGGCCTGTGGCGCAACGATGCGCGCGCCGCCGCCCAGGCCAACCCGCCGGTGCTGCGCGGAAGCAGCCAGTCGCTGCAGATCGGCCGCCTGCCGGTGAACTTCACCGGCCGCCCCCGCTCCGCAATCACGGTCAACCAGAGCCTGCCGGCGCCCACCCTGCGCTGGCGCGAGGGCGACACGGTAAGCGTGCGCGTGCGCAACGCGCTGACCGACCAACCCACGTCGGTGCATTGGCATGGCCTGTTGCTTCCGGCCAATATGGACGGTGTGCCGGGCATGAGTTTCGACGGCATCGCGCCGGGCCAGGAGTATCACTACCGCTTTGCGCTGCGGCAGTCCGGCACCTACTGGTACCACAGCCATTCGATGTTTCAGGAGCAGTCCGGGCTGTATGGCGCCATCGTCATCGACCCGCTGACGCCGCCGCCGTACCGGCATGATCGCGAACATGTGGTGCTGCTCTCGGACTGGACCGATCTGGACCCGGCCGCCCTGTTCCGCCGGCTCAAGCAGATGCCCAGCCACGACAACTACGCACAGCGCACCGTCGGCGATTTTCTACGCGATGCGCGAGAAGACGGCCTGCGCGCCACCCTGGCCGACCGCGGCATGTGGGGGCGCATGCGCATGACCCCGACCGACCTGTCCGACGTCAACGCCAACACCTATACCTACCTGCTCAACGGCGTCGCCCCGGCCGGCAACTGGACCGGGTTGTTCAAGCCAGGCGAAAAGGTGTTGCTGCGCTTCATCAACGGCGCGTCGATGACCTATTTCGACATCCGTATTCCTGGCCTGCGCATGACGGTGGTGGCCGCCGACGGGCAGTACGTGCATCCGGTCAGCGTGGACGAACTGCGCATCGCCGCGGCCGAGACCTTCGACGTGATTGTCGAACCGCTCGGCCAGGATGCGTTTACGTTGTTCGCGCAGGACATGGGCCGCACCGGCTTTGCCTGCGGTACGCTGGCAGTGCAACCCGGCTTGCAGGCGCCGATTCCCGCACTGGATCGGCGCGCCATCTTGACCATGCAGGACATGGGGCATGGCGAGGGGATGCACCACGCGCTGCCCGCAATGCACGGCGTGCCCGGGATGCTGGCGGCACATGGGATGCACACCATGCACTCGCACGACGATGCCCAGGCGCCCGACAAGGCGCCGCATCATCCGGCCAGCGAAACCGGCAACCCGCTGATCGACATGCGCAGCAATGCCACCGCACCGCGCCTGGACGACCCCGGCGTGGGCCTGCGCGACAACGGCCGCCGCGTGCTGTGCTACGCCGATCTGCATAGCCTGTTCGAGGATCCGGATGGGCGCGAACCCGCGCGCGACATCGAGTTGCATCTGACCGAGCACATGGAAAAGTTCGCCTGGTCCTTCGATGGCATCGCGTTCGCTTCCGCACAGCCCTTGCGACTGCAATACGGCGAGCGGCTGCGCATCGTGCTGGTCAACGACACCATGATGCAGCACCCCATCCACCTGCATGGCATGTGGAGCGACCTGGAAGATGCGCGCGGCAACTTCCAGGTACGCAAGCACACCATCGACATGCCGCCGGGCACCCGCCGCACCTACCGCGTGCGTGCCGATGCGCTCGGTCGCTGGGCGTATCACTGCCATCTGCTGTACCACATGGAAGCGGGGATGATGCGCGAAGCGCGGGTGGAGGCATGAGCCGCTTTCGCACAACGGCCTGGTTGGCTGTTGCGTTCCTGGCGAGCGCATCTGCGGTTGCACAGGAGCATCAGCACGGTGCGATGGAGGACGCATCGCGGGACATGCAGGGCCAGGCGATGCAAATGACCGATGGCGCGCATACGAGCCCTGCGTCATCTCAGGCCGCCCACATGGACCACGCTCACATGTCGCACGCTGACATGGGCACTGGCGCCATGGACGATGAATCGATGAAGCATGGGTCCATGGGCGATGGATCCATGGACGCTGCGGCCACGCACCACCAAGCGATGGATCACGCTTCGATGGATCACTCGAAGATGCACCACACGCAGTCCACACACCCTGCACAACCTCCTGCATCACCCACCGGGACACCCAATCACCCACTTCCACGCGACCCCATTCCCCCACCCACGGCGGACGACATCGCCGCTGCATTCGCACCATTGCACACGCATGCGATGCACTCGGCAGGGATCAACCACTATGTCCTGCTCGATCGGCTGGAGGCTTCCAACACCGATCGCGGCAACGGCCAGGCCTGGGAGTCACGTGCATGGATCGGCGGCGACATCGACCGGCTCTGGCTGCGCAGCGAGGGCGAACGACACGACGGACGCACCGAATCCGGCTCGCTGGAAGCGTTCTATGGCCATGCCATGTCGCCATGGTGGGATCTGCTTGTGGGCGCGCGCCAGGACATCGGCGCAGGCGCACATCGCAGCTGGGCGGCTTTCGGCGTGCAAGGCCTGGCGCCCTACAAGTTCGAAACCGAAGCAACGCTGTATGTAGGCACTGGCAGCCGCGCGGCGTTGCGGCTGGAAGGCGAATACGAGGTCCTGCTGACCAACCGCCTGATCCTGCAGCCGCGTGTCGAGGCCGACATCGCGCTCACCGACGACAACCGCCGCGGCATTGGCAGCGGCCTGGAAGAGGTGGAACTTGGCTTGCGCCTGCGCTACGAGATCACCCGCCGCTTCGCGCCGTACATCGGCTGGGTACACAGCCGCAGCTTTGGCGATAGCGCACAGCGCGCCGCGATGGACGCTGCCCCCGCACGCGACAGCCGCTTTGTTGCCGGTGTACGCGTGTGGTTTTGA
>CGX33
ATGCTATGCTCGCTGCACCTGTCACTGCCTCGACTGTCCGTGCTGCATCGCCTGCTCCGCCTGCTGCTGTGCCTGTGCCTGGTTGCCAATACGGCCACCGGCGCGTGGGCGTCGGTGGGCATGGCCATGCCGGCAATAACGACGGGCGCGATGCCTGCCGCGGCCATGGCAGCAGGCACCGCCACCACCACGCACAGCGAGTCACCGGCAGCCCTGCCGTGCCATCAGGCCATGCCTCCGCCCACTGCCATGCAGTTGCACGACAAGGCCACGCATGCGCACGCGCCCGACTGCTGCAAGCTGGGCAGCTGCGATTGCCTGCAGCACGCCAGCCTCGCCTTGTTGACCTTGCCCGGCGTCGCCGCGGGCCTGCCCGGCCACCCGGCGTTGCCGGACACCTTGACCGAGGGGCGCGGCAGCCCGCTGCCCGACCAACCGGTACGACCTCCCATCGCCTGAGCGCCGACGGCCCTGCCTTGGCCGTCCTCGGCCCTGCGCGTGCTTGCGCGGGATCTCTTACGTTGTGCGCTGCGCCCATCTCTTGCCGATGGAGCGCGCAGGAGATGTCATGTCGTTCGATCCCTCGTTTTCCCACGGCTCAACCGCCAGCGGCCTGAGCCGGCGCCGTTTCGTTCAGGGACTGGCCCTGGGCGGCGTCGCTGCCGCCAGCGGCCTGTGGCGCAACGATGCGCGCGCCGCCGCCCAGGCCAACCCGCCGGTGCTGCGCGGAAGCAGCCAGTCGCTGCAGATCGGCCGCCTGCCGGTGAACTTCACCGGCCGCCCCCGCTCCGCAATCACGGTCAACCAGAGCCTGCCGGCGCCCACCCTGCGCTGGCGCGAGGGCGACACGGTAAGCGTGCGCGTGCGCAACGCGCTGACCGACCAACCCACGTCGGTGCATTGGCATGGCCTGTTGCTTCCGGCCAATATGGACGGTGTGCCGGGCATGAGTTTCGACGGCATCGCGCCGGGCCAGGAGTATCACTACCGCTTTGCGCTGCGGCAGTCCGGCACCTACTGGTACCACAGCCATTCGATGTTTCAGGAGCAGTCCGGGCTGTATGGCGCCATCGTCATCGACCCGCTGACGCCGCCGCCGTACCGGCATGATCGCGAACATGTGGTGCTGCTCTCGGACTGGACCGATCTGGACCCGGCCGCCCTGTTCCGCCGGCTCAAGCAGATGCCCAGCCACGACAACTACGCACAGCGCACCGTCGGCGATTTTCTACGCGATGCGCGAGAAGACGGCCTGCGCGCCACCCTGGCCGACCGCGGCATGTGGGGGCGCATGCGCATGACCCCGACCGACCTGTCCGACGTCAACGCCAACACCTATACCTACCTGCTCAACGGCGTCGCCCCGGCCGGCAACTGGACCGGGTTGTTCAAGCCAGGCGAAAAGGTGTTGCTGCGCTTCATCAACGGCGCGTCGATGACCTATTTCGACATCCGTATTCCTGGCCTGCGCATGACGGTGGTGGCCGCCGACGGGCAGTACGTGCATCCGGTCAGCGTGGACGAACTGCGCATCGCCGCGGCCGAGACCTTCGACGTGATTGTCGAACCGCTCGGCCAGGATGCGTTTACGTTGTTCGCGCAGGACATGGGCCGCACCGGCTTTGCCTGCGGTACGCTGGCAGTGCAACCCGGCTTGCAGGCGCCGATTCCCGCACTGGATCGGCGCGCCATCTTGACCATGCAGGACATGGGGCATGGCGAGGGGATGCACCACGCGCTGCCCGCAATGCACGGCGTGCCCGGGATGCTGGCGGCACATGGGATGCACACCATGCACTCGCACGACGATGCCCAGGCGCCCGACAAGGCGCCGCATCATCCGGCCAGCGAAACCGGCAACCCGCTGATCGACATGCGCAGCAATGCCACCGCACCGCGCCTGGACGACCCCGGCGTGGGCCTGCGCGACAACGGCCGCCGCGTGCTGTGCTACGCCGATCTGCATAGCCTGTTCGAGGATCCGGATGGGCGCGAACCCGCGCGCGACATCGAGTTGCATCTGACCGAGCACATGGAAAAGTTCGCCTGGTCCTTCGATGGCATCGCGTTCGCTTCCGCACAGCCCTTGCGACTGCAATACGGCGAGCGGCTGCGCATCGTGCTGGTCAACGACACCATGATGCAGCACCCCATCCACCTGCATGGCATGTGGAGCGACCTGGAAGATGCGCGCGGCAACTTCCAGGTACGCAAGCACACCATCGACATGCCGCCGGGCACCCGCCGCACCTACCGCGTGCGTGCCGATGCGCTCGGTCGCTGGGCGTATCACTGCCATCTGCTGTACCACATGGAAGCGGGGATGATGCGCGAAGCGCGGGTGGAGGCATGAGCCGCTTTCGCACAACGGCCTGGTTGGCTGTTGCGTTCCTGGCGAGCGCATCTGCGGTTGCACAGGAGCATCAGCACGGTGCGATGGAGGACGCATCGCGGGACATGCAGGGCCAGGCGATGCAAATGACCGATGGCGCGCATACGAGCCCTGCGTCATCTCAGGCCGCCCACATGGACCACGCTCACATGTCGCACGCTGACATGGGCACTGGCGCCATGGACGATGAATCGATGAAGCATGGGTCCATGGGCGATGGATCCATGGACGCTGCGGCCACGCACCACCAAGCGATGGATCACGCTTCGATGGATCACTCGAAGATGCACCACACGCAGTCCACACACCCTGCACAACCTCCTGCATCACCCACCGGGACACCCAATCACCCACTTCCACGCGACCCCATTCCCCCACCCACGGCGGACGACATCGCCGCTGCATTCGCACCATTGCACACGCATGCGATGCACTCGGCAGGGATCAACCACTATGTCCTGCTCGATCGGCTGGAGGCTTCCAACACCGATCGCGGCAACGGCCAGGCCTGGGAGTCACGTGCATGGATCGGCGGCGACATCGACCGGCTCTGGCTGCGCAGCGAGGGCGAACGACACGACGGACGCACCGAATCCGGCTCGCTGGAAGCGTTCTATGGCCATGCCATGTCGCCATGGTGGGATCTGCTTGTGGGCGCGCGCCAGGACATCGGCGCAGGCGCACATCGCAGCTGGGCGGCTTTCGGCGTGCAAGGCCTGGCGCCCTACAAGTTCGAAACCGAAGCAACGCTGTATGTAGGCACTGGCAGCCGCGCGGCGTTGCGGCTGGAAGGCGAATACGAGGTCCTGCTGACCAACCGCCTGATCCTGCAGCCGCGTGTCGAGGCCGACATCGCGCTCACCGACGACAACCGCCGCGGCATTGGCAGCGGCCTGGAAGAGGTGGAACTTGGCTTGCGCCTGCGCTACGAGATCACCCGCCGCTTCGCGCCGTACATCGGCTGGGTACACAGCCGCAGCTTTGGCGATAGCGCACAGCGCGCCGCGATGGACGCTGCCCCCGCACGCGACAGCCGCTTTGTTGCCGGTGTACGCGTGTGGTTTTGA
>CGX36
ATGCTATGCTCGCTGCACCTGTCACTGCCTCGACTGTCCGTGCTGCATCGCCTGCTCCGCCTGCTGCTGTGCCTGTGCCTGGTTGCCAATACGGCCACCGGCGCGTGGGCGTCGGTGGGCATGGCCATGCCGGCAATAACGACGGGCGCGATGCCTGCCGCGGCCATGGCAGCAGGCACCGCCACCACCACGCACAGCGAGTCACCGGCAGCCCTGCCGTGCCATCAGGCCATGCCTCCGCCCACTGCCATGCAGTTGCACGACAAGGCCACGCATGCGCACGCGCCCGACTGCTGCAAGCTGGGCAGCTGCGATTGCCTGCAGCACGCCAGCCTCGCCTTGTTGACCTTGCCCGGCGTCGCCGCGGGCCTGCCCGGCCACCCGGCGTTGCCGGACACCTTGACCGAGGGGCGCGGCAGCCCGCTGCCCGACCAACCGGTACGACCTCCCATCGCCTGAGCGCCGACGGCCCTGCCTTGGCCGTCCTCGGCCCTGCGCGTGCTTGCGCGGGATCTCTTACGTTGTGCGCTGCGCCCATCTCTTGCCGATGGAGCGCGCAGGAGATGTCATGTCGTTCGATCCCTCGTTTTCCCACGGCTCAACCGCCAGCGGCCTGAGCCGGCGCCGTTTCGTTCAGGGACTGGCCCTGGGCGGCGTCGCTGCCGCCAGCGGCCTGTGGCGCAACGATGCGCGCGCCGCCGCCCAGGCCAACCCGCCGGTGCTGCGCGGAAGCAGCCAGTCGCTGCAGATCGGCCGCCTGCCGGTGAACTTCACCGGCCGCCCCCGCTCCGCAATCACGGTCAACCAGAGCCTGCCGGCGCCCACCCTGCGCTGGCGCGAGGGCGACACGGTAAGCGTGCGCGTGCGCAACGCGCTGACCGACCAACCCACGTCGGTGCATTGGCATGGCCTGTTGCTTCCGGCCAATATGGACGGTGTGCCGGGCATGAGTTTCGACGGCATCGCGCCGGGCCAGGAGTATCACTACCGCTTTGCGCTGCGGCAGTCCGGCACCTACTGGTACCACAGCCATTCGATGTTTCAGGAGCAGTCCGGGCTGTATGGCGCCATCGTCATCGACCCGCTGACGCCGCCGCCGTACCGGCATGATCGCGAACATGTGGTGCTGCTCTCGGACTGGACCGATCTGGACCCGGCCGCCCTGTTCCGCCGGCTCAAGCAGATGCCCAGCCACGACAACTACGCACAGCGCACCGTCGGCGATTTTCTACGCGATGCGCGAGAAGACGGCCTGCGCGCCACCCTGGCCGACCGCGGCATGTGGGGGCGCATGCGCATGACCCCGACCGACCTGTCCGACGTCAACGCCAACACCTATACCTACCTGCTCAACGGCGTCGCCCCGGCCGGCAACTGGACCGGGTTGTTCAAGCCAGGCGAAAAGGTGTTGCTGCGCTTCATCAACGGCGCGTCGATGACCTATTTCGACATCCGTATTCCTGGCCTGCGCATGACGGTGGTGGCCGCCGACGGGCAGTACGTGCATCCGGTCAGCGTGGACGAACTGCGCATCGCCGCGGCCGAGACCTTCGACGTGATTGTCGAACCGCTCGGCCAGGATGCGTTTACGTTGTTCGCGCAGGACATGGGCCGCACCGGCTTTGCCTGCGGTACGCTGGCAGTGCAACCCGGCTTGCAGGCGCCGATTCCCGCACTGGATCGGCGCGCCATCTTGACCATGCAGGACATGGGGCATGGCGAGGGGATGCACCACGCGCTGCCCGCAATGCACGGCGTGCCCGGGATGCTGGCGGCACATGGGATGCACACCATGCACTCGCACGACGATGCCCAGGCGCCCGACAAGGCGCCGCATCATCCGGCCAGCGAAACCGGCAACCCGCTGATCGACATGCGCAGCAATGCCACCGCACCGCGCCTGGACGACCCCGGCGTGGGCCTGCGCGACAACGGCCGCCGCGTGCTGTGCTACGCCGATCTGCATAGCCTGTTCGAGGATCCGGATGGGCGCGAACCCGCGCGCGACATCGAGTTGCATCTGACCGAGCACATGGAAAAGTTCGCCTGGTCCTTCGATGGCATCGCGTTCGCTTCCGCACAGCCCTTGCGACTGCAATACGGCGAGCGGCTGCGCATCGTGCTGGTCAACGACACCATGATGCAGCACCCCATCCACCTGCATGGCATGTGGAGCGACCTGGAAGATGCGCGCGGCAACTTCCAGGTACGCAAGCACACCATCGACATGCCGCCGGGCACCCGCCGCACCTACCGCGTGCGTGCCGATGCGCTCGGTCGCTGGGCGTATCACTGCCATCTGCTGTACCACATGGAAGCGGGGATGATGCGCGAAGCGCGGGTGGAGGCATGAGCCGCTTTCGCACAACGGCCTGGTTGGCTGTTGCGTTCCTGGCGAGCGCATCTGCGGTTGCACAGGAGCATCAGCACGGTGCGATGGAGGACGCATCGCGGGACATGCAGGGCCAGGCGATGCAAATGACCGATGGCGCGCATACGAGCCCTGCGTCATCTCAGGCCGCCCACATGGACCACGCTCACATGTCGCACGCTGACATGGGCACTGGCGCCATGGACGATGAATCGATGAAGCATGGGTCCATGGGCGATGGATCCATGGACGCTGCGGCCACGCACCACCAAGCGATGGATCACGCTTCGATGGATCACTCGAAGATGCACCACACGCAGTCCACACACCCTGCACAACCTCCTGCATCACCCACCGGGACACCCAATCACCCACTTCCACGCGACCCCATTCCCCCACCCACGGCGGACGACATCGCCGCTGCATTCGCACCATTGCACACGCATGCGATGCACTCGGCAGGGATCAACCACTATGTCCTGCTCGATCGGCTGGAGGCTTCCAACACCGATCGCGGCAACGGCCAGGCCTGGGAGTCACGTGCATGGATCGGCGGCGACATCGACCGGCTCTGGCTGCGCAGCGAGGGCGAACGACACGACGGACGCACCGAATCCGGCTCGCTGGAAGCGTTCTATGGCCATGCCATGTCGCCATGGTGGGATCTGCTTGTGGGCGCGCGCCAGGACATCGGCGCAGGCGCACATCGCAGCTGGGCGGCTTTCGGCGTGCAAGGCCTGGCGCCCTACAAGTTCGAAACCGAAGCAACGCTGTATGTAGGCACTGGCAGCCGCGCGGCGTTGCGGCTGGAAGGCGAATACGAGGTCCTGCTGACCAACCGCCTGATCCTGCAGCCGCGTGTCGAGGCCGACATCGCGCTCACCGACGACAACCGCCGCGGCATTGGCAGCGGCCTGGAAGAGGTGGAACTTGGCTTGCGCCTGCGCTACGAGATCACCCGCCGCTTCGCGCCGTACATCGGCTGGGTACACAGCCGCAGCTTTGGCGATAGCGCACAGCGCGCCGCGATGGACGCTGCCCCCGCACGCGACAGCCGCTTTGTTGCCGGTGTACGCGTGTGGTTTTGA
>CGX44
ATGCTATGCTCGCTGCACCTGTCACTGCCTCGACTGTCCGTGCTGCATCGCCTGCTCCGCCTGCTGCTGTGCCTGTGCCTGGTTGCCAATACGGCCACCGGCGCGTGGGCGTCGGTGGGCATGGCCATGCCGGCAATAACGACGGGCGCGATGCCTGCCGCGGCCATGGCAGCAGGCACCGCCACCACCACGCACAGCGAGTCACCGGCAGCCCTGCCGTGCCATCAGGCCATGCCTCCGCCCACTGCCATGCAGTTGCACGACAAGGCCACGCATGCGCACGCGCCCGACTGCTGCAAGCTGGGCAGCTGCGATTGCCTGCAGCACGCCAGCCTCGCCTTGTTGACCTTGCCCGGCGTCGCCGCGGGCCTGCCCGGCCACCCGGCGTTGCCGGACACCTTGACCGAGGGGCGCGGCAGCCCGCTGCCCGACCAACCGGTACGACCTCCCATCGCCTGAGCGCCGACGGCCCTGCCTTGGCCGTCCTCGGCCCTGCGCGTGCTTGCGCGGGATCTCTTACGTTGTGCGCTGCGCCCATCTCTTGCCGATGGAGCGCGCAGGAGATGTCATGTCGTTCGATCCCTCGTTTTCCCACGGCTCAACCGCCAGCGGCCTGAGCCGGCGCCGTTTCGTTCAGGGACTGGCCCTGGGCGGCGTCGCTGCCGCCAGCGGCCTGTGGCGCAACGATGCGCGCGCCGCCGCCCAGGCCAACCCGCCGGTGCTGCGCGGAAGCAGCCAGTCGCTGCAGATCGGCCGCCTGCCGGTGAACTTCACCGGCCGCCCCCGCTCCGCAATCACGGTCAACCAGAGCCTGCCGGCGCCCACCCTGCGCTGGCGCGAGGGCGACACGGTAAGCGTGCGCGTGCGCAACGCGCTGACCGACCAACCCACGTCGGTGCATTGGCATGGCCTGTTGCTTCCGGCCAATATGGACGGTGTGCCGGGCATGAGTTTCGACGGCATCGCGCCGGGCCAGGAGTATCACTACCGCTTTGCGCTGCGGCAGTCCGGCACCTACTGGTACCACAGCCATTCGATGTTTCAGGAGCAGTCCGGGCTGTATGGCGCCATCGTCATCGACCCGCTGACGCCGCCGCCGTACCGGCATGATCGCGAACATGTGGTGCTGCTCTCGGACTGGACCGATCTGGACCCGGCCGCCCTGTTCCGCCGGCTCAAGCAGATGCCCAGCCACGACAACTACGCACAGCGCACCGTCGGCGATTTTCTACGCGATGCGCGAGAAGACGGCCTGCGCGCCACCCTGGCCGACCGCGGCATGTGGGGGCGCATGCGCATGACCCCGACCGACCTGTCCGACGTCAACGCCAACACCTATACCTACCTGCTCAACGGCGTCGCCCCGGCCGGCAACTGGACCGGGTTGTTCAAGCCAGGCGAAAAGGTGTTGCTGCGCTTCATCAACGGCGCGTCGATGACCTATTTCGACATCCGTATTCCTGGCCTGCGCATGACGGTGGTGGCCGCCGACGGGCAGTACGTGCATCCGGTCAGCGTGGACGAACTGCGCATCGCCGCGGCCGAGACCTTCGACGTGATTGTCGAACCGCTCGGCCAGGATGCGTTTACGTTGTTCGCGCAGGACATGGGCCGCACCGGCTTTGCCTGCGGTACGCTGGCAGTGCAACCCGGCTTGCAGGCGCCGATTCCCGCACTGGATCGGCGCGCCATCTTGACCATGCAGGACATGGGGCATGGCGAGGGGATGCACCACGCGCTGCCCGCAATGCACGGCGTGCCCGGGATGCTGGCGGCACATGGGATGCACACCATGCACTCGCACGACGATGCCCAGGCGCCCGACAAGGCGCCGCATCATCCGGCCAGCGAAACCGGCAACCCGCTGATCGACATGCGCAGCAATGCCACCGCACCGCGCCTGGACGACCCCGGCGTGGGCCTGCGCGACAACGGCCGCCGCGTGCTGTGCTACGCCGATCTGCATAGCCTGTTCGAGGATCCGGATGGGCGCGAACCCGCGCGCGACATCGAGTTGCATCTGACCGAGCACATGGAAAAGTTCGCCTGGTCCTTCGATGGCATCGCGTTCGCTTCCGCACAGCCCTTGCGACTGCAATACGGCGAGCGGCTGCGCATCGTGCTGGTCAACGACACCATGATGCAGCACCCCATCCACCTGCATGGCATGTGGAGCGACCTGGAAGATGCGCGCGGCAACTTCCAGGTACGCAAGCACACCATCGACATGCCGCCGGGCACCCGCCGCACCTACCGCGTGCGTGCCGATGCGCTCGGTCGCTGGGCGTATCACTGCCATCTGCTGTACCACATGGAAGCGGGGATGATGCGCGAAGCGCGGGTGGAGGCATGAGCCGCTTTCGCACAACGGCCTGGTTGGCTGTTGCGTTCCTGGCGAGCGCATCTGCGGTTGCACAGGAGCATCAGCACGGTGCGATGGAGGACGCATCGCGGGACATGCAGGGCCAGGCGATGCAAATGACCGATGGCGCGCATACGAGCCCTGCGTCATCTCAGGCCGCCCACATGGACCACGCTCACATGTCGCACGCTGACATGGGCACTGGCGCCATGGACGATGAATCGATGAAGCATGGGTCCATGGGCGATGGATCCATGGACGCTGCGGCCACGCACCACCAAGCGATGGATCACGCTTCGATGGATCACTCGAAGATGCACCACACGCAGTCCACACACCCTGCACAACCTCCTGCATCACCCACCGGGACACCCAATCACCCACTTCCACGCGACCCCATTCCCCCACCCACGGCGGACGACATCGCCGCTGCATTCGCACCATTGCACACGCATGCGATGCACTCGGCAGGGATCAACCACTATGTCCTGCTCGATCGGCTGGAGGCTTCCAACACCGATCGCGGCAACGGCCAGGCCTGGGAGTCACGTGCATGGATCGGCGGCGACATCGACCGGCTCTGGCTGCGCAGCGAGGGCGAACGACACGACGGACGCACCGAATCCGGCTCGCTGGAAGCGTTCTATGGCCATGCCATGTCGCCATGGTGGGATCTGCTTGTGGGCGCGCGCCAGGACATCGGCGCAGGCGCACATCGCAGCTGGGCGGCTTTCGGCGTGCAAGGCCTGGCGCCCTACAAGTTCGAAACCGAAGCAACGCTGTATGTAGGCACTGGCAGCCGCGCGGCGTTGCGGCTGGAAGGCGAATACGAGGTCCTGCTGACCAACCGCCTGATCCTGCAGCCGCGTGTCGAGGCCGACATCGCGCTCACCGACGACAACCGCCGCGGCATTGGCAGCGGCCTGGAAGAGGTGGAACTTGGCTTGCGCCTGCGCTACGAGATCACCCGCCGCTTCGCGCCGTACATCGGCTGGGTACACAGCCGCAGCTTTGGCGATAGCGCACAGCGCGCCGCGATGGACGCTGCCCCCGCACGCGACAGCCGCTTTGTTGCCGGTGTACGCGTGTGGTTTTGA
>CGX69
ATGCTATGCTCGCTGCACCTGTCACTGCCTCGACTGTCCGTGCTGCATCGCCTGCTCCGCCTGCTGCTGTGCCTGTGCCTGGTTGCCAATACGGCCACCGGCGCGTGGGCGTCGGTGGGCATGGCCATGCCGGCAATAACGACGGGCGCGATGCCTGCCGCGGCCATGGCAGCAGGCACCGCCACCACCACGCACAGCGAGTCACCGGCAGCCCTGCCGTGCCATCAGGCCATGCCTCCGCCCACTGCCATGCAGTTGCACGACAAGGCCACGCATGCGCACGCGCCCGACTGCTGCAAGCTGGGCAGCTGCGATTGCCTGCAGCACGCCAGCCTCGCCTTGTTGACCTTGCCCGGCGTCGCCGCGGGCCTGCCCGGCCACCCGGCGTTGCCGGACACCTTGACCGAGGGGCGCGGCAGCCCGCTGCCCGACCAACCGGTACGACCTCCCATCGCCTGAGCGCCGACGGCCCTGCCTTGGCCGTCCTCGGCCCTGCGCGTGCTTGCGCGGGATCTCTTACGTTGTGCGCTGCGCCCATCTCTTGCCGATGGAGCGCGCAGGAGATGTCATGTCGTTCGATCCCTCGTTTTCCCACGGCTCAACCGCCAGCGGCCTGAGCCGGCGCCGTTTCGTTCAGGGACTGGCCCTGGGCGGCGTCGCTGCCGCCAGCGGCCTGTGGCGCAACGATGCGCGCGCCGCCGCCCAGGCCAACCCGCCGGTGCTGCGCGGAAGCAGCCAGTCGCTGCAGATCGGCCGCCTGCCGGTGAACTTCACCGGCCGCCCCCGCTCCGCAATCACGGTCAACCAGAGCCTGCCGGCGCCCACCCTGCGCTGGCGCGAGGGCGACACGGTAAGCGTGCGCGTGCGCAACGCGCTGACCGACCAACCCACGTCGGTGCATTGGCATGGCCTGTTGCTTCCGGCCAATATGGACGGTGTGCCGGGCATGAGTTTCGACGGCATCGCGCCGGGCCAGGAGTATCACTACCGCTTTGCGCTGCGGCAGTCCGGCACCTACTGGTACCACAGCCATTCGATGTTTCAGGAGCAGTCCGGGCTGTATGGCGCCATCGTCATCGACCCGCTGACGCCGCCGCCGTACCGGCATGATCGCGAACATGTGGTGCTGCTCTCGGACTGGACCGATCTGGACCCGGCCGCCCTGTTCCGCCGGCTCAAGCAGATGCCCAGCCACGACAACTACGCACAGCGCACCGTCGGCGATTTTCTACGCGATGCGCGAGAAGACGGCCTGCGCGCCACCCTGGCCGACCGCGGCATGTGGGGGCGCATGCGCATGACCCCGACCGACCTGTCCGACGTCAACGCCAACACCTATACCTACCTGCTCAACGGCGTCGCCCCGGCCGGCAACTGGACCGGGTTGTTCAAGCCAGGCGAAAAGGTGTTGCTGCGCTTCATCAACGGCGCGTCGATGACCTATTTCGACATCCGTATTCCTGGCCTGCGCATGACGGTGGTGGCCGCCGACGGGCAGTACGTGCATCCGGTCAGCGTGGACGAACTGCGCATCGCCGCGGCCGAGACCTTCGACGTGATTGTCGAACCGCTCGGCCAGGATGCGTTTACGTTGTTCGCGCAGGACATGGGCCGCACCGGCTTTGCCTGCGGTACGCTGGCAGTGCAACCCGGCTTGCAGGCGCCGATTCCCGCACTGGATCGGCGCGCCATCTTGACCATGCAGGACATGGGGCATGGCGAGGGGATGCACCACGCGCTGCCCGCAATGCACGGCGTGCCCGGGATGCTGGCGGCACATGGGATGCACACCATGCACTCGCACGACGATGCCCAGGCGCCCGACAAGGCGCCGCATCATCCGGCCAGCGAAACCGGCAACCCGCTGATCGACATGCGCAGCAATGCCACCGCACCGCGCCTGGACGACCCCGGCGTGGGCCTGCGCGACAACGGCCGCCGCGTGCTGTGCTACGCCGATCTGCATAGCCTGTTCGAGGATCCGGATGGGCGCGAACCCGCGCGCGACATCGAGTTGCATCTGACCGAGCACATGGAAAAGTTCGCCTGGTCCTTCGATGGCATCGCGTTCGCTTCCGCACAGCCCTTGCGACTGCAATACGGCGAGCGGCTGCGCATCGTGCTGGTCAACGACACCATGATGCAGCACCCCATCCACCTGCATGGCATGTGGAGCGACCTGGAAGATGCGCGCGGCAACTTCCAGGTACGCAAGCACACCATCGACATGCCGCCGGGCACCCGCCGCACCTACCGCGTGCGTGCCGATGCGCTCGGTCGCTGGGCGTATCACTGCCATCTGCTGTACCACATGGAAGCGGGGATGATGCGCGAAGCGCGGGTGGAGGCATGAGCCGCTTTCGCACAACGGCCTGGTTGGCTGTTGCGTTCCTGGCGAGCGCATCTGCGGTTGCACAGGAGCATCAGCACGGTGCGATGGAGGACGCATCGCGGGACATGCAGGGCCAGGCGATGCAAATGACCGATGGCGCGCATACGAGCCCTGCGTCATCTCAGGCCGCCCACATGGACCACGCTCACATGTCGCACGCTGACATGGGCACTGGCGCCATGGACGATGAATCGATGAAGCATGGGTCCATGGGCGATGGATCCATGGACGCTGCGGCCACGCACCACCAAGCGATGGATCACGCTTCGATGGATCACTCGAAGATGCACCACACGCAGTCCACACACCCTGCACAACCTCCTGCATCACCCACCGGGACACCCAATCACCCACTTCCACGCGACCCCATTCCCCCACCCACGGCGGACGACATCGCCGCTGCATTCGCACCATTGCACACGCATGCGATGCACTCGGCAGGGATCAACCACTATGTCCTGCTCGATCGGCTGGAGGCTTCCAACACCGATCGCGGCAACGGCCAGGCCTGGGAGTCACGTGCATGGATCGGCGGCGACATCGACCGGCTCTGGCTGCGCAGCGAGGGCGAACGACACGACGGACGCACCGAATCCGGCTCGCTGGAAGCGTTCTATGGCCATGCCATGTCGCCATGGTGGGATCTGCTTGTGGGCGCGCGCCAGGACATCGGCGCAGGCGCACATCGCAGCTGGGCGGCTTTCGGCGTGCAAGGCCTGGCGCCCTACAAGTTCGAAACCGAAGCAACGCTGTATGTAGGCACTGGCAGCCGCGCGGCGTTGCGGCTGGAAGGCGAATACGAGGTCCTGCTGACCAACCGCCTGATCCTGCAGCCGCGTGTCGAGGCCGACATCGCGCTCACCGACGACAACCGCCGCGGCATTGGCAGCGGCCTGGAAGAGGTGGAACTTGGCTTGCGCCTGCGCTACGAGATCACCCGCCGCTTCGCGCCGTACATCGGCTGGGTACACAGCCGCAGCTTTGGCGATAGCGCACAGCGCGCCGCGATGGACGCTGCCCCCGCACGCGACAGCCGCTTTGTTGCCGGTGTACGCGTGTGGTTTTGA
>CGX71
ATGCTATGCTCGCTGCACCTGTCACTGCCTCGACTGTCCGTGCTGCATCGCCTGCTCCGCCTGCTGCTGTGCCTGTGCCTGGTTGCCAATACGGCCACCGGCGCGTGGGCGTCGGTGGGCATGGCCATGCCGGCAATAACGACGGGCGCGATGCCTGCCGCGGCCATGGCAGCAGGCACCGCCACCACCACGCACAGCGAGTCACCGGCAGCCCTGCCGTGCCATCAGGCCATGCCTCCGCCCACTGCCATGCAGTTGCACGACAAGGCCACGCATGCGCACGCGCCCGACTGCTGCAAGCTGGGCAGCTGCGATTGCCTGCAGCACGCCAGCCTCGCCTTGTTGACCTTGCCCGGCGTCGCCGCGGGCCTGCCCGGCCACCCGGCGTTGCCGGACACCTTGACCGAGGGGCGCGGCAGCCCGCTGCCCGACCAACCGGTACGACCTCCCATCGCCTGAGCGCCGACGGCCCTGCCTTGGCCGTCCTCGGCCCTGCGCGTGCTTGCGCGGGATCTCTTACGTTGTGCGCTGCGCCCATCTCTTGCCGATGGAGCGCGCAGGAGATGTCATGTCGTTCGATCCCTCGTTTTCCCACGGCTCAACCGCCAGCGGCCTGAGCCGGCGCCGTTTCGTTCAGGGACTGGCCCTGGGCGGCGTCGCTGCCGCCAGCGGCCTGTGGCGCAACGATGCGCGCGCCGCCGCCCAGGCCAACCCGCCGGTGCTGCGCGGAAGCAGCCAGTCGCTGCAGATCGGCCGCCTGCCGGTGAACTTCACCGGCCGCCCCCGCTCCGCAATCACGGTCAACCAGAGCCTGCCGGCGCCCACCCTGCGCTGGCGCGAGGGCGACACGGTAAGCGTGCGCGTGCGCAACGCGCTGACCGACCAACCCACGTCGGTGCATTGGCATGGCCTGTTGCTTCCGGCCAATATGGACGGTGTGCCGGGCATGAGTTTCGACGGCATCGCGCCGGGCCAGGAGTATCACTACCGCTTTGCGCTGCGGCAGTCCGGCACCTACTGGTACCACAGCCATTCGATGTTTCAGGAGCAGTCCGGGCTGTATGGCGCCATCGTCATCGACCCGCTGACGCCGCCGCCGTACCGGCATGATCGCGAACATGTGGTGCTGCTCTCGGACTGGACCGATCTGGACCCGGCCGCCCTGTTCCGCCGGCTCAAGCAGATGCCCAGCCACGACAACTACGCACAGCGCACCGTCGGCGATTTTCTACGCGATGCGCGAGAAGACGGCCTGCGCGCCACCCTGGCCGACCGCGGCATGTGGGGGCGCATGCGCATGACCCCGACCGACCTGTCCGACGTCAACGCCAACACCTATACCTACCTGCTCAACGGCGTCGCCCCGGCCGGCAACTGGACCGGGTTGTTCAAGCCAGGCGAAAAGGTGTTGCTGCGCTTCATCAACGGCGCGTCGATGACCTATTTCGACATCCGTATTCCTGGCCTGCGCATGACGGTGGTGGCCGCCGACGGGCAGTACGTGCATCCGGTCAGCGTGGACGAACTGCGCATCGCCGCGGCCGAGACCTTCGACGTGATTGTCGAACCGCTCGGCCAGGATGCGTTTACGTTGTTCGCGCAGGACATGGGCCGCACCGGCTTTGCCTGCGGTACGCTGGCAGTGCAACCCGGCTTGCAGGCGCCGATTCCCGCACTGGATCGGCGCGCCATCTTGACCATGCAGGACATGGGGCATGGCGAGGGGATGCACCACGCGCTGCCCGCAATGCACGGCGTGCCCGGGATGCTGGCGGCACATGGGATGCACACCATGCACTCGCACGACGATGCCCAGGCGCCCGACAAGGCGCCGCATCATCCGGCCAGCGAAACCGGCAACCCGCTGATCGACATGCGCAGCAATGCCACCGCACCGCGCCTGGACGACCCCGGCGTGGGCCTGCGCGACAACGGCCGCCGCGTGCTGTGCTACGCCGATCTGCATAGCCTGTTCGAGGATCCGGATGGGCGCGAACCCGCGCGCGACATCGAGTTGCATCTGACCGAGCACATGGAAAAGTTCGCCTGGTCCTTCGATGGCATCGCGTTCGCTTCCGCACAGCCCTTGCGACTGCAATACGGCGAGCGGCTGCGCATCGTGCTGGTCAACGACACCATGATGCAGCACCCCATCCACCTGCATGGCATGTGGAGCGACCTGGAAGATGCGCGCGGCAACTTCCAGGTACGCAAGCACACCATCGACATGCCGCCGGGCACCCGCCGCACCTACCGCGTGCGTGCCGATGCGCTCGGTCGCTGGGCGTATCACTGCCATCTGCTGTACCACATGGAAGCGGGGATGATGCGCGAAGCGCGGGTGGAGGCATGAGCCGCTTTCGCACAACGGCCTGGTTGGCTGTTGCGTTCCTGGCGAGCGCATCTGCGGTTGCACAGGAGCATCAGCACGGTGCGATGGAGGACGCATCGCGGGACATGCAGGGCCAGGCGATGCAAATGACCGATGGCGCGCATACGAGCCCTGCGTCATCTCAGGCCGCCCACATGGACCACGCTCACATGTCGCACGCTGACATGGGCACTGGCGCCATGGACGATGAATCGATGAAGCATGGGTCCATGGGCGATGGATCCATGGACGCTGCGGCCACGCACCACCAAGCGATGGATCACGCTTCGATGGATCACTCGAAGATGCACCACACGCAGTCCACACACCCTGCACAACCTCCTGCATCACCCACCGGGACACCCAATCACCCACTTCCACGCGACCCCATTCCCCCACCCACGGCGGACGACATCGCCGCTGCATTCGCACCATTGCACACGCATGCGATGCACTCGGCAGGGATCAACCACTATGTCCTGCTCGATCGGCTGGAGGCTTCCAACACCGATCGCGGCAACGGCCAGGCCTGGGAGTCACGTGCATGGATCGGCGGCGACATCGACCGGCTCTGGCTGCGCAGCGAGGGCGAACGACACGACGGACGCACCGAATCCGGCTCGCTGGAAGCGTTCTATGGCCATGCCATGTCGCCATGGTGGGATCTGCTTGTGGGCGCGCGCCAGGACATCGGCGCAGGCGCACATCGCAGCTGGGCGGCTTTCGGCGTGCAAGGCCTGGCGCCCTACAAGTTCGAAACCGAAGCAACGCTGTATGTAGGCACTGGCAGCCGCGCGGCGTTGCGGCTGGAAGGCGAATACGAGGTCCTGCTGACCAACCGCCTGATCCTGCAGCCGCGTGTCGAGGCCGACATCGCGCTCACCGACGACAACCGCCGCGGCATTGGCAGCGGCCTGGAAGAGGTGGAACTTGGCTTGCGCCTGCGCTACGAGATCACCCGCCGCTTCGCGCCGTACATCGGCTGGGTACACAGCCGCAGCTTTGGCGATAGCGCACAGCGCGCCGCGATGGACGCTGCCCCCGCACGCGACAGCCGCTTTGTTGCCGGTGTACGCGTGTGGTTTTGA
>UGD1
ATGCTATGCTCGCTGCACCTGTCACTGCCTCGACTGTCCGTGCTGCATCGCCTGCTCCGCCTGCTGCTGTGCCTGTGCCTGGTTGCCAATACGGCCACCGGCGCGTGGGCGTCGGTGGGCATGGCCATGCCGGCAATAACGACGGGCGCGATGCCTGCCGCGGCCATGGCAGCAGGCACCGCCACCACCACGCACAGCGAGTCACCGGCAGCCCTGCCGTGCCATCAGGCCATGCCTCCGCCCACTGCCATGCAGTTGCACGACAAGGCCACGCATGCGCACGCGCCCGACTGCTGCAAGCTGGGCAGCTGCGATTGCCTGCAGCACGCCAGCCTCGCCTTGTTGACCTTGCCCGGCGTCGCCGCGGGCCTGCCCGGCCACCCGGCGTTGCCGGACACCTTGACCGAGGGGCGCGGCAGCCCGCTGCCCGACCAACCGGTACGACCTCCCATCGCCTGAGCGCCGACGGCCCTGCCTTGGCCGTCCTCGGCCCTGCGCGTGCTTGCGCGGGATCTCTTACGTTGTGCGCTGCGCCCATCTCTTGCCGATGGAGCGCGCAGGAGATGTCATGTCGTTCGATCCCTCGTTTTCCCACGGCTCAACCGCCAGCGGCCTGAGCCGGCGCCGTTTCGTTCAGGGACTGGCCCTGGGCGGCGTCGCTGCCGCCAGCGGCCTGTGGCGCAACGATGCGCGCGCCGCCGCCCAGGCCAACCCGCCGGTGCTGCGCGGAAGCAGCCAGTCGCTGCAGATCGGCCGCCTGCCGGTGAACTTCACCGGCCGCCCCCGCTCCGCAATCACGGTCAACCAGAGCCTGCCGGCGCCCACCCTGCGCTGGCGCGAGGGCGACACGGTAAGCGTGCGCGTGCGCAACGCGCTGACCGACCAACCCACGTCGGTGCATTGGCATGGCCTGTTGCTTCCGGCCAATATGGACGGTGTGCCGGGCATGAGTTTCGACGGCATCGCGCCGGGCCAGGAGTATCACTACCGCTTTGCGCTGCGGCAGTCCGGCACCTACTGGTACCACAGCCATTCGATGTTTCAGGAGCAGTCCGGGCTGTATGGCGCCATCGTCATCGACCCGCTGACGCCGCCGCCGTACCGGCATGATCGCGAACATGTGGTGCTGCTCTCGGACTGGACCGATCTGGACCCGGCCGCCCTGTTCCGCCGGCTCAAGCAGATGCCCAGCCACGACAACTACGCACAGCGCACCGTCGGCGATTTTCTACGCGATGCGCGAGAAGACGGCCTGCGCGCCACCCTGGCCGACCGCGGCATGTGGGGGCGCATGCGCATGACCCCGACCGACCTGTCCGACGTCAACGCCAACACCTATACCTACCTGCTCAACGGCGTCGCCCCGGCCGGCAACTGGACCGGGTTGTTCAAGCCAGGCGAAAAGGTGTTGCTGCGCTTCATCAACGGCGCGTCGATGACCTATTTCGACATCCGTATTCCTGGCCTGCGCATGACGGTGGTGGCCGCCGACGGGCAGTACGTGCATCCGGTCAGCGTGGACGAACTGCGCATCGCCGCGGCCGAGACCTTCGACGTGATTGTCGAACCGCTCGGCCAGGATGCGTTTACGTTGTTCGCGCAGGACATGGGCCGCACCGGCTTTGCCTGCGGTACGCTGGCAGTGCAACCCGGCTTGCAGGCGCCGATTCCCGCACTGGATCGGCGCGCCATCTTGACCATGCAGGACATGGGGCATGGCGAGGGGATGCACCACGCGCTGCCCGCAATGCACGGCGTGCCCGGGATGCTGGCGGCACATGGGATGCACACCATGCACTCGCACGACGATGCCCAGGCGCCCGACAAGGCGCCGCATCATCCGGCCAGCGAAACCGGCAACCCGCTGATCGACATGCGCAGCAATGCCACCGCACCGCGCCTGGACGACCCCGGCGTGGGCCTGCGCGACAACGGCCGCCGCGTGCTGTGCTACGCCGATCTGCATAGCCTGTTCGAGGATCCGGATGGGCGCGAACCCGCGCGCGACATCGAGTTGCATCTGACCGAGCACATGGAAAAGTTCGCCTGGTCCTTCGATGGCATCGCGTTCGCTTCCGCACAGCCCTTGCGACTGCAATACGGCGAGCGGCTGCGCATCGTGCTGGTCAACGACACCATGATGCAGCACCCCATCCACCTGCATGGCATGTGGAGCGACCTGGAAGATGCGCGCGGCAACTTCCAGGTACGCAAGCACACCATCGACATGCCGCCGGGCACCCGCCGCACCTACCGCGTGCGTGCCGATGCGCTCGGTCGCTGGGCGTATCACTGCCATCTGCTGTACCACATGGAAGCGGGGATGATGCGCGAAGCGCGGGTGGAGGCATGAGCCGCTTTCGCACAACGGCCTGGTTGGCTGTTGCGTTCCTGGCGAGCGCATCTGCGGTTGCACAGGAGCATCAGCACGGTGCGATGGAGGACGCATCGCGGGACATGCAGGGCCAGGCGATGCAAATGACCGATGGCGCGCATACGAGCCCTGCGTCATCTCAGGCCGCCCACATGGACCACGCTCACATGTCGCACGCTGACATGGGCACTGGCGCCATGGACGATGAATCGATGAAGCATGGGTCCATGGGCGATGGATCCATGGACGCTGCGGCCACGCACCACCAAGCGATGGATCACGCTTCGATGGATCACTCGAAGATGCACCACACGCAGTCCACACACCCTGCACAACCTCCTGCATCACCCACCGGGACACCCAATCACCCACTTCCACGCGACCCCATTCCCCCACCCACGGCGGACGACATCGCCGCTGCATTCGCACCATTGCACACGCATGCGATGCACTCGGCAGGGATCAACCACTATGTCCTGCTCGATCGGCTGGAGGCTTCCAACACCGATCGCGGCAACGGCCAGGCCTGGGAGTCACGTGCATGGATCGGCGGCGACATCGACCGGCTCTGGCTGCGCAGCGAGGGCGAACGACACGACGGACGCACCGAATCCGGCTCGCTGGAAGCGTTCTATGGCCATGCCATGTCGCCATGGTGGGATCTGCTTGTGGGCGCGCGCCAGGACATCGGCGCAGGCGCACATCGCAGCTGGGCGGCTTTCGGCGTGCAAGGCCTGGCGCCCTACAAGTTCGAAACCGAAGCAACGCTGTATGTAGGCACTGGCAGCCGCGCGGCGTTGCGGCTGGAAGGCGAATACGAGGTCCTGCTGACCAACCGCCTGATCCTGCAGCCGCGTGTCGAGGCCGACATCGCGCTCACCGACGACAACCGCCGCGGCATTGGCAGCGGCCTGGAAGAGGTGGAACTTGGCTTGCGCCTGCGCTACGAGATCACCCGCCGCTTCGCGCCGTACATCGGCTGGGTACACAGCCGCAGCTTTGGCGATAGCGCACAGCGCGCCGCGATGGACGCTGCCCCCGCACGCGACAGCCGCTTTGTTGCCGGTGTACGCGTGTGGTTTTGA
>UGD2
ATGCTATGCTCGCTGCACCTGTCACTGCCTCGACTGTCCGTGCTGCATCGCCTGCTCCGCCTGCTGCTGTGCCTGTGCCTGGTTGCCAATACGGCCACCGGCGCGTGGGCGTCGGTGGGCATGGCCATGCCGGCAATAACGACGGGCGCGATGCCTGCCGCGGCCATGGCAGCAGGCACCGCCACCACCACGCACAGCGAGTCACCGGCAGCCCTGCCGTGCCATCAGGCCATGCCTCCGCCCACTGCCATGCAGTTGCACGACAAGGCCACGCATGCGCACGCGCCCGACTGCTGCAAGCTGGGCAGCTGCGATTGCCTGCAGCACGCCAGCCTCGCCTTGTTGACCTTGCCCGGCGTCGCCGCGGGCCTGCCCGGCCACCCGGCGTTGCCGGACACCTTGACCGAGGGGCGCGGCAGCCCGCTGCCCGACCAACCGGTACGACCTCCCATCGCCTGAGCGCCGACGGCCCTGCCTTGGCCGTCCTCGGCCCTGCGCGTGCTTGCGCGGGATCTCTTACGTTGTGCGCTGCGCCCATCTCTTGCCGATGGAGCGCGCAGGAGATGTCATGTCGTTCGATCCCTCGTTTTCCCACGGCTCAACCGCCAGCGGCCTGAGCCGGCGCCGTTTCGTTCAGGGACTGGCCCTGGGCGGCGTCGCTGCCGCCAGCGGCCTGTGGCGCAACGATGCGCGCGCCGCCGCCCAGGCCAACCCGCCGGTGCTGCGCGGAAGCAGCCAGTCGCTGCAGATCGGCCGCCTGCCGGTGAACTTCACCGGCCGCCCCCGCTCCGCAATCACGGTCAACCAGAGCCTGCCGGCGCCCACCCTGCGCTGGCGCGAGGGCGACACGGTAAGCGTGCGCGTGCGCAACGCGCTGACCGACCAACCCACGTCGGTGCATTGGCATGGCCTGTTGCTTCCGGCCAATATGGACGGTGTGCCGGGCATGAGTTTCGACGGCATCGCGCCGGGCCAGGAGTATCACTACCGCTTTGCGCTGCGGCAGTCCGGCACCTACTGGTACCACAGCCATTCGATGTTTCAGGAGCAGTCCGGGCTGTATGGCGCCATCGTCATCGACCCGCTGACGCCGCCGCCGTACCGGCATGATCGCGAACATGTGGTGCTGCTCTCGGACTGGACCGATCTGGACCCGGCCGCCCTGTTCCGCCGGCTCAAGCAGATGCCCAGCCACGACAACTACGCACAGCGCACCGTCGGCGATTTTCTACGCGATGCGCGAGAAGACGGCCTGCGCGCCACCCTGGCCGACCGCGGCATGTGGGGGCGCATGCGCATGACCCCGACCGACCTGTCCGACGTCAACGCCAACACCTATACCTACCTGCTCAACGGCGTCGCCCCGGCCGGCAACTGGACCGGGTTGTTCAAGCCAGGCGAAAAGGTGTTGCTGCGCTTCATCAACGGCGCGTCGATGACCTATTTCGACATCCGTATTCCTGGCCTGCGCATGACGGTGGTGGCCGCCGACGGGCAGTACGTGCATCCGGTCAGCGTGGACGAACTGCGCATCGCCGCGGCCGAGACCTTCGACGTGATTGTCGAACCGCTCGGCCAGGATGCGTTTACGTTGTTCGCGCAGGACATGGGCCGCACCGGCTTTGCCTGCGGTACGCTGGCAGTGCAACCCGGCTTGCAGGCGCCGATTCCCGCACTGGATCGGCGCGCCATCTTGACCATGCAGGACATGGGGCATGGCGAGGGGATGCACCACGCGCTGCCCGCAATGCACGGCGTGCCCGGGATGCTGGCGGCACATGGGATGCACACCATGCACTCGCACGACGATGCCCAGGCGCCCGACAAGGCGCCGCATCATCCGGCCAGCGAAACCGGCAACCCGCTGATCGACATGCGCAGCAATGCCACCGCACCGCGCCTGGACGACCCCGGCGTGGGCCTGCGCGACAACGGCCGCCGCGTGCTGTGCTACGCCGATCTGCATAGCCTGTTCGAGGATCCGGATGGGCGCGAACCCGCGCGCGACATCGAGTTGCATCTGACCGAGCACATGGAAAAGTTCGCCTGGTCCTTCGATGGCATCGCGTTCGCTTCCGCACAGCCCTTGCGACTGCAATACGGCGAGCGGCTGCGCATCGTGCTGGTCAACGACACCATGATGCAGCACCCCATCCACCTGCATGGCATGTGGAGCGACCTGGAAGATGCGCGCGGCAACTTCCAGGTACGCAAGCACACCATCGACATGCCGCCGGGCACCCGCCGCACCTACCGCGTGCGTGCCGATGCGCTCGGTCGCTGGGCGTATCACTGCCATCTGCTGTACCACATGGAAGCGGGGATGATGCGCGAAGCGCGGGTGGAGGCATGAGCCGCTTTCGCACAACGGCCTGGTTGGCTGTTGCGTTCCTGGCGAGCGCATCTGCGGTTGCACAGGAGCATCAGCACGGTGCGATGGAGGACGCATCGCGGGACATGCAGGGCCAGGCGATGCAAATGACCGATGGCGCGCATACGAGCCCTGCGTCATCTCAGGCCGCCCACATGGACCACGCTCACATGTCGCACGCTGACATGGGCACTGGCGCCATGGACGATGAATCGATGAAGCATGGGTCCATGGGCGATGGATCCATGGACGCTGCGGCCACGCACCACCAAGCGATGGATCACGCTTCGATGGATCACTCGAAGATGCACCACACGCAGTCCACACACCCTGCACAACCTCCTGCATCACCCACCGGGACACCCAATCACCCACTTCCACGCGACCCCATTCCCCCACCCACGGCGGACGACATCGCCGCTGCATTCGCACCATTGCACACGCATGCGATGCACTCGGCAGGGATCAACCACTATGTCCTGCTCGATCGGCTGGAGGCTTCCAACACCGATCGCGGCAACGGCCAGGCCTGGGAGTCACGTGCATGGATCGGCGGCGACATCGACCGGCTCTGGCTGCGCAGCGAGGGCGAACGACACGACGGACGCACCGAATCCGGCTCGCTGGAAGCGTTCTATGGCCATGCCATGTCGCCATGGTGGGATCTGCTTGTGGGCGCGCGCCAGGACATCGGCGCAGGCGCACATCGCAGCTGGGCGGCTTTCGGCGTGCAAGGCCTGGCGCCCTACAAGTTCGAAACCGAAGCAACGCTGTATGTAGGCACTGGCAGCCGCGCGGCGTTGCGGCTGGAAGGCGAATACGAGGTCCTGCTGACCAACCGCCTGATCCTGCAGCCGCGTGTCGAGGCCGACATCGCGCTCACCGACGACAACCGCCGCGGCATTGGCAGCGGCCTGGAAGAGGTGGAACTTGGCTTGCGCCTGCGCTACGAGATCACCCGCCGCTTCGCGCCGTACATCGGCTGGGTACACAGCCGCAGCTTTGGCGATAGCGCACAGCGCGCCGCGATGGACGCTGCCCCCGCACGCGACAGCCGCTTTGTTGCCGGTGTACGCGTGTGGTTTTGA
>UGD3
ATGCTATGCTCGCTGCACCTGTCACTGCCTCGACTGTCCGTGCTGCATCGCCTGCTCCGCCTGCTGCTGTGCCTGTGCCTGGTTGCCAATACGGCCACCGGCGCGTGGGCGTCGGTGGGCATGGCCATGCCGGCAATAACGACGGGCGCGATGCCTGCCGCGGCCATGGCAGCAGGCACCGCCACCACCACGCACAGCGAGTCACCGGCAGCCCTGCCGTGCCATCAGGCCATGCCTCCGCCCACTGCCATGCAGTTGCACGACAAGGCCACGCATGCGCACGCGCCCGACTGCTGCAAGCTGGGCAGCTGCGATTGCCTGCAGCACGCCAGCCTCGCCTTGTTGACCTTGCCCGGCGTCGCCGCGGGCCTGCCCGGCCACCCGGCGTTGCCGGACACCTTGACCGAGGGGCGCGGCAGCCCGCTGCCCGACCAACCGGTACGACCTCCCATCGCCTGAGCGCCGACGGCCCTGCCTTGGCCGTCCTCGGCCCTGCGCGTGCTTGCGCGGGATCTCTTACGTTGTGCGCTGCGCCCATCTCTTGCCGATGGAGCGCGCAGGAGATGTCATGTCGTTCGATCCCTCGTTTTCCCACGGCTCAACCGCCAGCGGCCTGAGCCGGCGCCGTTTCGTTCAGGGACTGGCCCTGGGCGGCGTCGCTGCCGCCAGCGGCCTGTGGCGCAACGATGCGCGCGCCGCCGCCCAGGCCAACCCGCCGGTGCTGCGCGGAAGCAGCCAGTCGCTGCAGATCGGCCGCCTGCCGGTGAACTTCACCGGCCGCCCCCGCTCCGCAATCACGGTCAACCAGAGCCTGCCGGCGCCCACCCTGCGCTGGCGCGAGGGCGACACGGTAAGCGTGCGCGTGCGCAACGCGCTGACCGACCAACCCACGTCGGTGCATTGGCATGGCCTGTTGCTTCCGGCCAATATGGACGGTGTGCCGGGCATGAGTTTCGACGGCATCGCGCCGGGCCAGGAGTATCACTACCGCTTTGCGCTGCGGCAGTCCGGCACCTACTGGTACCACAGCCATTCGATGTTTCAGGAGCAGTCCGGGCTGTATGGCGCCATCGTCATCGACCCGCTGACGCCGCCGCCGTACCGGCATGATCGCGAACATGTGGTGCTGCTCTCGGACTGGACCGATCTGGACCCGGCCGCCCTGTTCCGCCGGCTCAAGCAGATGCCCAGCCACGACAACTACGCACAGCGCACCGTCGGCGATTTTCTACGCGATGCGCGAGAAGACGGCCTGCGCGCCACCCTGGCCGACCGCGGCATGTGGGGGCGCATGCGCATGACCCCGACCGACCTGTCCGACGTCAACGCCAACACCTATACCTACCTGCTCAACGGCGTCGCCCCGGCCGGCAACTGGACCGGGTTGTTCAAGCCAGGCGAAAAGGTGTTGCTGCGCTTCATCAACGGCGCGTCGATGACCTATTTCGACATCCGTATTCCTGGCCTGCGCATGACGGTGGTGGCCGCCGACGGGCAGTACGTGCATCCGGTCAGCGTGGACGAACTGCGCATCGCCGCGGCCGAGACCTTCGACGTGATTGTCGAACCGCTCGGCCAGGATGCGTTTACGTTGTTCGCGCAGGACATGGGCCGCACCGGCTTTGCCTGCGGTACGCTGGCAGTGCAACCCGGCTTGCAGGCGCCGATTCCCGCACTGGATCGGCGCGCCATCTTGACCATGCAGGACATGGGGCATGGCGAGGGGATGCACCACGCGCTGCCCGCAATGCACGGCGTGCCCGGGATGCTGGCGGCACATGGGATGCACACCATGCACTCGCACGACGATGCCCAGGCGCCCGACAAGGCGCCGCATCATCCGGCCAGCGAAACCGGCAACCCGCTGATCGACATGCGCAGCAATGCCACCGCACCGCGCCTGGACGACCCCGGCGTGGGCCTGCGCGACAACGGCCGCCGCGTGCTGTGCTACGCCGATCTGCATAGCCTGTTCGAGGATCCGGATGGGCGCGAACCCGCGCGCGACATCGAGTTGCATCTGACCGAGCACATGGAAAAGTTCGCCTGGTCCTTCGATGGCATCGCGTTCGCTTCCGCACAGCCCTTGCGACTGCAATACGGCGAGCGGCTGCGCATCGTGCTGGTCAACGACACCATGATGCAGCACCCCATCCACCTGCATGGCATGTGGAGCGACCTGGAAGATGCGCGCGGCAACTTCCAGGTACGCAAGCACACCATCGACATGCCGCCGGGCACCCGCCGCACCTACCGCGTGCGTGCCGATGCGCTCGGTCGCTGGGCGTATCACTGCCATCTGCTGTACCACATGGAAGCGGGGATGATGCGCGAAGCGCGGGTGGAGGCATGAGCCGCTTTCGCACAACGGCCTGGTTGGCTGTTGCGTTCCTGGCGAGCGCATCTGCGGTTGCACAGGAGCATCAGCACGGTGCGATGGAGGACGCATCGCGGGACATGCAGGGCCAGGCGATGCAAATGACCGATGGCGCGCATACGAGCCCTGCGTCATCTCAGGCCGCCCACATGGACCACGCTCACATGTCGCACGCTGACATGGGCACTGGCGCCATGGACGATGAATCGATGAAGCATGGGTCCATGGGCGATGGATCCATGGACGCTGCGGCCACGCACCACCAAGCGATGGATCACGCTTCGATGGATCACTCGAAGATGCACCACACGCAGTCCACACACCCTGCACAACCTCCTGCATCACCCACCGGGACACCCAATCACCCACTTCCACGCGACCCCATTCCCCCACCCACGGCGGACGACATCGCCGCTGCATTCGCACCATTGCACACGCATGCGATGCACTCGGCAGGGATCAACCACTATGTCCTGCTCGATCGGCTGGAGGCTTCCAACACCGATCGCGGCAACGGCCAGGCCTGGGAGTCACGTGCATGGATCGGCGGCGACATCGACCGGCTCTGGCTGCGCAGCGAGGGCGAACGACACGACGGACGCACCGAATCCGGCTCGCTGGAAGCGTTCTATGGCCATGCCATGTCGCCATGGTGGGATCTGCTTGTGGGCGCGCGCCAGGACATCGGCGCAGGCGCACATCGCAGCTGGGCGGCTTTCGGCGTGCAAGGCCTGGCGCCCTACAAGTTCGAAACCGAAGCAACGCTGTATGTAGGCACTGGCAGCCGCGCGGCGTTGCGGCTGGAAGGCGAATACGAGGTCCTGCTGACCAACCGCCTGATCCTGCAGCCGCGTGTCGAGGCCGACATCGCGCTCACCGACGACAACCGCCGCGGCATTGGCAGCGGCCTGGAAGAGGTGGAACTTGGCTTGCGCCTGCGCTACGAGATCACCCGCCGCTTCGCGCCGTACATCGGCTGGGTACACAGCCGCAGCTTTGGCGATAGCGCACAGCGCGCCGCGATGGACGCTGCCCCCGCACGCGACAGCCGCTTTGTTGCCGGTGTACGCGTGTGGTTTTGA
>KHM01
ATGCTATGCTCGCTGCACCTGTCACTGCCTCGACTGTCCGTGCTGCATCGCCTGCTCCGCCTGCTGCTGTGCCTGTGCCTGGTTGCCAATACGGCCACCGGCGCGTGGGCGTCGGTGGGCATGGCCATGCCGGCAATAACGACGGGCGCGATGCCTGCCGCGGCCATGGCAGCAGGCACCGCCACCACCACGCACAGCGAGTCACCGGCAGCCCTGCCGTGCCATCAGGCCATGCCTCCGCCCACTGCCATGCAGTTGCACGACAAGGCCACGCATGCGCACGCGCCCGACTGCTGCAAGCTGGGCAGCTGCGATTGCCTGCAGCACGCCAGCCTCGCCTTGTTGACCTTGCCCGGCGTCGCCGCGGGCCTGCCCGGCCACCCGGCGTTGCCGGACACCTTGACCGAGGGGCGCGGCAGCCCGCTGCCCGACCAACCGGTACGACCTCCCATCGCCTGAGCGCCGACGGCCCTGCCTTGGCCGTCCTCGGCCCTGCGCGTGCTTGCGCGGGATCTCTTACGTTGTGCGCTGCGCCCATCTCTTGCCGATGGAGCGCGCAGGAGATGTCATGTCGTTCGATCCCTCGTTTTCCCACGGCTCAACCGCCAGCGGCCTGAGCCGGCGCCGTTTCGTTCAGGGACTGGCCCTGGGCGGCGTCGCTGCCGCCAGCGGCCTGTGGCGCAACGATGCGCGCGCCGCCGCCCAGGCCAACCCGCCGGTGCTGCGCGGAAGCAGCCAGTCGCTGCAGATCGGCCGCCTGCCGGTGAACTTCACCGGCCGCCCCCGCTCCGCAATCACGGTCAACCAGAGCCTGCCGGCGCCCACCCTGCGCTGGCGCGAGGGCGACACGGTAAGCGTGCGCGTGCGCAACGCGCTGACCGACCAACCCACGTCGGTGCATTGGCATGGCCTGTTGCTTCCGGCCAATATGGACGGTGTGCCGGGCATGAGTTTCGACGGCATCGCGCCGGGCCAGGAGTATCACTACCGCTTTGCGCTGCGGCAGTCCGGCACCTACTGGTACCACAGCCATTCGATGTTTCAGGAGCAGTCCGGGCTGTATGGCGCCATCGTCATCGACCCGCTGACGCCGCCGCCGTACCGGCATGATCGCGAACATGTGGTGCTGCTCTCGGACTGGACCGATCTGGACCCGGCCGCCCTGTTCCGCCGGCTCAAGCAGATGCCCAGCCACGACAACTACGCACAGCGCACCGTCGGCGATTTTCTACGCGATGCGCGAGAAGACGGCCTGCGCGCCACCCTGGCCGACCGCGGCATGTGGGGGCGCATGCGCATGACCCCGACCGACCTGTCCGACGTCAACGCCAACACCTATACCTACCTGCTCAACGGCGTCGCCCCGGCCGGCAACTGGACCGGGTTGTTCAAGCCAGGCGAAAAGGTGTTGCTGCGCTTCATCAACGGCGCGTCGATGACCTATTTCGACATCCGTATTCCTGGCCTGCGCATGACGGTGGTGGCCGCCGACGGGCAGTACGTGCATCCGGTCAGCGTGGACGAACTGCGCATCGCCGCGGCCGAGACCTTCGACGTGATTGTCGAACCGCTCGGCCAGGATGCGTTTACGTTGTTCGCGCAGGACATGGGCCGCACCGGCTTTGCCTGCGGTACGCTGGCAGTGCAACCCGGCTTGCAGGCGCCGATTCCCGCACTGGATCGGCGCGCCATCTTGACCATGCAGGACATGGGGCATGGCGAGGGGATGCACCACGCGCTGCCCGCAATGCACGGCGTGCCCGGGATGCTGGCGGCACATGGGATGCACACCATGCACTCGCACGACGATGCCCAGGCGCCCGACAAGGCGCCGCATCATCCGGCCAGCGAAACCGGCAACCCGCTGATCGACATGCGCAGCAATGCCACCGCACCGCGCCTGGACGACCCCGGCGTGGGCCTGCGCGACAACGGCCGCCGCGTGCTGTGCTACGCCGATCTGCATAGCCTGTTCGAGGATCCGGATGGGCGCGAACCCGCGCGCGACATCGAGTTGCATCTGACCGAGCACATGGAAAAGTTCGCCTGGTCCTTCGATGGCATCGCGTTCGCTTCCGCACAGCCCTTGCGACTGCAATACGGCGAGCGGCTGCGCATCGTGCTGGTCAACGACACCATGATGCAGCACCCCATCCACCTGCATGGCATGTGGAGCGACCTGGAAGATGCGCGCGGCAACTTCCAGGTACGCAAGCACACCATCGACATGCCGCCGGGCACCCGCCGCACCTACCGCGTGCGTGCCGATGCGCTCGGTCGCTGGGCGTATCACTGCCATCTGCTGTACCACATGGAAGCGGGGATGATGCGCGAAGCGCGGGTGGAGGCATGAGCCGCTTTCGCACAACGGCCTGGTTGGCTGTTGCGTTCCTGGCGAGCGCATCTGCGGTTGCACAGGAGCATCAGCACGGTGCGATGGAGGACGCATCGCGGGACATGCAGGGCCAGGCGATGCAAATGACCGATGGCGCGCATACGAGCCCTGCGTCATCTCAGGCCGCCCACATGGACCACGCTCACATGTCGCACGCTGACATGGGCACTGGCGCCATGGACGATGAATCGATGAAGCATGGGTCCATGGGCGATGGATCCATGGACGCTGCGGCCACGCACCACCAAGCGATGGATCACGCTTCGATGGATCACTCGAAGATGCACCACACGCAGTCCACACACCCTGCACAACCTCCTGCATCACCCACCGGGACACCCAATCACCCACTTCCACGCGACCCCATTCCCCCACCCACGGCGGACGACATCGCCGCTGCATTCGCACCATTGCACACGCATGCGATGCACTCGGCAGGGATCAACCACTATGTCCTGCTCGATCGGCTGGAGGCTTCCAACACCGATCGCGGCAACGGCCAGGCCTGGGAGTCACGTGCATGGATCGGCGGCGACATCGACCGGCTCTGGCTGCGCAGCGAGGGCGAACGACACGACGGACGCACCGAATCCGGCTCGCTGGAAGCGTTCTATGGCCATGCCATGTCGCCATGGTGGGATCTGCTTGTGGGCGCGCGCCAGGACATCGGCGCAGGCGCACATCGCAGCTGGGCGGCTTTCGGCGTGCAAGGCCTGGCGCCCTACAAGTTCGAAACCGAAGCAACGCTGTATGTAGGCACTGGCAGCCGCGCGGCGTTGCGGCTGGAAGGCGAATACGAGGTCCTGCTGACCAACCGCCTGATCCTGCAGCCGCGTGTCGAGGCCGACATCGCGCTCACCGACGACAACCGCCGCGGCATTGGCAGCGGCCTGGAAGAGGTGGAACTTGGCTTGCGCCTGCGCTACGAGATCACCCGCCGCTTCGCGCCGTACATCGGCTGGGTACACAGCCGCAGCTTTGGCGATAGCGCACAGCGCGCCGCGATGGACGCTGCCCCCGCACGCGACAGCCGCTTTGTTGCCGGTGTACGCGTGTGGTTTTGA
>KHM03
ATGCTATGCTCGCTGCACCTGTCACTGCCTCGACTGTCCGTGCTGCATCGCCTGCTCCGCCTGCTGCTGTGCCTGTGCCTGGTTGCCAATACGGCCACCGGCGCGTGGGCGTCGGTGGGCATGGCCATGCCGGCAATAACGACGGGCGCGATGCCTGCCGCGGCCATGGCAGCAGGCACCGCCACCACCACGCACAGCGAGTCACCGGCAGCCCTGCCGTGCCATCAGGCCATGCCTCCGCCCACTGCCATGCAGTTGCACGACAAGGCCACGCATGCGCACGCGCCCGACTGCTGCAAGCTGGGCAGCTGCGATTGCCTGCAGCACGCCAGCCTCGCCTTGTTGACCTTGCCCGGCGTCGCCGCGGGCCTGCCCGGCCACCCGGCGTTGCCGGACACCTTGACCGAGGGGCGCGGCAGCCCGCTGCCCGACCAACCGGTACGACCTCCCATCGCCTGAGCGCCGACGGCCCTGCCTTGGCCGTCCTCGGCCCTGCGCGTGCTTGCGCGGGATCTCTTACGTTGTGCGCTGCGCCCATCTCTTGCCGATGGAGCGCGCAGGAGATGTCATGTCGTTCGATCCCTCGTTTTCCCACGGCTCAACCGCCAGCGGCCTGAGCCGGCGCCGTTTCGTTCAGGGACTGGCCCTGGGCGGCGTCGCTGCCGCCAGCGGCCTGTGGCGCAACGATGCGCGCGCCGCCGCCCAGGCCAACCCGCCGGTGCTGCGCGGAAGCAGCCAGTCGCTGCAGATCGGCCGCCTGCCGGTGAACTTCACCGGCCGCCCCCGCTCCGCAATCACGGTCAACCAGAGCCTGCCGGCGCCCACCCTGCGCTGGCGCGAGGGCGACACGGTAAGCGTGCGCGTGCGCAACGCGCTGACCGACCAACCCACGTCGGTGCATTGGCATGGCCTGTTGCTTCCGGCCAATATGGACGGTGTGCCGGGCATGAGTTTCGACGGCATCGCGCCGGGCCAGGAGTATCACTACCGCTTTGCGCTGCGGCAGTCCGGCACCTACTGGTACCACAGCCATTCGATGTTTCAGGAGCAGTCCGGGCTGTATGGCGCCATCGTCATCGACCCGCTGACGCCGCCGCCGTACCGGCATGATCGCGAACATGTGGTGCTGCTCTCGGACTGGACCGATCTGGACCCGGCCGCCCTGTTCCGCCGGCTCAAGCAGATGCCCAGCCACGACAACTACGCACAGCGCACCGTCGGCGATTTTCTACGCGATGCGCGAGAAGACGGCCTGCGCGCCACCCTGGCCGACCGCGGCATGTGGGGGCGCATGCGCATGACCCCGACCGACCTGTCCGACGTCAACGCCAACACCTATACCTACCTGCTCAACGGCGTCGCCCCGGCCGGCAACTGGACCGGGTTGTTCAAGCCAGGCGAAAAGGTGTTGCTGCGCTTCATCAACGGCGCGTCGATGACCTATTTCGACATCCGTATTCCTGGCCTGCGCATGACGGTGGTGGCCGCCGACGGGCAGTACGTGCATCCGGTCAGCGTGGACGAACTGCGCATCGCCGCGGCCGAGACCTTCGACGTGATTGTCGAACCGCTCGGCCAGGATGCGTTTACGTTGTTCGCGCAGGACATGGGCCGCACCGGCTTTGCCTGCGGTACGCTGGCAGTGCAACCCGGCTTGCAGGCGCCGATTCCCGCACTGGATCGGCGCGCCATCTTGACCATGCAGGACATGGGGCATGGCGAGGGGATGCACCACGCGCTGCCCGCAATGCACGGCGTGCCCGGGATGCTGGCGGCACATGGGATGCACACCATGCACTCGCACGACGATGCCCAGGCGCCCGACAAGGCGCCGCATCATCCGGCCAGCGAAACCGGCAACCCGCTGATCGACATGCGCAGCAATGCCACCGCACCGCGCCTGGACGACCCCGGCGTGGGCCTGCGCGACAACGGCCGCCGCGTGCTGTGCTACGCCGATCTGCATAGCCTGTTCGAGGATCCGGATGGGCGCGAACCCGCGCGCGACATCGAGTTGCATCTGACCGAGCACATGGAAAAGTTCGCCTGGTCCTTCGATGGCATCGCGTTCGCTTCCGCACAGCCCTTGCGACTGCAATACGGCGAGCGGCTGCGCATCGTGCTGGTCAACGACACCATGATGCAGCACCCCATCCACCTGCATGGCATGTGGAGCGACCTGGAAGATGCGCGCGGCAACTTCCAGGTACGCAAGCACACCATCGACATGCCGCCGGGCACCCGCCGCACCTACCGCGTGCGTGCCGATGCGCTCGGTCGCTGGGCGTATCACTGCCATCTGCTGTACCACATGGAAGCGGGGATGATGCGCGAAGCGCGGGTGGAGGCATGAGCCGCTTTCGCACAACGGCCTGGTTGGCTGTTGCGTTCCTGGCGAGCGCATCTGCGGTTGCACAGGAGCATCAGCACGGTGCGATGGAGGACGCATCGCGGGACATGCAGGGCCAGGCGATGCAAATGACCGATGGCGCGCATACGAGCCCTGCGTCATCTCAGGCCGCCCACATGGACCACGCTCACATGTCGCACGCTGACATGGGCACTGGCGCCATGGACGATGAATCGATGAAGCATGGGTCCATGGGCGATGGATCCATGGACGCTGCGGCCACGCACCACCAAGCGATGGATCACGCTTCGATGGATCACTCGAAGATGCACCACACGCAGTCCACACACCCTGCACAACCTCCTGCATCACCCACCGGGACACCCAATCACCCACTTCCACGCGACCCCATTCCCCCACCCACGGCGGACGACATCGCCGCTGCATTCGCACCATTGCACACGCATGCGATGCACTCGGCAGGGATCAACCACTATGTCCTGCTCGATCGGCTGGAGGCTTCCAACACCGATCGCGGCAACGGCCAGGCCTGGGAGTCACGTGCATGGATCGGCGGCGACATCGACCGGCTCTGGCTGCGCAGCGAGGGCGAACGACACGACGGACGCACCGAATCCGGCTCGCTGGAAGCGTTCTATGGCCATGCCATGTCGCCATGGTGGGATCTGCTTGTGGGCGCGCGCCAGGACATCGGCGCAGGCGCACATCGCAGCTGGGCGGCTTTCGGCGTGCAAGGCCTGGCGCCCTACAAGTTCGAAACCGAAGCAACGCTGTATGTAGGCACTGGCAGCCGCGCGGCGTTGCGGCTGGAAGGCGAATACGAGGTCCTGCTGACCAACCGCCTGATCCTGCAGCCGCGTGTCGAGGCCGACATCGCGCTCACCGACGACAACCGCCGCGGCATTGGCAGCGGCCTGGAAGAGGTGGAACTTGGCTTGCGCCTGCGCTACGAGATCACCCGCCGCTTCGCGCCGTACATCGGCTGGGTACACAGCCGCAGCTTTGGCGATAGCGCACAGCGCGCCGCGATGGACGCTGCCCCCGCACGCGACAGCCGCTTTGTTGCCGGTGTACGCGTGTGGTTTTGA
>KHM04
ATGCTATGCTCGCTGCACCTGTCACTGCCTCGACTGTCCGTGCTGCATCGCCTGCTCCGCCTGCTGCTGTGCCTGTGCCTGGTTGCCAATACGGCCACCGGCGCGTGGGCGTCGGTGGGCATGGCCATGCCGGCAATAACGACGGGCGCGATGCCTGCCGCGGCCATGGCAGCAGGCACCGCCACCACCACGCACAGCGAGTCACCGGCAGCCCTGCCGTGCCATCAGGCCATGCCTCCGCCCACTGCCATGCAGTTGCACGACAAGGCCACGCATGCGCACGCGCCCGACTGCTGCAAGCTGGGCAGCTGCGATTGCCTGCAGCACGCCAGCCTCGCCTTGTTGACCTTGCCCGGCGTCGCCGCGGGCCTGCCCGGCCACCCGGCGTTGCCGGACACCTTGACCGAGGGGCGCGGCAGCCCGCTGCCCGACCAACCGGTACGACCTCCCATCGCCTGAGCGCCGACGGCCCTGCCTTGGCCGTCCTCGGCCCTGCGCGTGCTTGCGCGGGATCTCTTACGTTGTGCGCTGCGCCCATCTCTTGCCGATGGAGCGCGCAGGAGATGTCATGTCGTTCGATCCCTCGTTTTCCCACGGCTCAACCGCCAGCGGCCTGAGCCGGCGCCGTTTCGTTCAGGGACTGGCCCTGGGCGGCGTCGCTGCCGCCAGCGGCCTGTGGCGCAACGATGCGCGCGCCGCCGCCCAGGCCAACCCGCCGGTGCTGCGCGGAAGCAGCCAGTCGCTGCAGATCGGCCGCCTGCCGGTGAACTTCACCGGCCGCCCCCGCTCCGCAATCACGGTCAACCAGAGCCTGCCGGCGCCCACCCTGCGCTGGCGCGAGGGCGACACGGTAAGCGTGCGCGTGCGCAACGCGCTGACCGACCAACCCACGTCGGTGCATTGGCATGGCCTGTTGCTTCCGGCCAATATGGACGGTGTGCCGGGCATGAGTTTCGACGGCATCGCGCCGGGCCAGGAGTATCACTACCGCTTTGCGCTGCGGCAGTCCGGCACCTACTGGTACCACAGCCATTCGATGTTTCAGGAGCAGTCCGGGCTGTATGGCGCCATCGTCATCGACCCGCTGACGCCGCCGCCGTACCGGCATGATCGCGAACATGTGGTGCTGCTCTCGGACTGGACCGATCTGGACCCGGCCGCCCTGTTCCGCCGGCTCAAGCAGATGCCCAGCCACGACAACTACGCACAGCGCACCGTCGGCGATTTTCTACGCGATGCGCGAGAAGACGGCCTGCGCGCCACCCTGGCCGACCGCGGCATGTGGGGGCGCATGCGCATGACCCCGACCGACCTGTCCGACGTCAACGCCAACACCTATACCTACCTGCTCAACGGCGTCGCCCCGGCCGGCAACTGGACCGGGTTGTTCAAGCCAGGCGAAAAGGTGTTGCTGCGCTTCATCAACGGCGCGTCGATGACCTATTTCGACATCCGTATTCCTGGCCTGCGCATGACGGTGGTGGCCGCCGACGGGCAGTACGTGCATCCGGTCAGCGTGGACGAACTGCGCATCGCCGCGGCCGAGACCTTCGACGTGATTGTCGAACCGCTCGGCCAGGATGCGTTTACGTTGTTCGCGCAGGACATGGGCCGCACCGGCTTTGCCTGCGGTACGCTGGCAGTGCAACCCGGCTTGCAGGCGCCGATTCCCGCACTGGATCGGCGCGCCATCTTGACCATGCAGGACATGGGGCATGGCGAGGGGATGCACCACGCGCTGCCCGCAATGCACGGCGTGCCCGGGATGCTGGCGGCACATGGGATGCACACCATGCACTCGCACGACGATGCCCAGGCGCCCGACAAGGCGCCGCATCATCCGGCCAGCGAAACCGGCAACCCGCTGATCGACATGCGCAGCAATGCCACCGCACCGCGCCTGGACGACCCCGGCGTGGGCCTGCGCGACAACGGCCGCCGCGTGCTGTGCTACGCCGATCTGCATAGCCTGTTCGAGGATCCGGATGGGCGCGAACCCGCGCGCGACATCGAGTTGCATCTGACCGAGCACATGGAAAAGTTCGCCTGGTCCTTCGATGGCATCGCGTTCGCTTCCGCACAGCCCTTGCGACTGCAATACGGCGAGCGGCTGCGCATCGTGCTGGTCAACGACACCATGATGCAGCACCCCATCCACCTGCATGGCATGTGGAGCGACCTGGAAGATGCGCGCGGCAACTTCCAGGTACGCAAGCACACCATCGACATGCCGCCGGGCACCCGCCGCACCTACCGCGTGCGTGCCGATGCGCTCGGTCGCTGGGCGTATCACTGCCATCTGCTGTACCACATGGAAGCGGGGATGATGCGCGAAGCGCGGGTGGAGGCATGAGCCGCTTTCGCACAACGGCCTGGTTGGCTGTTGCGTTCCTGGCGAGCGCATCTGCGGTTGCACAGGAGCATCAGCACGGTGCGATGGAGGACGCATCGCGGGACATGCAGGGCCAGGCGATGCAAATGACCGATGGCGCGCATACGAGCCCTGCGTCATCTCAGGCCGCCCACATGGACCACGCTCACATGTCGCACGCTGACATGGGCACTGGCGCCATGGACGATGAATCGATGAAGCATGGGTCCATGGGCGATGGATCCATGGACGCTGCGGCCACGCACCACCAAGCGATGGATCACGCTTCGATGGATCACTCGAAGATGCACCACACGCAGTCCACACACCCTGCACAACCTCCTGCATCACCCACCGGGACACCCAATCACCCACTTCCACGCGACCCCATTCCCCCACCCACGGCGGACGACATCGCCGCTGCATTCGCACCATTGCACACGCATGCGATGCACTCGGCAGGGATCAACCACTATGTCCTGCTCGATCGGCTGGAGGCTTCCAACACCGATCGCGGCAACGGCCAGGCCTGGGAGTCACGTGCATGGATCGGCGGCGACATCGACCGGCTCTGGCTGCGCAGCGAGGGCGAACGACACGACGGACGCACCGAATCCGGCTCGCTGGAAGCGTTCTATGGCCATGCCATGTCGCCATGGTGGGATCTGCTTGTGGGCGCGCGCCAGGACATCGGCGCAGGCGCACATCGCAGCTGGGCGGCTTTCGGCGTGCAAGGCCTGGCGCCCTACAAGTTCGAAACCGAAGCAACGCTGTATGTAGGCACTGGCAGCCGCGCGGCGTTGCGGCTGGAAGGCGAATACGAGGTCCTGCTGACCAACCGCCTGATCCTGCAGCCGCGTGTCGAGGCCGACATCGCGCTCACCGACGACAACCGCCGCGGCATTGGCAGCGGCCTGGAAGAGGTGGAACTTGGCTTGCGCCTGCGCTACGAGATCACCCGCCGCTTCGCGCCGTACATCGGCTGGGTACACAGCCGCAGCTTTGGCGATAGCGCACAGCGCGCCGCGATGGACGCTGCCCCCGCACGCGACAGCCGCTTTGTTGCCGGTGTACGCGTGTGGTTTTGA
>MLXY1825
ATGCTATGCTCGCTGCACCTGTCACTGCCTCGACTGTCCGTGCTGCATCGCCTGCTCCGCCTGCTGCTGTGCCTGTGCCTGGTTGCCAATACGGCCACCGGCGCGTGGGCGTCGGTGGGCATGGCCATGCCGGCAATAACGACGGGCGCGATGCCTGCCGCGGCCATGGCAGCAGGCACCGCCACCACCACGCACAGCGAGTCACCGGCAGCCCTGCCGTGCCATCAGGCCATGCCTCCGCCCACTGCCATGCAGTTGCACGACAAGGCCACGCATGCGCACGCGCCCGACTGCTGCAAGCTGGGCAGCTGCGATTGCCTGCAGCACGCCAGCCTCGCCTTGTTGACCTTGCCCGGCGTCGCCGCGGGCCTGCCCGGCCACCCGGCGTTGCCGGACACCTTGACCGAGGGGCGCGGCAGCCCGCTGCCCGACCAACCGGTACGACCTCCCATCGCCTGAGCGCCGACGGCCCTGCCTTGGCCGTCCTCGGCCCTGCGCGTGCTTGCGCGGGATCTCTTACGTTGTGCGCTGCGCCCATCTCTTGCCGATGGAGCGCGCAGGAGATGTCATGTCGTTCGATCCCTCGTTTTCCCACGGCTCAACCGCCAGCGGCCTGAGCCGGCGCCGTTTCGTTCAGGGACTGGCCCTGGGCGGCGTCGCTGCCGCCAGCGGCCTGTGGCGCAACGATGCGCGCGCCGCCGCCCAGGCCAACCCGCCGGTGCTGCGCGGAAGCAGCCAGTCGCTGCAGATCGGCCGCCTGCCGGTGAACTTCACCGGCCGCCCCCGCTCCGCAATCACGGTCAACCAGAGCCTGCCGGCGCCCACCCTGCGCTGGCGCGAGGGCGACACGGTAAGCGTGCGCGTGCGCAACGCGCTGACCGACCAACCCACGTCGGTGCATTGGCATGGCCTGTTGCTTCCGGCCAATATGGACGGTGTGCCGGGCATGAGTTTCGACGGCATCGCGCCGGGCCAGGAGTATCACTACCGCTTTGCGCTGCGGCAGTCCGGCACCTACTGGTACCACAGCCATTCGATGTTTCAGGAGCAGTCCGGGCTGTATGGCGCCATCGTCATCGACCCGCTGACGCCGCCGCCGTACCGGCATGATCGCGAACATGTGGTGCTGCTCTCGGACTGGACCGATCTGGACCCGGCCGCCCTGTTCCGCCGGCTCAAGCAGATGCCCAGCCACGACAACTACGCACAGCGCACCGTCGGCGATTTTCTACGCGATGCGCGAGAAGACGGCCTGCGCGCCACCCTGGCCGACCGCGGCATGTGGGGGCGCATGCGCATGACCCCGACCGACCTGTCCGACGTCAACGCCAACACCTATACCTACCTGCTCAACGGCGTCGCCCCGGCCGGCAACTGGACCGGGTTGTTCAAGCCAGGCGAAAAGGTGTTGCTGCGCTTCATCAACGGCGCGTCGATGACCTATTTCGACATCCGTATTCCTGGCCTGCGCATGACGGTGGTGGCCGCCGACGGGCAGTACGTGCATCCGGTCAGCGTGGACGAACTGCGCATCGCCGCGGCCGAGACCTTCGACGTGATTGTCGAACCGCTCGGCCAGGATGCGTTTACGTTGTTCGCGCAGGACATGGGCCGCACCGGCTTTGCCTGCGGTACGCTGGCAGTGCAACCCGGCTTGCAGGCGCCGATTCCCGCACTGGATCGGCGCGCCATCTTGACCATGCAGGACATGGGGCATGGCGAGGGGATGCACCACGCGCTGCCCGCAATGCACGGCGTGCCCGGGATGCTGGCGGCACATGGGATGCACACCATGCACTCGCACGACGATGCCCAGGCGCCCGACAAGGCGCCGCATCATCCGGCCAGCGAAACCGGCAACCCGCTGATCGACATGCGCAGCAATGCCACCGCACCGCGCCTGGACGACCCCGGCGTGGGCCTGCGCGACAACGGCCGCCGCGTGCTGTGCTACGCCGATCTGCATAGCCTGTTCGAGGATCCGGATGGGCGCGAACCCGCGCGCGACATCGAGTTGCATCTGACCGAGCACATGGAAAAGTTCGCCTGGTCCTTCGATGGCATCGCGTTCGCTTCCGCACAGCCCTTGCGACTGCAATACGGCGAGCGGCTGCGCATCGTGCTGGTCAACGACACCATGATGCAGCACCCCATCCACCTGCATGGCATGTGGAGCGACCTGGAAGATGCGCGCGGCAACTTCCAGGTACGCAAGCACACCATCGACATGCCGCCGGGCACCCGCCGCACCTACCGCGTGCGTGCCGATGCGCTCGGTCGCTGGGCGTATCACTGCCATCTGCTGTACCACATGGAAGCGGGGATGATGCGCGAAGCGCGGGTGGAGGCATGAGCCGCTTTCGCACAACGGCCTGGTTGGCTGTTGCGTTCCTGGCGAGCGCATCTGCGGTTGCACAGGAGCATCAGCACGGTGCGATGGAGGACGCATCGCGGGACATGCAGGGCCAGGCGATGCAAATGACCGATGGCGCGCATACGAGCCCTGCGTCATCTCAGGCCGCCCACATGGACCACGCTCACATGTCGCACGCTGACATGGGCACTGGCGCCATGGACGATGAATCGATGAAGCATGGGTCCATGGGCGATGGATCCATGGACGCTGCGGCCACGCACCACCAAGCGATGGATCACGCTTCGATGGATCACTCGAAGATGCACCACACGCAGTCCACACACCCTGCACAACCTCCTGCATCACCCACCGGGACACCCAATCACCCACTTCCACGCGACCCCATTCCCCCACCCACGGCGGACGACATCGCCGCTGCATTCGCACCATTGCACACGCATGCGATGCACTCGGCAGGGATCAACCACTATGTCCTGCTCGATCGGCTGGAGGCTTCCAACACCGATCGCGGCAACGGCCAGGCCTGGGAGTCACGTGCATGGATCGGCGGCGACATCGACCGGCTCTGGCTGCGCAGCGAGGGCGAACGACACGACGGACGCACCGAATCCGGCTCGCTGGAAGCGTTCTATGGCCATGCCATGTCGCCATGGTGGGATCTGCTTGTGGGCGCGCGCCAGGACATCGGCGCAGGCGCACATCGCAGCTGGGCGGCTTTCGGCGTGCAAGGCCTGGCGCCCTACAAGTTCGAAACCGAAGCAACGCTGTATGTAGGCACTGGCAGCCGCGCGGCGTTGCGGCTGGAAGGCGAATACGAGGTCCTGCTGACCAACCGCCTGATCCTGCAGCCGCGTGTCGAGGCCGACATCGCGCTCACCGACGACAACCGCCGCGGCATTGGCAGCGGCCTGGAAGAGGTGGAACTTGGCTTGCGCCTGCGCTACGAGATCACCCGCCGCTTCGCGCCGTACATCGGCTGGGTACACAGCCGCAGCTTTGGCGATAGCGCACAGCGCGCCGCGATGGACGCTGCCCCCGCACGCGACAGCCGCTTTGTTGCCGGTGTACGCGTGTGGTTTTGA
>MLXY1827
ATGCTATGCTCGCTGCACCTGTCACTGCCTCGACTGTCCGTGCTGCATCGCCTGCTCCGCCTGCTGCTGTGCCTGTGCCTGGTTGCCAATACGGCCACCGGCGCGTGGGCGTCGGTGGGCATGGCCATGCCGGCAATAACGACGGGCGCGATGCCTGCCGCGGCCATGGCAGCAGGCACCGCCACCACCACGCACAGCGAGTCACCGGCAGCCCTGCCGTGCCATCAGGCCATGCCTCCGCCCACTGCCATGCAGTTGCACGACAAGGCCACGCATGCGCACGCGCCCGACTGCTGCAAGCTGGGCAGCTGCGATTGCCTGCAGCACGCCAGCCTCGCCTTGTTGACCTTGCCCGGCGTCGCCGCGGGCCTGCCCGGCCACCCGGCGTTGCCGGACACCTTGACCGAGGGGCGCGGCAGCCCGCTGCCCGACCAACCGGTACGACCTCCCATCGCCTGAGCGCCGACGGCCCTGCCTTGGCCGTCCTCGGCCCTGCGCGTGCTTGCGCGGGATCTCTTACGTTGTGCGCTGCGCCCATCTCTTGCCGATGGAGCGCGCAGGAGATGTCATGTCGTTCGATCCCTCGTTTTCCCACGGCTCAACCGCCAGCGGCCTGAGCCGGCGCCGTTTCGTTCAGGGACTGGCCCTGGGCGGCGTCGCTGCCGCCAGCGGCCTGTGGCGCAACGATGCGCGCGCCGCCGCCCAGGCCAACCCGCCGGTGCTGCGCGGAAGCAGCCAGTCGCTGCAGATCGGCCGCCTGCCGGTGAACTTCACCGGCCGCCCCCGCTCCGCAATCACGGTCAACCAGAGCCTGCCGGCGCCCACCCTGCGCTGGCGCGAGGGCGACACGGTAAGCGTGCGCGTGCGCAACGCGCTGACCGACCAACCCACGTCGGTGCATTGGCATGGCCTGTTGCTTCCGGCCAATATGGACGGTGTGCCGGGCATGAGTTTCGACGGCATCGCGCCGGGCCAGGAGTATCACTACCGCTTTGCGCTGCGGCAGTCCGGCACCTACTGGTACCACAGCCATTCGATGTTTCAGGAGCAGTCCGGGCTGTATGGCGCCATCGTCATCGACCCGCTGACGCCGCCGCCGTACCGGCATGATCGCGAACATGTGGTGCTGCTCTCGGACTGGACCGATCTGGACCCGGCCGCCCTGTTCCGCCGGCTCAAGCAGATGCCCAGCCACGACAACTACGCACAGCGCACCGTCGGCGATTTTCTACGCGATGCGCGAGAAGACGGCCTGCGCGCCACCCTGGCCGACCGCGGCATGTGGGGGCGCATGCGCATGACCCCGACCGACCTGTCCGACGTCAACGCCAACACCTATACCTACCTGCTCAACGGCGTCGCCCCGGCCGGCAACTGGACCGGGTTGTTCAAGCCAGGCGAAAAGGTGTTGCTGCGCTTCATCAACGGCGCGTCGATGACCTATTTCGACATCCGTATTCCTGGCCTGCGCATGACGGTGGTGGCCGCCGACGGGCAGTACGTGCATCCGGTCAGCGTGGACGAACTGCGCATCGCCGCGGCCGAGACCTTCGACGTGATTGTCGAACCGCTCGGCCAGGATGCGTTTACGTTGTTCGCGCAGGACATGGGCCGCACCGGCTTTGCCTGCGGTACGCTGGCAGTGCAACCCGGCTTGCAGGCGCCGATTCCCGCACTGGATCGGCGCGCCATCTTGACCATGCAGGACATGGGGCATGGCGAGGGGATGCACCACGCGCTGCCCGCAATGCACGGCGTGCCCGGGATGCTGGCGGCACATGGGATGCACACCATGCACTCGCACGACGATGCCCAGGCGCCCGACAAGGCGCCGCATCATCCGGCCAGCGAAACCGGCAACCCGCTGATCGACATGCGCAGCAATGCCACCGCACCGCGCCTGGACGACCCCGGCGTGGGCCTGCGCGACAACGGCCGCCGCGTGCTGTGCTACGCCGATCTGCATAGCCTGTTCGAGGATCCGGATGGGCGCGAACCCGCGCGCGACATCGAGTTGCATCTGACCGAGCACATGGAAAAGTTCGCCTGGTCCTTCGATGGCATCGCGTTCGCTTCCGCACAGCCCTTGCGACTGCAATACGGCGAGCGGCTGCGCATCGTGCTGGTCAACGACACCATGATGCAGCACCCCATCCACCTGCATGGCATGTGGAGCGACCTGGAAGATGCGCGCGGCAACTTCCAGGTACGCAAGCACACCATCGACATGCCGCCGGGCACCCGCCGCACCTACCGCGTGCGTGCCGATGCGCTCGGTCGCTGGGCGTATCACTGCCATCTGCTGTACCACATGGAAGCGGGGATGATGCGCGAAGCGCGGGTGGAGGCATGAGCCGCTTTCGCACAACGGCCTGGTTGGCTGTTGCGTTCCTGGCGAGCGCATCTGCGGTTGCACAGGAGCATCAGCACGGTGCGATGGAGGACGCATCGCGGGACATGCAGGGCCAGGCGATGCAAATGACCGATGGCGCGCATACGAGCCCTGCGTCATCTCAGGCCGCCCACATGGACCACGCTCACATGTCGCACGCTGACATGGGCACTGGCGCCATGGACGATGAATCGATGAAGCATGGGTCCATGGGCGATGGATCCATGGACGCTGCGGCCACGCACCACCAAGCGATGGATCACGCTTCGATGGATCACTCGAAGATGCACCACACGCAGTCCACACACCCTGCACAACCTCCTGCATCACCCACCGGGACACCCAATCACCCACTTCCACGCGACCCCATTCCCCCACCCACGGCGGACGACATCGCCGCTGCATTCGCACCATTGCACACGCATGCGATGCACTCGGCAGGGATCAACCACTATGTCCTGCTCGATCGGCTGGAGGCTTCCAACACCGATCGCGGCAACGGCCAGGCCTGGGAGTCACGTGCATGGATCGGCGGCGACATCGACCGGCTCTGGCTGCGCAGCGAGGGCGAACGACACGACGGACGCACCGAATCCGGCTCGCTGGAAGCGTTCTATGGCCATGCCATGTCGCCATGGTGGGATCTGCTTGTGGGCGCGCGCCAGGACATCGGCGCAGGCGCACATCGCAGCTGGGCGGCTTTCGGCGTGCAAGGCCTGGCGCCCTACAAGTTCGAAACCGAAGCAACGCTGTATGTAGGCACTGGCAGCCGCGCGGCGTTGCGGCTGGAAGGCGAATACGAGGTCCTGCTGACCAACCGCCTGATCCTGCAGCCGCGTGTCGAGGCCGACATCGCGCTCACCGACGACAACCGCCGCGGCATTGGCAGCGGCCTGGAAGAGGTGGAACTTGGCTTGCGCCTGCGCTACGAGATCACCCGCCGCTTCGCGCCGTACATCGGCTGGGTACACAGCCGCAGCTTTGGCGATAGCGCACAGCGCGCCGCGATGGACGCTGCCCCCGCACGCGACAGCCGCTTTGTTGCCGGTGTACGCGTGTGGTTTTGA
>MK1825
ATGCTATGCTCGCTGCACCTGTCACTGCCTCGACTGTCCGTGCTGCATCGCCTGCTCCGCCTGCTGCTGTGCCTGTGCCTGGTTGCCAATACGGCCACCGGCGCGTGGGCGTCGGTGGGCATGGCCATGCCGGCAATAACGACGGGCGCGATGCCTGCCGCGGCCATGGCAGCAGGCACCGCCACCACCACGCACAGCGAGTCACCGGCAGCCCTGCCGTGCCATCAGGCCATGCCTCCGCCCACTGCCATGCAGTTGCACGACAAGGCCACGCATGCGCACGCGCCCGACTGCTGCAAGCTGGGCAGCTGCGATTGCCTGCAGCACGCCAGCCTCGCCTTGTTGACCTTGCCCGGCGTCGCCGCGGGCCTGCCCGGCCACCCGGCGTTGCCGGACACCTTGACCGAGGGGCGCGGCAGCCCGCTGCCCGACCAACCGGTACGACCTCCCATCGCCTGAGCGCCGACGGCCCTGCCTTGGCCGTCCTCGGCCCTGCGCGTGCTTGCGCGGGATCTCTTACGTTGTGCGCTGCGCCCATCTCTTGCCGATGGAGCGCGCAGGAGATGTCATGTCGTTCGATCCCTCGTTTTCCCACGGCTCAACCGCCAGCGGCCTGAGCCGGCGCCGTTTCGTTCAGGGACTGGCCCTGGGCGGCGTCGCTGCCGCCAGCGGCCTGTGGCGCAACGATGCGCGCGCCGCCGCCCAGGCCAACCCGCCGGTGCTGCGCGGAAGCAGCCAGTCGCTGCAGATCGGCCGCCTGCCGGTGAACTTCACCGGCCGCCCCCGCTCCGCAATCACGGTCAACCAGAGCCTGCCGGCGCCCACCCTGCGCTGGCGCGAGGGCGACACGGTAAGCGTGCGCGTGCGCAACGCGCTGACCGACCAACCCACGTCGGTGCATTGGCATGGCCTGTTGCTTCCGGCCAATATGGACGGTGTGCCGGGCATGAGTTTCGACGGCATCGCGCCGGGCCAGGAGTATCACTACCGCTTTGCGCTGCGGCAGTCCGGCACCTACTGGTACCACAGCCATTCGATGTTTCAGGAGCAGTCCGGGCTGTATGGCGCCATCGTCATCGACCCGCTGACGCCGCCGCCGTACCGGCATGATCGCGAACATGTGGTGCTGCTCTCGGACTGGACCGATCTGGACCCGGCCGCCCTGTTCCGCCGGCTCAAGCAGATGCCCAGCCACGACAACTACGCACAGCGCACCGTCGGCGATTTTCTACGCGATGCGCGAGAAGACGGCCTGCGCGCCACCCTGGCCGACCGCGGCATGTGGGGGCGCATGCGCATGACCCCGACCGACCTGTCCGACGTCAACGCCAACACCTATACCTACCTGCTCAACGGCGTCGCCCCGGCCGGCAACTGGACCGGGTTGTTCAAGCCAGGCGAAAAGGTGTTGCTGCGCTTCATCAACGGCGCGTCGATGACCTATTTCGACATCCGTATTCCTGGCCTGCGCATGACGGTGGTGGCCGCCGACGGGCAGTACGTGCATCCGGTCAGCGTGGACGAACTGCGCATCGCCGCGGCCGAGACCTTCGACGTGATTGTCGAACCGCTCGGCCAGGATGCGTTTACGTTGTTCGCGCAGGACATGGGCCGCACCGGCTTTGCCTGCGGTACGCTGGCAGTGCAACCCGGCTTGCAGGCGCCGATTCCCGCACTGGATCGGCGCGCCATCTTGACCATGCAGGACATGGGGCATGGCGAGGGGATGCACCACGCGCTGCCCGCAATGCACGGCGTGCCCGGGATGCTGGCGGCACATGGGATGCACACCATGCACTCGCACGACGATGCCCAGGCGCCCGACAAGGCGCCGCATCATCCGGCCAGCGAAACCGGCAACCCGCTGATCGACATGCGCAGCAATGCCACCGCACCGCGCCTGGACGACCCCGGCGTGGGCCTGCGCGACAACGGCCGCCGCGTGCTGTGCTACGCCGATCTGCATAGCCTGTTCGAGGATCCGGATGGGCGCGAACCCGCGCGCGACATCGAGTTGCATCTGACCGAGCACATGGAAAAGTTCGCCTGGTCCTTCGATGGCATCGCGTTCGCTTCCGCACAGCCCTTGCGACTGCAATACGGCGAGCGGCTGCGCATCGTGCTGGTCAACGACACCATGATGCAGCACCCCATCCACCTGCATGGCATGTGGAGCGACCTGGAAGATGCGCGCGGCAACTTCCAGGTACGCAAGCACACCATCGACATGCCGCCGGGCACCCGCCGCACCTACCGCGTGCGTGCCGATGCGCTCGGTCGCTGGGCGTATCACTGCCATCTGCTGTACCACATGGAAGCGGGGATGATGCGCGAAGCGCGGGTGGAGGCATGAGCCGCTTTCGCACAACGGCCTGGTTGGCTGTTGCGTTCCTGGCGAGCGCATCTGCGGTTGCACAGGAGCATCAGCACGGTGCGATGGAGGACGCATCGCGGGACATGCAGGGCCAGGCGATGCAAATGACCGATGGCGCGCATACGAGCCCTGCGTCATCTCAGGCCGCCCACATGGACCACGCTCACATGTCGCACGCTGACATGGGCACTGGCGCCATGGACGATGAATCGATGAAGCATGGGTCCATGGGCGATGGATCCATGGACGCTGCGGCCACGCACCACCAAGCGATGGATCACGCTTCGATGGATCACTCGAAGATGCACCACACGCAGTCCACACACCCTGCACAACCTCCTGCATCACCCACCGGGACACCCAATCACCCACTTCCACGCGACCCCATTCCCCCACCCACGGCGGACGACATCGCCGCTGCATTCGCACCATTGCACACGCATGCGATGCACTCGGCAGGGATCAACCACTATGTCCTGCTCGATCGGCTGGAGGCTTCCAACACCGATCGCGGCAACGGCCAGGCCTGGGAGTCACGTGCATGGATCGGCGGCGACATCGACCGGCTCTGGCTGCGCAGCGAGGGCGAACGACACGACGGACGCACCGAATCCGGCTCGCTGGAAGCGTTCTATGGCCATGCCATGTCGCCATGGTGGGATCTGCTTGTGGGCGCGCGCCAGGACATCGGCGCAGGCGCACATCGCAGCTGGGCGGCTTTCGGCGTGCAAGGCCTGGCGCCCTACAAGTTCGAAACCGAAGCAACGCTGTATGTAGGCACTGGCAGCCGCGCGGCGTTGCGGCTGGAAGGCGAATACGAGGTCCTGCTGACCAACCGCCTGATCCTGCAGCCGCGTGTCGAGGCCGACATCGCGCTCACCGACGACAACCGCCGCGGCATTGGCAGCGGCCTGGAAGAGGTGGAACTTGGCTTGCGCCTGCGCTACGAGATCACCCGCCGCTTCGCGCCGTACATCGGCTGGGTACACAGCCGCAGCTTTGGCGATAGCGCACAGCGCGCCGCGATGGACGCTGCCCCCGCACGCGACAGCCGCTTTGTTGCCGGTGTACGCGTGTGGTTTTGA
>GLBY06
ATGCTATGCTCGCTGCACCTGTCACTGCCTCGACTGTCCGTGCTGCATCGCCTGCTCCGCCTGCTGCTGTGCCTGTGCCTGGTTGCCAATACGGCCACCGGCGCGTGGGCGTCGGTGGGCATGGCCATGCCGGCAATAACGACGGGCGCGATGCCTGCCGCGGCCATGGCAGCAGGCACCGCCACCACCACGCACAGCGAGTCACCGGCAGCCCTGCCGTGCCATCAGGCCATGCCTCCGCCCACTGCCATGCAGTTGCACGACAAGGCCACGCATGCGCACGCGCCCGACTGCTGCAAGCTGGGCAGCTGCGATTGCCTGCAGCACGCCAGCCTCGCCTTGTTGACCTTGCCCGGCGTCGCCGCGGGCCTGCCCGGCCACCCGGCGTTGCCGGACACCTTGACCGAGGGGCGCGGCAGCCCGCTGCCCGACCAACCGGTACGACCTCCCATCGCCTGAGCGCCGACGGCCCTGCCTTGGCCGTCCTCGGCCCTGCGCGTGCTTGCGCGGGATCTCTTACGTTGTGCGCTGCGCCCATCTCTTGCCGATGGAGCGCGCAGGAGATGTCATGTCGTTCGATCCCTCGTTTTCCCACGGCTCAACCGCCAGCGGCCTGAGCCGGCGCCGTTTCGTTCAGGGACTGGCCCTGGGCGGCGTCGCTGCCGCCAGCGGCCTGTGGCGCAACGATGCGCGCGCCGCCGCCCAGGCCAACCCGCCGGTGCTGCGCGGAAGCAGCCAGTCGCTGCAGATCGGCCGCCTGCCGGTGAACTTCACCGGCCGCCCCCGCTCCGCAATCACGGTCAACCAGAGCCTGCCGGCGCCCACCCTGCGCTGGCGCGAGGGCGACACGGTAAGCGTGCGCGTGCGCAACGCGCTGACCGACCAACCCACGTCGGTGCATTGGCATGGCCTGTTGCTTCCGGCCAATATGGACGGTGTGCCGGGCATGAGTTTCGACGGCATCGCGCCGGGCCAGGAGTATCACTACCGCTTTGCGCTGCGGCAGTCCGGCACCTACTGGTACCACAGCCATTCGATGTTTCAGGAGCAGTCCGGGCTGTATGGCGCCATCGTCATCGACCCGCTGACGCCGCCGCCGTACCGGCATGATCGCGAACATGTGGTGCTGCTCTCGGACTGGACCGATCTGGACCCGGCCGCCCTGTTCCGCCGGCTCAAGCAGATGCCCAGCCACGACAACTACGCACAGCGCACCGTCGGCGATTTTCTACGCGATGCGCGAGAAGACGGCCTGCGCGCCACCCTGGCCGACCGCGGCATGTGGGGGCGCATGCGCATGACCCCGACCGACCTGTCCGACGTCAACGCCAACACCTATACCTACCTGCTCAACGGCGTCGCCCCGGCCGGCAACTGGACCGGGTTGTTCAAGCCAGGCGAAAAGGTGTTGCTGCGCTTCATCAACGGCGCGTCGATGACCTATTTCGACATCCGTATTCCTGGCCTGCGCATGACGGTGGTGGCCGCCGACGGGCAGTACGTGCATCCGGTCAGCGTGGACGAACTGCGCATCGCCGCGGCCGAGACCTTCGACGTGATTGTCGAACCGCTCGGCCAGGATGCGTTTACGTTGTTCGCGCAGGACATGGGCCGCACCGGCTTTGCCTGCGGTACGCTGGCAGTGCAACCCGGCTTGCAGGCGCCGATTCCCGCACTGGATCGGCGCGCCATCTTGACCATGCAGGACATGGGGCATGGCGAGGGGATGCACCACGCGCTGCCCGCAATGCACGGCGTGCCCGGGATGCTGGCGGCACATGGGATGCACACCATGCACTCGCACGACGATGCCCAGGCGCCCGACAAGGCGCCGCATCATCCGGCCAGCGAAACCGGCAACCCGCTGATCGACATGCGCAGCAATGCCACCGCACCGCGCCTGGACGACCCCGGCGTGGGCCTGCGCGACAACGGCCGCCGCGTGCTGTGCTACGCCGATCTGCATAGCCTGTTCGAGGATCCGGATGGGCGCGAACCCGCGCGCGACATCGAGTTGCATCTGACCGAGCACATGGAAAAGTTCGCCTGGTCCTTCGATGGCATCGCGTTCGCTTCCGCACAGCCCTTGCGACTGCAATACGGCGAGCGGCTGCGCATCGTGCTGGTCAACGACACCATGATGCAGCACCCCATCCACCTGCATGGCATGTGGAGCGACCTGGAAGATGCGCGCGGCAACTTCCAGGTACGCAAGCACACCATCGACATGCCGCCGGGCACCCGCCGCACCTACCGCGTGCGTGCCGATGCGCTCGGTCGCTGGGCGTATCACTGCCATCTGCTGTACCACATGGAAGCGGGGATGATGCGCGAAGCGCGGGTGGAGGCATGAGCCGCTTTCGCACAACGGCCTGGTTGGCTGTTGCGTTCCTGGCGAGCGCATCTGCGGTTGCACAGGAGCATCAGCACGGTGCGATGGAGGACGCATCGCGGGACATGCAGGGCCAGGCGATGCAAATGACCGATGGCGCGCATACGAGCCCTGCGTCATCTCAGGCCGCCCACATGGACCACGCTCACATGTCGCACGCTGACATGGGCACTGGCGCCATGGACGATGAATCGATGAAGCATGGGTCCATGGGCGATGGATCCATGGACGCTGCGGCCACGCACCACCAAGCGATGGATCACGCTTCGATGGATCACTCGAAGATGCACCACACGCAGTCCACACACCCTGCACAACCTCCTGCATCACCCACCGGGACACCCAATCACCCACTTCCACGCGACCCCATTCCCCCACCCACGGCGGACGACATCGCCGCTGCATTCGCACCATTGCACACGCATGCGATGCACTCGGCAGGGATCAACCACTATGTCCTGCTCGATCGGCTGGAGGCTTCCAACACCGATCGCGGCAACGGCCAGGCCTGGGAGTCACGTGCATGGATCGGCGGCGACATCGACCGGCTCTGGCTGCGCAGCGAGGGCGAACGACACGACGGACGCACCGAATCCGGCTCGCTGGAAGCGTTCTATGGCCATGCCATGTCGCCATGGTGGGATCTGCTTGTGGGCGCGCGCCAGGACATCGGCGCAGGCGCACATCGCAGCTGGGCGGCTTTCGGCGTGCAAGGCCTGGCGCCCTACAAGTTCGAAACCGAAGCAACGCTGTATGTAGGCACTGGCAGCCGCGCGGCGTTGCGGCTGGAAGGCGAATACGAGGTCCTGCTGACCAACCGCCTGATCCTGCAGCCGCGTGTCGAGGCCGACATCGCGCTCACCGACGACAACCGCCGCGGCATTGGCAGCGGCCTGGAAGAGGTGGAACTTGGCTTGCGCCTGCGCTACGAGATCACCCGCCGCTTCGCGCCGTACATCGGCTGGGTACACAGCCGCAGCTTTGGCGATAGCGCACAGCGCGCCGCGATGGACGCTGCCCCCGCACGCGACAGCCGCTTTGTTGCCGGTGTACGCGTGTGGTTTTGA
>GLBY07
ATGCTATGCTCGCTGCACCTGTCACTGCCTCGACTGTCCGTGCTGCATCGCCTGCTCCGCCTGCTGCTGTGCCTGTGCCTGGTTGCCAATACGGCCACCGGCGCGTGGGCGTCGGTGGGCATGGCCATGCCGGCAATAACGACGGGCGCGATGCCTGCCGCGGCCATGGCAGCAGGCACCGCCACCACCACGCACAGCGAGTCACCGGCAGCCCTGCCGTGCCATCAGGCCATGCCTCCGCCCACTGCCATGCAGTTGCACGACAAGGCCACGCATGCGCACGCGCCCGACTGCTGCAAGCTGGGCAGCTGCGATTGCCTGCAGCACGCCAGCCTCGCCTTGTTGACCTTGCCCGGCGTCGCCGCGGGCCTGCCCGGCCACCCGGCGTTGCCGGACACCTTGACCGAGGGGCGCGGCAGCCCGCTGCCCGACCAACCGGTACGACCTCCCATCGCCTGAGCGCCGACGGCCCTGCCTTGGCCGTCCTCGGCCCTGCGCGTGCTTGCGCGGGATCTCTTACGTTGTGCGCTGCGCCCATCTCTTGCCGATGGAGCGCGCAGGAGATGTCATGTCGTTCGATCCCTCGTTTTCCCACGGCTCAACCGCCAGCGGCCTGAGCCGGCGCCGTTTCGTTCAGGGACTGGCCCTGGGCGGCGTCGCTGCCGCCAGCGGCCTGTGGCGCAACGATGCGCGCGCCGCCGCCCAGGCCAACCCGCCGGTGCTGCGCGGAAGCAGCCAGTCGCTGCAGATCGGCCGCCTGCCGGTGAACTTCACCGGCCGCCCCCGCTCCGCAATCACGGTCAACCAGAGCCTGCCGGCGCCCACCCTGCGCTGGCGCGAGGGCGACACGGTAAGCGTGCGCGTGCGCAACGCGCTGACCGACCAACCCACGTCGGTGCATTGGCATGGCCTGTTGCTTCCGGCCAATATGGACGGTGTGCCGGGCATGAGTTTCGACGGCATCGCGCCGGGCCAGGAGTATCACTACCGCTTTGCGCTGCGGCAGTCCGGCACCTACTGGTACCACAGCCATTCGATGTTTCAGGAGCAGTCCGGGCTGTATGGCGCCATCGTCATCGACCCGCTGACGCCGCCGCCGTACCGGCATGATCGCGAACATGTGGTGCTGCTCTCGGACTGGACCGATCTGGACCCGGCCGCCCTGTTCCGCCGGCTCAAGCAGATGCCCAGCCACGACAACTACGCACAGCGCACCGTCGGCGATTTTCTACGCGATGCGCGAGAAGACGGCCTGCGCGCCACCCTGGCCGACCGCGGCATGTGGGGGCGCATGCGCATGACCCCGACCGACCTGTCCGACGTCAACGCCAACACCTATACCTACCTGCTCAACGGCGTCGCCCCGGCCGGCAACTGGACCGGGTTGTTCAAGCCAGGCGAAAAGGTGTTGCTGCGCTTCATCAACGGCGCGTCGATGACCTATTTCGACATCCGTATTCCTGGCCTGCGCATGACGGTGGTGGCCGCCGACGGGCAGTACGTGCATCCGGTCAGCGTGGACGAACTGCGCATCGCCGCGGCCGAGACCTTCGACGTGATTGTCGAACCGCTCGGCCAGGATGCGTTTACGTTGTTCGCGCAGGACATGGGCCGCACCGGCTTTGCCTGCGGTACGCTGGCAGTGCAACCCGGCTTGCAGGCGCCGATTCCCGCACTGGATCGGCGCGCCATCTTGACCATGCAGGACATGGGGCATGGCGAGGGGATGCACCACGCGCTGCCCGCAATGCACGGCGTGCCCGGGATGCTGGCGGCACATGGGATGCACACCATGCACTCGCACGACGATGCCCAGGCGCCCGACAAGGCGCCGCATCATCCGGCCAGCGAAACCGGCAACCCGCTGATCGACATGCGCAGCAATGCCACCGCACCGCGCCTGGACGACCCCGGCGTGGGCCTGCGCGACAACGGCCGCCGCGTGCTGTGCTACGCCGATCTGCATAGCCTGTTCGAGGATCCGGATGGGCGCGAACCCGCGCGCGACATCGAGTTGCATCTGACCGAGCACATGGAAAAGTTCGCCTGGTCCTTCGATGGCATCGCGTTCGCTTCCGCACAGCCCTTGCGACTGCAATACGGCGAGCGGCTGCGCATCGTGCTGGTCAACGACACCATGATGCAGCACCCCATCCACCTGCATGGCATGTGGAGCGACCTGGAAGATGCGCGCGGCAACTTCCAGGTACGCAAGCACACCATCGACATGCCGCCGGGCACCCGCCGCACCTACCGCGTGCGTGCCGATGCGCTCGGTCGCTGGGCGTATCACTGCCATCTGCTGTACCACATGGAAGCGGGGATGATGCGCGAAGCGCGGGTGGAGGCATGAGCCGCTTTCGCACAACGGCCTGGTTGGCTGTTGCGTTCCTGGCGAGCGCATCTGCGGTTGCACAGGAGCATCAGCACGGTGCGATGGAGGACGCATCGCGGGACATGCAGGGCCAGGCGATGCAAATGACCGATGGCGCGCATACGAGCCCTGCGTCATCTCAGGCCGCCCACATGGACCACGCTCACATGTCGCACGCTGACATGGGCACTGGCGCCATGGACGATGAATCGATGAAGCATGGGTCCATGGGCGATGGATCCATGGACGCTGCGGCCACGCACCACCAAGCGATGGATCACGCTTCGATGGATCACTCGAAGATGCACCACACGCAGTCCACACACCCTGCACAACCTCCTGCATCACCCACCGGGACACCCAATCACCCACTTCCACGCGACCCCATTCCCCCACCCACGGCGGACGACATCGCCGCTGCATTCGCACCATTGCACACGCATGCGATGCACTCGGCAGGGATCAACCACTATGTCCTGCTCGATCGGCTGGAGGCTTCCAACACCGATCGCGGCAACGGCCAGGCCTGGGAGTCACGTGCATGGATCGGCGGCGACATCGACCGGCTCTGGCTGCGCAGCGAGGGCGAACGACACGACGGACGCACCGAATCCGGCTCGCTGGAAGCGTTCTATGGCCATGCCATGTCGCCATGGTGGGATCTGCTTGTGGGCGCGCGCCAGGACATCGGCGCAGGCGCACATCGCAGCTGGGCGGCTTTCGGCGTGCAAGGCCTGGCGCCCTACAAGTTCGAAACCGAAGCAACGCTGTATGTAGGCACTGGCAGCCGCGCGGCGTTGCGGCTGGAAGGCGAATACGAGGTCCTGCTGACCAACCGCCTGATCCTGCAGCCGCGTGTCGAGGCCGACATCGCGCTCACCGACGACAACCGCCGCGGCATTGGCAGCGGCCTGGAAGAGGTGGAACTTGGCTTGCGCCTGCGCTACGAGATCACCCGCCGCTTCGCGCCGTACATCGGCTGGGTACACAGCCGCAGCTTTGGCGATAGCGCACAGCGCGCCGCGATGGACGCTGCCCCCGCACGCGACAGCCGCTTTGTTGCCGGTGTACGCGTGTGGTTTTGA
