# Supplementary material for: Multilocus Sequence Analysis and Detection of Copper Ion Resistance of Xanthomonas phaseoli pv. manihotis Causing Bacterial Blight in Cassava
Source: Curr Issues Mol Biol. 2023 Jun 28;45(7):5389–402. doi: 10.3390/cimb45070342 (PMC10378058; doi:10.3390/cimb45070342)
Supplement: Supplementary file 1 [file cimb-45-00342-s001.zip › cimb-2459569-supplementary/Supplementary File S3.txt]

>CJX01
TCAGTCGGCCTTGGGCGCCGTCGCGGCGGTGTCCTGCGGGGATGGCGAGGCGTTGGCGGTCGTGCCGGCTGCAGTGGCCTGGCTCGCTTCCACGGCCTTGACCTCCGCGCCGACCGACACCTTCTGCAGGCCCTGCACGATGACCTTGTCGCCAGCCTTCAATCCCTGGCGCACCACCCACTTGTCGCCGATCGCATCGCCAGTGGTCAGCACCCGCTGCGCGACCTTGTGATCGCTGCCGACCACCATGGCCAACGCCTCGCCCTTGCTGTTGCGGCTGATCGCCTGCTGCGGCACCAGGATGGCCTGTTCGTCCACGGCCATCGACAGCTTCGCGGTGACATACATGCCCGGCAGCAGCACGCGCTCGGGATTGGGCACCACCGCGCGCAGCTTCACCGTGCCGGTGGCGGTATCCACCGCGGCATCCACCACCTCCAACGTGCCGGTGTGCGCATAGGTGCTGCCGTCCTCCAGTTGCAGCGTCACCTCGGCCTTGCCATCCACCGCCTTGAGCTGGCCGGCATCGAGCTGGCGGCGCAACTGCAGCAGCTGTGCGCTGGACTGGGTGAGGTCTACATAGATCGGGTCGAGCTGGTTGATGGTGGCCAGCACCTCGCTCTGGCCGGCGCTGACCAGCGCGCCCGGCGTGTAGCTGGAGGTGCCGATGCGGCCGGACACCGGCGCGGTGATGCGGGTGTAGTCGAGATTGATGCGCGCGGTCTGCAGCGACGCCTTGGCCGCGACCACCGCCGCCTCGTTCGAGCGCAGCGTGGCCAACGCATCGTCGCCATCCTGCTTGCTGACCGCATCCAGCCCGACCAGGGTCTGGTAGCGCTGCGCCTTGGGCCTGGCCGACAACACCGCCGCCTCGGCCTGCGCCAGATCGCCCTTGGCGGTGTCGTATGCGGCCCGGTAGCTGGCCGGATCGATCTCGTACAGCACCTGCCCGGCCTGGACGTCCTGGCCTTCGGTGAACAGCCGCTTGCGCAGAATGCCGCCGACCTGCGGGCGCACGTCCGCGGTGACGTAGGCCACGGTGCGGCCGGACAAGGTCTGGTCCACGGCCAGCCGCTGCACCTTCAGCGTCTGCACGCCGACCTGCGTCTGCGGCATCTGCGGCGGCTGCCTGGAGGAACACGCGACCATGAGCGTGGCCACGGCCGCAAGCAGCAGCCAGCGCAGGGACGCAGTGCGAAAACGATGGGCGGCGACGGGCAGCATGCGGCGAACTCACGGTTTATCCGAAGGTGGCCACGCTACGGCGCGAATGTGCAGCAAATTTGGAGATTGCCGGCAGCGGCGTCGATTCGCTTGATTTCCCCTGGCCCGACCCGGCTAATACGCAGCAGCTGCGGTTACCGCGCTTCGCATCACCTCTTCGATGAAACTGGGTATCACCGCCAAGCTGTTTCTCGCCATCCTCGCCGCGTGCGTGGCCGTACTGCTGATCAACGGCATCGCGGTGCAGGCCTTCGTCAAACGCCAATTCCTGGACTACCTCAACGAACAGGGCGTGGAGCGCATGCAGGAGACCTTGCCGCGGGTCAGGGCCGAATACGCGCGGCACGGCAGCTGGGAGTTCGTGCGCGACAACCCCGATGCCTGGTTCGTGCTGATGCGCCCGGAGCGTGGCCCCGGCCCGCCGCGCGAGGCACCGCCGATTTCCGACCAGACCGGTGCGGTGTTTCGCTTCGCACTGCTCGACCAGGACTATAGGCCGGTGATCGGCAATCCGGAGGTCGGCCGCCACGACATCCTGCGCCCGGTGGTGGTTGGTGGCCGCACTGTCGGCTGGATGGCGATGCTGCCGTTCCAGAAGGCGCTGGCGGCGGCGGACGCGCGCTTCTACGCCGCGCAGCAACGCGCGTGGTGGGCGATCGGCGGCGCCTGCCTGCTAGTCGCCGCACTGCTCGGCTGGCTGTTGTCGCGCACCTTGCTGCGGCGCCTGCGTGGCCTGACCCAGGCCACCCACCTGCTCGCTGCGGGCGACTACGCCACCCGCATCGACGCCGCCGCGCGCGACGAACTGGGTCAGCTGGCGCGCGATTTCAACCTGCTGGCGCAAGCGCTGGAGCACAACGAACGCGCGCGGCGCGACTTCATGGCCGACATCTCCCATGAGCTGCGCACACCGCTGGCGGTCCTGCGCGCGGAACTGGAAGCGCTGCAGGACGGCATCCGGCCGATGACACCCAACTCGCTGGGGTCGCTGCACCAGCAGGTCGGCCAGCTGGGCAAGCTGATCGAAGACCTGTACGACGTGTCGCTGACCGATGTCGGTGCGCTGGCGTATCGGCGCGCTCCTCTCGATCTGGCGGTCATCCTGGCAACCGTGCTGGACGGCTTGCACGCGCGCTTTGCCGCCGCGCAGCTGCAGCTGCAGGCGCAGATCGATGCCGGTCCGCTGCAGGTGGACGGCGACGAGCGCCGTCTGCAGCAACTGCTGGGCAACCTGCTGGAAAACACGTTGCGCTACACCGACGCCGGCGGCACGGTGCAGGTGCGCTGCGTGCGCCGCGGCGCGGTGCTGGAGCTGGTGGTCGAAGACAGCGCGCCAGGCGTGGATGCGGACAAGCGCGCGCGCTTGTTCGAACGCTTTTACCGCACCGAGGCCTCGCGCAATCGTGCCAGCGGCGGCAGCGGCCTGGGGCTGGCGATCTGCCGCAACATTGCCGAGGCCCACGGCGGCTCGATCCACGCCGAGGCGTCCGCACTGGGCGGGCTGCGCATGGTGCTGCGCTTGCCGGCGCTGGCCGCATGAGCAGCGCGTCCCCGCTCGGGCATGTGCTGATCGTCGAGGACGAACCGCGCCTGGCCGCGGTGTTGGGCGAGTACCTGCATGCGGCCGGCTATTCGCACGACTGGATCGCCGATGGCGCGCAAGCGCTGGGCGCATTCCGCGCACAGCAGCCGGACCTGGTGTTGCTGGACCTGATGCTGCCCAACCGCGGCGGCCTGGACATCTGCCGCGACCTGCGCAAGGAAAGCGCGGTGCCAGTGATCATGGTCACTGCGCGCGTGGAGGAAATCGACCGCCTGCTGGGCCTGGAGATCGGTGCGGACGACTACATCTGCAAGCCCTTCAGCCCGCGCGAAGTGGTGGCGCGCGTCCAGGCCGTGTTGCGCCGTCATCGTCACGACCCGCACGGCGCACCGGCACCGGGCCTGCAGATCGACGAAGACGCCTGTCGTGCCAGCGTGCATGGCCGCGTCCTGGACCTGACCCAGGTCGAATTCCGCCTGCTGCGCACCCTCGCCGCCGCCCCGGGGCGGGTGTACTCGCGCGAGCAACTGATGGGCCGGCTCTACGCCGACCACCGCATCGTCACCGACCGCACAGTCGACAGCCACGTCAAGAATCTGCGCCGCAAGCTCGCCGACGCCGGCGGCGAGGACTGGGTCCGCTCGGTCTATGGGGCGGGGTATCGGTTTGAGCCGTGA
>CJX05
TCAGTCGGCCTTGGGCGCCGTCGCGGCGGTGTCCTGCGGGGATGGCGAGGCGTTGGCGGTCGTGCCGGCTGCAGTGGCCTGGCTCGCTTCCACGGCCTTGACCTCCGCGCCGACCGACACCTTCTGCAGGCCCTGCACGATGACCTTGTCGCCAGCCTTCAATCCCTGGCGCACCACCCACTTGTCGCCGATCGCATCGCCAGTGGTCAGCACCCGCTGCGCGACCTTGTGATCGCTGCCGACCACCATGGCCAACGCCTCGCCCTTGCTGTTGCGGCTGATCGCCTGCTGCGGCACCAGGATGGCCTGTTCGTCCACGGCCATCGACAGCTTCGCGGTGACATACATGCCCGGCAGCAGCACGCGCTCGGGATTGGGCACCACCGCGCGCAGCTTCACCGTGCCGGTGGCGGTATCCACCGCGGCATCCACCACCTCCAACGTGCCGGTGTGCGCATAGGTGCTGCCGTCCTCCAGTTGCAGCGTCACCTCGGCCTTGCCATCCACCGCCTTGAGCTGGCCGGCATCGAGCTGGCGGCGCAACTGCAGCAGCTGTGCGCTGGACTGGGTGAGGTCTACATAGATCGGGTCGAGCTGGTTGATGGTGGCCAGCACCTCGCTCTGGCCGGCGCTGACCAGCGCGCCCGGCGTGTAGCTGGAGGTGCCGATGCGGCCGGACACCGGCGCGGTGATGCGGGTGTAGTCGAGATTGATGCGCGCGGTCTGCAGCGACGCCTTGGCCGCGACCACCGCCGCCTCGTTCGAGCGCAGCGTGGCCAACGCATCGTCGCCATCCTGCTTGCTGACCGCATCCAGCCCGACCAGGGTCTGGTAGCGCTGCGCCTTGGGCCTGGCCGACAACACCGCCGCCTCGGCCTGCGCCAGATCGCCCTTGGCGGTGTCGTATGCGGCCCGGTAGCTGGCCGGATCGATCTCGTACAGCACCTGCCCGGCCTGGACGTCCTGGCCTTCGGTGAACAGCCGCTTGCGCAGAATGCCGCCGACCTGCGGGCGCACGTCCGCGGTGACGTAGGCCACGGTGCGGCCGGACAAGGTCTGGTCCACGGCCAGCCGCTGCACCTTCAGCGTCTGCACGCCGACCTGCGTCTGCGGCATCTGCGGCGGCTGCCTGGAGGAACACGCGACCATGAGCGTGGCCACGGCCGCAAGCAGCAGCCAGCGCAGGGACGCAGTGCGAAAACGATGGGCGGCGACGGGCAGCATGCGGCGAACTCACGGTTTATCCGAAGGTGGCCACGCTACGGCGCGAATGTGCAGCAAATTTGGAGATTGCCGGCAGCGGCGTCGATTCGCTTGATTTCCCCTGGCCCGACCCGGCTAATACGCAGCAGCTGCGGTTACCGCGCTTCGCATCACCTCTTCGATGAAACTGGGTATCACCGCCAAGCTGTTTCTCGCCATCCTCGCCGCGTGCGTGGCCGTACTGCTGATCAACGGCATCGCGGTGCAGGCCTTCGTCAAACGCCAATTCCTGGACTACCTCAACGAACAGGGCGTGGAGCGCATGCAGGAGACCTTGCCGCGGGTCAGGGCCGAATACGCGCGGCACGGCAGCTGGGAGTTCGTGCGCGACAACCCCGATGCCTGGTTCGTGCTGATGCGCCCGGAGCGTGGCCCCGGCCCGCCGCGCGAGGCACCGCCGATTTCCGACCAGACCGGTGCGGTGTTTCGCTTCGCACTGCTCGACCAGGACTATAGGCCGGTGATCGGCAATCCGGAGGTCGGCCGCCACGACATCCTGCGCCCGGTGGTGGTTGGTGGCCGCACTGTCGGCTGGATGGCGATGCTGCCGTTCCAGAAGGCGCTGGCGGCGGCGGACGCGCGCTTCTACGCCGCGCAGCAACGCGCGTGGTGGGCGATCGGCGGCGCCTGCCTGCTAGTCGCCGCACTGCTCGGCTGGCTGTTGTCGCGCACCTTGCTGCGGCGCCTGCGTGGCCTGACCCAGGCCACCCACCTGCTCGCTGCGGGCGACTACGCCACCCGCATCGACGCCGCCGCGCGCGACGAACTGGGTCAGCTGGCGCGCGATTTCAACCTGCTGGCGCAAGCGCTGGAGCACAACGAACGCGCGCGGCGCGACTTCATGGCCGACATCTCCCATGAGCTGCGCACACCGCTGGCGGTCCTGCGCGCGGAACTGGAAGCGCTGCAGGACGGCATCCGGCCGATGACACCCAACTCGCTGGGGTCGCTGCACCAGCAGGTCGGCCAGCTGGGCAAGCTGATCGAAGACCTGTACGACGTGTCGCTGACCGATGTCGGTGCGCTGGCGTATCGGCGCGCTCCTCTCGATCTGGCGGTCATCCTGGCAACCGTGCTGGACGGCTTGCACGCGCGCTTTGCCGCCGCGCAGCTGCAGCTGCAGGCGCAGATCGATGCCGGTCCGCTGCAGGTGGACGGCGACGAGCGCCGTCTGCAGCAACTGCTGGGCAACCTGCTGGAAAACACGTTGCGCTACACCGACGCCGGCGGCACGGTGCAGGTGCGCTGCGTGCGCCGCGGCGCGGTGCTGGAGCTGGTGGTCGAAGACAGCGCGCCAGGCGTGGATGCGGACAAGCGCGCGCGCTTGTTCGAACGCTTTTACCGCACCGAGGCCTCGCGCAATCGTGCCAGCGGCGGCAGCGGCCTGGGGCTGGCGATCTGCCGCAACATTGCCGAGGCCCACGGCGGCTCGATCCACGCCGAGGCGTCCGCACTGGGCGGGCTGCGCATGGTGCTGCGCTTGCCGGCGCTGGCCGCATGAGCAGCGCGTCCCCGCTCGGGCATGTGCTGATCGTCGAGGACGAACCGCGCCTGGCCGCGGTGTTGGGCGAGTACCTGCATGCGGCCGGCTATTCGCACGACTGGATCGCCGATGGCGCGCAAGCGCTGGGCGCATTCCGCGCACAGCAGCCGGACCTGGTGTTGCTGGACCTGATGCTGCCCAACCGCGGCGGCCTGGACATCTGCCGCGACCTGCGCAAGGAAAGCGCGGTGCCAGTGATCATGGTCACTGCGCGCGTGGAGGAAATCGACCGCCTGCTGGGCCTGGAGATCGGTGCGGACGACTACATCTGCAAGCCCTTCAGCCCGCGCGAAGTGGTGGCGCGCGTCCAGGCCGTGTTGCGCCGTCATCGTCACGACCCGCACGGCGCACCGGCACCGGGCCTGCAGATCGACGAAGACGCCTGTCGTGCCAGCGTGCATGGCCGCGTCCTGGACCTGACCCAGGTCGAATTCCGCCTGCTGCGCACCCTCGCCGCCGCCCCGGGGCGGGTGTACTCGCGCGAGCAACTGATGGGCCGGCTCTACGCCGACCACCGCATCGTCACCGACCGCACAGTCGACAGCCACGTCAAGAATCTGCGCCGCAAGCTCGCCGACGCCGGCGGCGAGGACTGGGTCCGCTCGGTCTATGGGGCGGGGTATCGGTTTGAGCCGTGA
>CJX07
TCAGTCGGCCTTGGGCGCCGTCGCGGCGGTGTCCTGCGGGGATGGCGAGGCGTTGGCGGTCGTGCCGGCTGCAGTGGCCTGGCTCGCTTCCACGGCCTTGACCTCCGCGCCGACCGACACCTTCTGCAGGCCCTGCACGATGACCTTGTCGCCAGCCTTCAATCCCTGGCGCACCACCCACTTGTCGCCGATCGCATCGCCAGTGGTCAGCACCCGCTGCGCGACCTTGTGATCGCTGCCGACCACCATGGCCAACGCCTCGCCCTTGCTGTTGCGGCTGATCGCCTGCTGCGGCACCAGGATGGCCTGTTCGTCCACGGCCATCGACAGCTTCGCGGTGACATACATGCCCGGCAGCAGCACGCGCTCGGGATTGGGCACCACCGCGCGCAGCTTCACCGTGCCGGTGGCGGTATCCACCGCGGCATCCACCACCTCCAACGTGCCGGTGTGCGCATAGGTGCTGCCGTCCTCCAGTTGCAGCGTCACCTCGGCCTTGCCATCCACCGCCTTGAGCTGGCCGGCATCGAGCTGGCGGCGCAACTGCAGCAGCTGTGCGCTGGACTGGGTGAGGTCTACATAGATCGGGTCGAGCTGGTTGATGGTGGCCAGCACCTCGCTCTGGCCGGCGCTGACCAGCGCGCCCGGCGTGTAGCTGGAGGTGCCGATGCGGCCGGACACCGGCGCGGTGATGCGGGTGTAGTCGAGATTGATGCGCGCGGTCTGCAGCGACGCCTTGGCCGCGACCACCGCCGCCTCGTTCGAGCGCAGCGTGGCCAACGCATCGTCGCCATCCTGCTTGCTGACCGCATCCAGCCCGACCAGGGTCTGGTAGCGCTGCGCCTTGGGCCTGGCCGACAACACCGCCGCCTCGGCCTGCGCCAGATCGCCCTTGGCGGTGTCGTATGCGGCCCGGTAGCTGGCCGGATCGATCTCGTACAGCACCTGCCCGGCCTGGACGTCCTGGCCTTCGGTGAACAGCCGCTTGCGCAGAATGCCGCCGACCTGCGGGCGCACGTCCGCGGTGACGTAGGCCACGGTGCGGCCGGACAAGGTCTGGTCCACGGCCAGCCGCTGCACCTTCAGCGTCTGCACGCCGACCTGCGTCTGCGGCATCTGCGGCGGCTGCCTGGAGGAACACGCGACCATGAGCGTGGCCACGGCCGCAAGCAGCAGCCAGCGCAGGGACGCAGTGCGAAAACGATGGGCGGCGACGGGCAGCATGCGGCGAACTCACGGTTTATCCGAAGGTGGCCACGCTACGGCGCGAATGTGCAGCAAATTTGGAGATTGCCGGCAGCGGCGTCGATTCGCTTGATTTCCCCTGGCCCGACCCGGCTAATACGCAGCAGCTGCGGTTACCGCGCTTCGCATCACCTCTTCGATGAAACTGGGTATCACCGCCAAGCTGTTTCTCGCCATCCTCGCCGCGTGCGTGGCCGTACTGCTGATCAACGGCATCGCGGTGCAGGCCTTCGTCAAACGCCAATTCCTGGACTACCTCAACGAACAGGGCGTGGAGCGCATGCAGGAGACCTTGCCGCGGGTCAGGGCCGAATACGCGCGGCACGGCAGCTGGGAGTTCGTGCGCGACAACCCCGATGCCTGGTTCGTGCTGATGCGCCCGGAGCGTGGCCCCGGCCCGCCGCGCGAGGCACCGCCGATTTCCGACCAGACCGGTGCGGTGTTTCGCTTCGCACTGCTCGACCAGGACTATAGGCCGGTGATCGGCAATCCGGAGGTCGGCCGCCACGACATCCTGCGCCCGGTGGTGGTTGGTGGCCGCACTGTCGGCTGGATGGCGATGCTGCCGTTCCAGAAGGCGCTGGCGGCGGCGGACGCGCGCTTCTACGCCGCGCAGCAACGCGCGTGGTGGGCGATCGGCGGCGCCTGCCTGCTAGTCGCCGCACTGCTCGGCTGGCTGTTGTCGCGCACCTTGCTGCGGCGCCTGCGTGGCCTGACCCAGGCCACCCACCTGCTCGCTGCGGGCGACTACGCCACCCGCATCGACGCCGCCGCGCGCGACGAACTGGGTCAGCTGGCGCGCGATTTCAACCTGCTGGCGCAAGCGCTGGAGCACAACGAACGCGCGCGGCGCGACTTCATGGCCGACATCTCCCATGAGCTGCGCACACCGCTGGCGGTCCTGCGCGCGGAACTGGAAGCGCTGCAGGACGGCATCCGGCCGATGACACCCAACTCGCTGGGGTCGCTGCACCAGCAGGTCGGCCAGCTGGGCAAGCTGATCGAAGACCTGTACGACGTGTCGCTGACCGATGTCGGTGCGCTGGCGTATCGGCGCGCTCCTCTCGATCTGGCGGTCATCCTGGCAACCGTGCTGGACGGCTTGCACGCGCGCTTTGCCGCCGCGCAGCTGCAGCTGCAGGCGCAGATCGATGCCGGTCCGCTGCAGGTGGACGGCGACGAGCGCCGTCTGCAGCAACTGCTGGGCAACCTGCTGGAAAACACGTTGCGCTACACCGACGCCGGCGGCACGGTGCAGGTGCGCTGCGTGCGCCGCGGCGCGGTGCTGGAGCTGGTGGTCGAAGACAGCGCGCCAGGCGTGGATGCGGACAAGCGCGCGCGCTTGTTCGAACGCTTTTACCGCACCGAGGCCTCGCGCAATCGTGCCAGCGGCGGCAGCGGCCTGGGGCTGGCGATCTGCCGCAACATTGCCGAGGCCCACGGCGGCTCGATCCACGCCGAGGCGTCCGCACTGGGCGGGCTGCGCATGGTGCTGCGCTTGCCGGCGCTGGCCGCATGAGCAGCGCGTCCCCGCTCGGGCATGTGCTGATCGTCGAGGACGAACCGCGCCTGGCCGCGGTGTTGGGCGAGTACCTGCATGCGGCCGGCTATTCGCACGACTGGATCGCCGATGGCGCGCAAGCGCTGGGCGCATTCCGCGCACAGCAGCCGGACCTGGTGTTGCTGGACCTGATGCTGCCCAACCGCGGCGGCCTGGACATCTGCCGCGACCTGCGCAAGGAAAGCGCGGTGCCAGTGATCATGGTCACTGCGCGCGTGGAGGAAATCGACCGCCTGCTGGGCCTGGAGATCGGTGCGGACGACTACATCTGCAAGCCCTTCAGCCCGCGCGAAGTGGTGGCGCGCGTCCAGGCCGTGTTGCGCCGTCATCGTCACGACCCGCACGGCGCACCGGCACCGGGCCTGCAGATCGACGAAGACGCCTGTCGTGCCAGCGTGCATGGCCGCGTCCTGGACCTGACCCAGGTCGAATTCCGCCTGCTGCGCACCCTCGCCGCCGCCCCGGGGCGGGTGTACTCGCGCGAGCAACTGATGGGCCGGCTCTACGCCGACCACCGCATCGTCACCGACCGCACAGTCGACAGCCACGTCAAGAATCTGCGCCGCAAGCTCGCCGACGCCGGCGGCGAGGACTGGGTCCGCTCGGTCTATGGGGCGGGGTATCGGTTTGAGCCGTGA
>CHN02
TCAGTCGGCCTTGGGCGCCGTCGCGGCGGTGTCCTGCGGGGATGGCGAGGCGTTGGCGGTCGTGCCGGCTGCAGTGGCCTGGCTCGCTTCCACGGCCTTGACCTCCGCGCCGACCGACACCTTCTGCAGGCCCTGCACGATGACCTTGTCGCCAGCCTTCAATCCCTGGCGCACCACCCACTTGTCGCCGATCGCATCGCCAGTGGTCAGCACCCGCTGCGCGACCTTGTGATCGCTGCCGACCACCATGGCCAACGCCTCGCCCTTGCTGTTGCGGCTGATCGCCTGCTGCGGCACCAGGATGGCCTGTTCGTCCACGGCCATCGACAGCTTCGCGGTGACATACATGCCCGGCAGCAGCACGCGCTCGGGATTGGGCACCACCGCGCGCAGCTTCACCGTGCCGGTGGCGGTATCCACCGCGGCATCCACCACCTCCAACGTGCCGGTGTGCGCATAGGTGCTGCCGTCCTCCAGTTGCAGCGTCACCTCGGCCTTGCCATCCACCGCCTTGAGCTGGCCGGCATCGAGCTGGCGGCGCAACTGCAGCAGCTGTGCGCTGGACTGGGTGAGGTCTACATAGATCGGGTCGAGCTGGTTGATGGTGGCCAGCACCTCGCTCTGGCCGGCGCTGACCAGCGCGCCCGGCGTGTAGCTGGAGGTGCCGATGCGGCCGGACACCGGCGCGGTGATGCGGGTGTAGTCGAGATTGATGCGCGCGGTCTGCAGCGACGCCTTGGCCGCGACCACCGCCGCCTCGTTCGAGCGCAGCGTGGCCAACGCATCGTCGCCATCCTGCTTGCTGACCGCATCCAGCCCGACCAGGGTCTGGTAGCGCTGCGCCTTGGGCCTGGCCGACAACACCGCCGCCTCGGCCTGCGCCAGATCGCCCTTGGCGGTGTCGTATGCGGCCCGGTAGCTGGCCGGATCGATCTCGTACAGCACCTGCCCGGCCTGGACGTCCTGGCCTTCGGTGAACAGCCGCTTGCGCAGAATGCCGCCGACCTGCGGGCGCACGTCCGCGGTGACGTAGGCCACGGTGCGGCCGGACAAGGTCTGGTCCACGGCCAGCCGCTGCACCTTCAGCGTCTGCACGCCGACCTGCGTCTGCGGCATCTGCGGCGGCTGCCTGGAGGAACACGCGACCATGAGCGTGGCCACGGCCGCAAGCAGCAGCCAGCGCAGGGACGCAGTGCGAAAACGATGGGCGGCGACGGGCAGCATGCGGCGAACTCACGGTTTATCCGAAGGTGGCCACGCTACGGCGCGAATGTGCAGCAAATTTGGAGATTGCCGGCAGCGGCGTCGATTCGCTTGATTTCCCCTGGCCCGACCCGGCTAATACGCAGCAGCTGCGGTTACCGCGCTTCGCATCACCTCTTCGATGAAACTGGGTATCACCGCCAAGCTGTTTCTCGCCATCCTCGCCGCGTGCGTGGCCGTACTGCTGATCAACGGCATCGCGGTGCAGGCCTTCGTCAAACGCCAATTCCTGGACTACCTCAACGAACAGGGCGTGGAGCGCATGCAGGAGACCTTGCCGCGGGTCAGGGCCGAATACGCGCGGCACGGCAGCTGGGAGTTCGTGCGCGACAACCCCGATGCCTGGTTCGTGCTGATGCGCCCGGAGCGTGGCCCCGGCCCGCCGCGCGAGGCACCGCCGATTTCCGACCAGACCGGTGCGGTGTTTCGCTTCGCACTGCTCGACCAGGACTATAGGCCGGTGATCGGCAATCCGGAGGTCGGCCGCCACGACATCCTGCGCCCGGTGGTGGTTGGTGGCCGCACTGTCGGCTGGATGGCGATGCTGCCGTTCCAGAAGGCGCTGGCGGCGGCGGACGCGCGCTTCTACGCCGCGCAGCAACGCGCGTGGTGGGCGATCGGCGGCGCCTGCCTGCTAGTCGCCGCACTGCTCGGCTGGCTGTTGTCGCGCACCTTGCTGCGGCGCCTGCGTGGCCTGACCCAGGCCACCCACCTGCTCGCTGCGGGCGACTACGCCACCCGCATCGACGCCGCCGCGCGCGACGAACTGGGTCAGCTGGCGCGCGATTTCAACCTGCTGGCGCAAGCGCTGGAGCACAACGAACGCGCGCGGCGCGACTTCATGGCCGACATCTCCCATGAGCTGCGCACACCGCTGGCGGTCCTGCGCGCGGAACTGGAAGCGCTGCAGGACGGCATCCGGCCGATGACACCCAACTCGCTGGGGTCGCTGCACCAGCAGGTCGGCCAGCTGGGCAAGCTGATCGAAGACCTGTACGACGTGTCGCTGACCGATGTCGGTGCGCTGGCGTATCGGCGCGCTCCTCTCGATCTGGCGGTCATCCTGGCAACCGTGCTGGACGGCTTGCACGCGCGCTTTGCCGCCGCGCAGCTGCAGCTGCAGGCGCAGATCGATACCGGTCCGCTGCAGGTGGACGGCGACGAGCGCCGTCTGCAGCAACTGCTGGGCAACCTGCTGGAAAACACGTTGCGCTACACCGACGCCGGCGGCACGGTGCAGGTGCGCTGCGTGCGCCGCGGCGCGGTGCTGGAGCTGGTGGTCGAAGACAGCGCGCCAGGCGTGGATGCGGACAAGCGCGCGCGCTTGTTCGAACGCTTTTACCGCACCGAGGCCTCGCGCAATCGTGCCAGCGGCGGCAGCGGCCTGGGGCTGGCGATCTGCCGCAACATTGCCGAGGCCCACGGCGGCTCGATCCACGCCGAGGCGTCCGCACTGGGCGGGCTGCGCATGGTGCTGCGCTTGCCGGCGCTGGCCGCATGAGCAGCGCGTCCCCGCTCGGGCATGTGCTGATCGTCGAGGACGAACCGCGCCTGGCCGCGGTGTTGGGCGAGTACCTGCATGCGGCCGGCTATTCGCACGACTGGATCGCCGATGGCGCGCAAGCGCTGGGCGCATTCCGCGCACAGCAGCCGGACCTGGTGTTGCTGGACCTGATGCTGCCCAACCGCGGCGGCCTGGACATCTGCCGCGACCTGCGCAAGGAAAGCGCGGTGCCAGTGATCATGGTCACTGCGCGCGTGGAGGAAATCGACCGCCTGCTGGGCCTGGAGATCGGTGCGGACGACTACATCTGCAAGCCCTTCAGCCCGCGCGAAGTGGTGGCGCGCGTCCAGGCCGTGTTGCGCCGTCATCGTCACGACCCGCACGGCGCACCGGCACCGGGCCTGCAGATCGACGAAGACGCCTGTCGTGCCAGCGTGCATGGCCGCGTCCTGGACCTGACCCAGGTCGAATTCCGCCTGCTGCGCACCCTCGCCGCCGCCCCGGGGCGGGTGTACTCGCGCGAGCAACTGATGGGCCGGCTCTACGCCGACCACCGCATCGTCACCGACCGCACAGTCGACAGCCACGTCAAGAATCTGCGCCGCAAGCTCGCCGACGCCGGCGGCGAGGACTGGGTCCGCTCGGTCTATGGGGCGGGGTATCGGTTTGAGCCGTGA
>CHN03
TCAGTCGGCCTTGGGCGCCGTCGCGGCGGTGTCCTGCGGGGATGGCGAGGCGTTGGCGGTCGTGCCGGCTGCAGTGGCCTGGCTCGCTTCCACGGCCTTGACCTCCGCGCCGACCGACACCTTCTGCAGGCCCTGCACGATGACCTTGTCGCCAGCCTTCAATCCCTGGCGCACCACCCACTTGTCGCCGATCGCATCGCCAGTGGTCAGCACCCGCTGCGCGACCTTGTGATCGCTGCCGACCACCATGGCCAACGCCTCGCCCTTGCTGTTGCGGCTGATCGCCTGCTGCGGCACCAGGATGGCCTGTTCGTCCACGGCCATCGACAGCTTCGCGGTGACATACATGCCCGGCAGCAGCACGCGCTCGGGATTGGGCACCACCGCGCGCAGCTTCACCGTGCCGGTGGCGGTATCCACCGCGGCATCCACCACCTCCAACGTGCCGGTGTGCGCATAGGTGCTGCCGTCCTCCAGTTGCAGCGTCACCTCGGCCTTGCCATCCACCGCCTTGAGCTGGCCGGCATCGAGCTGGCGGCGCAACTGCAGCAGCTGTGCGCTGGACTGGGTGAGGTCTACATAGATCGGGTCGAGCTGGTTGATGGTGGCCAGCACCTCGCTCTGGCCGGCGCTGACCAGCGCGCCCGGCGTGTAGCTGGAGGTGCCGATGCGGCCGGACACCGGCGCGGTGATGCGGGTGTAGTCGAGATTGATGCGCGCGGTCTGCAGCGACGCCTTGGCCGCGACCACCGCCGCCTCGTTCGAGCGCAGCGTGGCCAACGCATCGTCGCCATCCTGCTTGCTGACCGCATCCAGCCCGACCAGGGTCTGGTAGCGCTGCGCCTTGGGCCTGGCCGACAACACCGCCGCCTCGGCCTGCGCCAGATCGCCCTTGGCGGTGTCGTATGCGGCCCGGTAGCTGGCCGGATCGATCTCGTACAGCACCTGCCCGGCCTGGACGTCCTGGCCTTCGGTGAACAGCCGCTTGCGCAGAATGCCGCCGACCTGCGGGCGCACGTCCGCGGTGACGTAGGCCACGGTGCGGCCGGACAAGGTCTGGTCCACGGCCAGCCGCTGCACCTTCAGCGTCTGCACGCCGACCTGCGTCTGCGGCATCTGCGGCGGCTGCCTGGAGGAACACGCGACCATGAGCGTGGCCACGGCCGCAAGCAGCAGCCAGCGCAGGGACGCAGTGCGAAAACGATGGGCGGCGACGGGCAGCATGCGGCGAACTCACGGTTTATCCGAAGGTGGCCACGCTACGGCGCGAATGTGCAGCAAATTTGGAGATTGCCGGCAGCGGCGTCGATTCGCTTGATTTCCCCTGGCCCGACCCGGCTAATACGCAGCAGCTGCGGTTACCGCGCTTCGCATCACCTCTTCGATGAAACTGGGTATCACCGCCAAGCTGTTTCTCGCCATCCTCGCCGCGTGCGTGGCCGTACTGCTGATCAACGGCATCGCGGTGCAGGCCTTCGTCAAACGCCAATTCCTGGACTACCTCAACGAACAGGGCGTGGAGCGCATGCAGGAGACCTTGCCGCGGGTCAGGGCCGAATACGCGCGGCACGGCAGCTGGGAGTTCGTGCGCGACAACCCCGATGCCTGGTTCGTGCTGATGCGCCCGGAGCGTGGCCCCGGCCCGCCGCGCGAGGCACCGCCGATTTCCGACCAGACCGGTGCGGTGTTTCGCTTCGCACTGCTCGACCAGGACTATAGGCCGGTGATCGGCAATCCGGAGGTCGGCCGCCACGACATCCTGCGCCCGGTGGTGGTTGGTGGCCGCACTGTCGGCTGGATGGCGATGCTGCCGTTCCAGAAGGCGCTGGCGGCGGCGGACGCGCGCTTCTACGCCGCGCAGCAACGCGCGTGGTGGGCGATCGGCGGCGCCTGCCTGCTAGTCGCCGCACTGCTCGGCTGGCTGTTGTCGCGCACCTTGCTGCGGCGCCTGCGTGGCCTGACCCAGGCCACCCACCTGCTCGCTGCGGGCGACTACGCCACCCGCATCGACGCCGCCGCGCGCGACGAACTGGGTCAGCTGGCGCGCGATTTCAACCTGCTGGCGCAAGCGCTGGAGCACAACGAACGCGCGCGGCGCGACTTCATGGCCGACATCTCCCATGAGCTGCGCACACCGCTGGCGGTCCTGCGCGCGGAACTGGAAGCGCTGCAGGACGGCATCCGGCCGATGACACCCAACTCGCTGGGGTCGCTGCACCAGCAGGTCGGCCAGCTGGGCAAGCTGATCGAAGACCTGTACGACGTGTCGCTGACCGATGTCGGTGCGCTGGCGTATCGGCGCGCTCCTCTCGATCTGGCGGTCATCCTGGCAACCGTGCTGGACGGCTTGCACGCGCGCTTTGCCGCCGCGCAGCTGCAGCTGCAGGCGCAGATCGATGCCGGTCCGCTGCAGGTGGACGGCGACGAGCGCCGTCTGCAGCAACTGCTGGGCAACCTGCTGGAAAACACGTTGCGCTACACCGACGCCGGCGGCACGGTGCAGGTGCGCTGCGTGCGCCGCGGCGCGGTGCTGGAGCTGGTGGTCGAAGACAGCGCGCCAGGCGTGGATGCGGACAAGCGCGCGCGCTTGTTCGAACGCTTTTACCGCACCGAGGCCTCGCGCAATCGTGCCAGCGGCGGCAGCGGCCTGGGGCTGGCGATCTGCCGCAACATTGCCGAGGCCCACGGCGGCTCGATCCACGCCGAGGCGTCCGCACTGGGCGGGCTGCGCATGGTGCTGCGCTTGCCGGCGCTGGCCGCATGAGCAGCGCGTCCCCGCTCGGGCATGTGCTGATCGTCGAGGACGAACCGCGCCTGGCCGCGGTGTTGGGCGAGTACCTGCATGCGGCCGGCTATTCGCACGACTGGATCGCCGATGGCGCGCAAGCGCTGGGCGCATTCCGCGCACAGCAGCCGGACCTGGTGTTGCTGGACCTGATGCTGCCCAACCGCGGCGGCCTGGACATCTGCCGCGACCTGCGCAAGGAAAGCGCGGTGCCAGTGATCATGGTCACTGCGCGCGTGGAGGAAATCGACCGCCTGCTGGGCCTGGAGATCGGTGCGGACGACTACATCTGCAAGCCCTTCAGCCCGCGCGAAGTGGTGGCGCGCGTCCAGGCCGTGTTGCGCCGTCATCGTCACGACCCGCACGGCGCACCGGCACCGGGCCTGCAGATCGACGAAGACGCCTGTCGTGCCAGCGTGCATGGCCGCGTCCTGGACCTGACCCAGGTCGAATTCCGCCTGCTGCGCACCCTCGCCGCCGCCCCGGGGCGGGTGTACTCGCGCGAGCAACTGATGGGCCGGCTCTACGCCGACCACCGCATCGTCACCGACCGCACAGTCGACAGCCACGTCAAGAATCTGCGCCGCAAGCTCGCCGACGCCGGCGGCGAGGACTGGGTCCGCTCGGTCTATGGGGCGGGGTATCGGTTTGAGCCGTGA
>CHN09
TCAGTCGGCCTTGGGCGCCGTCGCGGCGGTGTCCTGCGGGGATGGCGAGGCGTTGGCGGTCGTGCCGGCTGCAGTGGCCTGGCTCGCTTCCACGGCCTTGACCTCCGCGCCGACCGACACCTTCTGCAGGCCCTGCACGATGACCTTGTCGCCAGCCTTCAATCCCTGGCGCACCACCCACTTGTCGCCGATCGCATCGCCAGTGGTCAGCACCCGCTGCGCGACCTTGTGATCGCTGCCGACCACCATGGCCAACGCCTCGCCCTTGCTGTTGCGGCTGATCGCCTGCTGCGGCACCAGGATGGCCTGTTCGTCCACGGCCATCGACAGCTTCGCGGTGACATACATGCCCGGCAGCAGCACGCGCTCGGGATTGGGCACCACCGCGCGCAGCTTCACCGTGCCGGTGGCGGTATCCACCGCGGCATCCACCACCTCCAACGTGCCGGTGTGCGCATAGGTGCTGCCGTCCTCCAGTTGCAGCGTCACCTCGGCCTTGCCATCCACCGCCTTGAGCTGGCCGGCATCGAGCTGGCGGCGCAACTGCAGCAGCTGTGCGCTGGACTGGGTGAGGTCTACATAGATCGGGTCGAGCTGGTTGATGGTGGCCAGCACCTCGCTCTGGCCGGCGCTGACCAGCGCGCCCGGCGTGTAGCTGGAGGTGCCGATGCGGCCGGACACCGGCGCGGTGATGCGGGTGTAGTCGAGATTGATGCGCGCGGTCTGCAGCGACGCCTTGGCCGCGACCACCGCCGCCTCGTTCGAGCGCAGCGTGGCCAACGCATCGTCGCCATCCTGCTTGCTGACCGCATCCAGCCCGACCAGGGTCTGGTAGCGCTGCGCCTTGGGCCTGGCCGACAACACCGCCGCCTCGGCCTGCGCCAGATCGCCCTTGGCGGTGTCGTATGCGGCCCGGTAGCTGGCCGGATCGATCTCGTACAGCACCTGCCCGGCCTGGACGTCCTGGCCTTCGGTGAACAGCCGCTTGCGCAGAATGCCGCCGACCTGCGGGCGCACGTCCGCGGTGACGTAGGCCACGGTGCGGCCGGACAAGGTCTGGTCCACGGCCAGCCGCTGCACCTTCAGCGTCTGCACGCCGACCTGCGTCTGCGGCATCTGCGGCGGCTGCCTGGAGGAACACGCGACCATGAGCGTGGCCACGGCCGCAAGCAGCAGCCAGCGCAGGGACGCAGTGCGAAAACGATGGGCGGCGACGGGCAGCATGCGGCGAACTCACGGTTTATCCGAAGGTGGCCACGCTACGGCGCGAATGTGCAGCAAATTTGGAGATTGCCGGCAGCGGCGTCGATTCGCTTGATTTCCCCTGGCCCGACCCGGCTAATACGCAGCAGCTGCGGTTACCGCGCTTCGCATCACCTCTTCGATGAAACTGGGTATCACCGCCAAGCTGTTTCTCGCCATCCTCGCCGCGTGCGTGGCCGTACTGCTGATCAACGGCATCGCGGTGCAGGCCTTCGTCAAACGCCAATTCCTGGACTACCTCAACGAACAGGGCGTGGAGCGCATGCAGGAGACCTTGCCGCGGGTCAGGGCCGAATACGCGCGGCACGGCAGCTGGGAGTTCGTGCGCGACAACCCCGATGCCTGGTTCGTGCTGATGCGCCCGGAGCGTGGCCCCGGCCCGCCGCGCGAGGCACCGCCGATTTCCGACCAGACCGGTGCGGTGTTTCGCTTCGCACTGCTCGACCAGGACTATAGGCCGGTGATCGGCAATCCGGAGGTCGGCCGCCACGACATCCTGCGCCCGGTGGTGGTTGGTGGCCGCACTGTCGGCTGGATGGCGATGCTGCCGTTCCAGAAGGCGCTGGCGGCGGCGGACGCGCGCTTCTACGCCGCGCAGCAACGCGCGTGGTGGGCGATCGGCGGCGCCTGCCTGCTAGTCGCCGCACTGCTCGGCTGGCTGTTGTCGCGCACCTTGCTGCGGCGCCTGCGTGGCCTGACCCAGGCCACCCACCTGCTCGCTGCGGGCGACTACGCCACCCGCATCGACGCCGCCGCGCGCGACGAACTGGGTCAGCTGGCGCGCGATTTCAACCTGCTGGCGCAAGCGCTGGAGCACAACGAACGCGCGCGGCGCGACTTCATGGCCGACATCTCCCATGAGCTGCGCACACCGCTGGCGGTCCTGCGCGCGGAACTGGAAGCGCTGCAGGACGGCATCCGGCCGATGACACCCAACTCGCTGGGGTCGCTGCACCAGCAGGTCGGCCAGCTGGGCAAGCTGATCGAAGACCTGTACGACGTGTCGCTGACCGATGTCGGTGCGCTGGCGTATCGGCGCGCTCCTCTCGATCTGGCGGTCATCCTGGCAACCGTGCTGGACGGCTTGCACGCGCGCTTTGCCGCCGCGCAGCTGCAGCTGCAGGCGCAGATCGATACCGGTCCGCTGCAGGTGGACGGCGACGAGCGCCGTCTGCAGCAACTGCTGGGCAACCTGCTGGAAAACACGTTGCGCTACACCGACGCCGGCGGCACGGTGCAGGTGCGCTGCGTGCGCCGCGGCGCGGTGCTGGAGCTGGTGGTCGAAGACAGCGCGCCAGGCGTGGATGCGGACAAGCGCGCGCGCTTGTTCGAACGCTTTTACCGCACCGAGGCCTCGCGCAATCGTGCCAGCGGCGGCAGCGGCCTGGGGCTGGCGATCTGCCGCAACATTGCCGAGGCCCACGGCGGCTCGATCCACGCCGAGGCGTCCGCACTGGGCGGGCTGCGCATGGTGCTGCGCTTGCCGGCGCTGGCCGCATGAGCAGCGCGTCCCCGCTCGGGCATGTGCTGATCGTCGAGGACGAACCGCGCCTGGCCGCGGTGTTGGGCGAGTACCTGCATGCGGCCGGCTATTCGCACGACTGGATCGCCGATGGCGCGCAAGCGCTGGGCGCATTCCGCGCACAGCAGCCGGACCTGGTGTTGCTGGACCTGATGCTGCCCAACCGCGGCGGCCTGGACATCTGCCGCGACCTGCGCAAGGAAAGCGCGGTGCCAGTGATCATGGTCACTGCGCGCGTGGAGGAAATCGACCGCCTGCTGGGCCTGGAGATCGGTGCGGACGACTACATCTGCAAGCCCTTCAGCCCGCGCGAAGTGGTGGCGCGCGTCCAGGCCGTGTTGCGCCGTCATCGTCACGACCCGCACGGCGCACCGGCACCGGGCCTGCAGATCGACGAAGACGCCTGTCGTGCCAGCGTGCATGGCCGCGTCCTGGACCTGACCCAGGTCGAATTCCGCCTGCTGCGCACCCTCGCCGCCGCCCCGGGGCGGGTGTACTCGCGCGAGCAACTGATGGGCCGGCTCTACGCCGACCACCGCATCGTCACCGACCGCACAGTCGACAGCCACGTCAAGAATCTGCGCCGCAAGCTCGCCGACGCCGGCGGCGAGGACTGGGTCCGCTCGGTCTATGGGGCGGGGTATCGGTTTGAGCCGTGA
>CHN11
TCAGTCGGCCTTGGGCGCCGTCGCGGCGGTGTCCTGCGGGGATGGCGAGGCGTTGGCGGTCGTGCCGGCTGCAGTGGCCTGGCTCGCTTCCACGGCCTTGACCTCCGCGCCGACCGACACCTTCTGCAGGCCCTGCACGATGACCTTGTCGCCAGCCTTCAATCCCTGGCGCACCACCCACTTGTCGCCGATCGCATCGCCAGTGGTCAGCACCCGCTGCGCGACCTTGTGATCGCTGCCGACCACCATGGCCAACGCCTCGCCCTTGCTGTTGCGGCTGATCGCCTGCTGCGGCACCAGGATGGCCTGTTCGTCCACGGCCATCGACAGCTTCGCGGTGACATACATGCCCGGCAGCAGCACGCGCTCGGGATTGGGCACCACCGCGCGCAGCTTCACCGTGCCGGTGGCGGTATCCACCGCGGCATCCACCACCTCCAACGTGCCGGTGTGCGCATAGGTGCTGCCGTCCTCCAGTTGCAGCGTCACCTCGGCCTTGCCATCCACCGCCTTGAGCTGGCCGGCATCGAGCTGGCGGCGCAACTGCAGCAGCTGTGCGCTGGACTGGGTGAGGTCTACATAGATCGGGTCGAGCTGGTTGATGGTGGCCAGCACCTCGCTCTGGCCGGCGCTGACCAGCGCGCCCGGCGTGTAGCTGGAGGTGCCGATGCGGCCGGACACCGGCGCGGTGATGCGGGTGTAGTCGAGATTGATGCGCGCGGTCTGCAGCGACGCCTTGGCCGCGACCACCGCCGCCTCGTTCGAGCGCAGCGTGGCCAACGCATCGTCGCCATCCTGCTTGCTGACCGCATCCAGCCCGACCAGGGTCTGGTAGCGCTGCGCCTTGGGCCTGGCCGACAACACCGCCGCCTCGGCCTGCGCCAGATCGCCCTTGGCGGTGTCGTATGCGGCCCGGTAGCTGGCCGGATCGATCTCGTACAGCACCTGCCCGGCCTGGACGTCCTGGCCTTCGGTGAACAGCCGCTTGCGCAGAATGCCGCCGACCTGCGGGCGCACGTCCGCGGTGACGTAGGCCACGGTGCGGCCGGACAAGGTCTGGTCCACGGCCAGCCGCTGCACCTTCAGCGTCTGCACGCCGACCTGCGTCTGCGGCATCTGCGGCGGCTGCCTGGAGGAACACGCGACCATGAGCGTGGCCACGGCCGCAAGCAGCAGCCAGCGCAGGGACGCAGTGCGAAAACGATGGGCGGCGACGGGCAGCATGCGGCGAACTCACGGTTTATCCGAAGGTGGCCACGCTACGGCGCGAATGTGCAGCAAATTTGGAGATTGCCGGCAGCGGCGTCGATTCGCTTGATTTCCCCTGGCCCGACCCGGCTAATACGCAGCAGCTGCGGTTACCGCGCTTCGCATCACCTCTTCGATGAAACTGGGTATCACCGCCAAGCTGTTTCTCGCCATCCTCGCCGCGTGCGTGGCCGTACTGCTGATCAACGGCATCGCGGTGCAGGCCTTCGTCAAACGCCAATTCCTGGACTACCTCAACGAACAGGGCGTGGAGCGCATGCAGGAGACCTTGCCGCGGGTCAGGGCCGAATACGCGCGGCACGGCAGCTGGGAGTTCGTGCGCGACAACCCCGATGCCTGGTTCGTGCTGATGCGCCCGGAGCGTGGCCCCGGCCCGCCGCGCGAGGCACCGCCGATTTCCGACCAGACCGGTGCGGTGTTTCGCTTCGCACTGCTCGACCAGGACTATAGGCCGGTGATCGGCAATCCGGAGGTCGGCCGCCACGACATCCTGCGCCCGGTGGTGGTTGGTGGCCGCACTGTCGGCTGGATGGCGATGCTGCCGTTCCAGAAGGCGCTGGCGGCGGCGGACGCGCGCTTCTACGCCGCGCAGCAACGCGCGTGGTGGGCGATCGGCGGCGCCTGCCTGCTAGTCGCCGCACTGCTCGGCTGGCTGTTGTCGCGCACCTTGCTGCGGCGCCTGCGTGGCCTGACCCAGGCCACCCACCTGCTCGCTGCGGGCGACTACGCCACCCGCATCGACGCCGCCGCGCGCGACGAACTGGGTCAGCTGGCGCGCGATTTCAACCTGCTGGCGCAAGCGCTGGAGCACAACGAACGCGCGCGGCGCGACTTCATGGCCGACATCTCCCATGAGCTGCGCACACCGCTGGCGGTCCTGCGCGCGGAACTGGAAGCGCTGCAGGACGGCATCCGGCCGATGACACCCAACTCGCTGGGGTCGCTGCACCAGCAGGTCGGCCAGCTGGGCAAGCTGATCGAAGACCTGTACGACGTGTCGCTGACCGATGTCGGTGCGCTGGCGTATCGGCGCGCTCCTCTCGATCTGGCGGTCATCCTGGCAACCGTGCTGGACGGCTTGCACGCGCGCTTTGCCGCCGCGCAGCTGCAGCTGCAGGCGCAGATCGATGCCGGTCCGCTGCAGGTGGACGGCGACGAGCGCCGTCTGCAGCAACTGCTGGGCAACCTGCTGGAAAACACGTTGCGCTACACCGACGCCGGCGGCACGGTGCAGGTGCGCTGCGTGCGCCGCGGCGCGGTGCTGGAGCTGGTGGTCGAAGACAGCGCGCCAGGCGTGGATGCGGACAAGCGCGCGCGCTTGTTCGAACGCTTTTACCGCACCGAGGCCTCGCGCAATCGTGCCAGCGGCGGCAGCGGCCTGGGGCTGGCGATCTGCCGCAACATTGCCGAGGCCCACGGCGGCTCGATCCACGCCGAGGCGTCCGCACTGGGCGGGCTGCGCATGGTGCTGCGCTTGCCGGCGCTGGCCGCATGAGCAGCGCGTCCCCGCTCGGGCATGTGCTGATCGTCGAGGACGAACCGCGCCTGGCCGCGGTGTTGGGCGAGTACCTGCATGCGGCCGGCTATTCGCACGACTGGATCGCCGATGGCGCGCAAGCGCTGGGCGCATTCCGCGCACAGCAGCCGGACCTGGTGTTGCTGGACCTGATGCTGCCCAACCGCGGCGGCCTGGACATCTGCCGCGACCTGCGCAAGGAAAGCGCGGTGCCAGTGATCATGGTCACTGCGCGCGTGGAGGAAATCGACCGCCTGCTGGGCCTGGAGATCGGTGCGGACGACTACATCTGCAAGCCCTTCAGCCCGCGCGAAGTGGTGGCGCGCGTCCAGGCCGTGTTGCGCCGTCATCGTCACGACCCGCACGGCGCACCGGCACCGGGCCTGCAGATCGACGAAGACGCCTGTCGTGCCAGCGTGCATGGCCGCGTCCTGGACCTGACCCAGGTCGAATTCCGCCTGCTGCGCACCCTCGCCGCCGCCCCGGGGCGGGTGTACTCGCGCGAGCAACTGATGGGCCGGCTCTACGCCGACCACCGCATCGTCACCGACCGCACAGTCGACAGCCACGTCAAGAATCTGCGCCGCAAGCTCGCCGACGCCGGCGGCGAGGACTGGGTCCGCTCGGTCTATGGGGCGGGGTATCGGTTTGAGCCGTGA
>CHN16
TCAGTCGGCCTTGGGCGCCGTCGCGGCGGTGTCCTGCGGGGATGGCGAGGCGTTGGCGGTCGTGCCGGCTGCAGTGGCCTGGCTCGCTTCCACGGCCTTGACCTCCGCGCCGACCGACACCTTCTGCAGGCCCTGCACGATGACCTTGTCGCCAGCCTTCAATCCCTGGCGCACCACCCACTTGTCGCCGATCGCATCGCCAGTGGTCAGCACCCGCTGCGCGACCTTGTGATCGCTGCCGACCACCATGGCCAACGCCTCGCCCTTGCTGTTGCGGCTGATCGCCTGCTGCGGCACCAGGATGGCCTGTTCGTCCACGGCCATCGACAGCTTCGCGGTGACATACATGCCCGGCAGCAGCACGCGCTCGGGATTGGGCACCACCGCGCGCAGCTTCACCGTGCCGGTGGCGGTATCCACCGCGGCATCCACCACCTCCAACGTGCCGGTGTGCGCATAGGTGCTGCCGTCCTCCAGTTGCAGCGTCACCTCGGCCTTGCCATCCACCGCCTTGAGCTGGCCGGCATCGAGCTGGCGGCGCAACTGCAGCAGCTGTGCGCTGGACTGGGTGAGGTCTACATAGATCGGGTCGAGCTGGTTGATGGTGGCCAGCACCTCGCTCTGGCCGGCGCTGACCAGCGCGCCCGGCGTGTAGCTGGAGGTGCCGATGCGGCCGGACACCGGCGCGGTGATGCGGGTGTAGTCGAGATTGATGCGCGCGGTCTGCAGCGACGCCTTGGCCGCGACCACCGCCGCCTCGTTCGAGCGCAGCGTGGCCAACGCATCGTCGCCATCCTGCTTGCTGACCGCATCCAGCCCGACCAGGGTCTGGTAGCGCTGCGCCTTGGGCCTGGCCGACAACACCGCCGCCTCGGCCTGCGCCAGATCGCCCTTGGCGGTGTCGTATGCGGCCCGGTAGCTGGCCGGATCGATCTCGTACAGCACCTGCCCGGCCTGGACGTCCTGGCCTTCGGTGAACAGCCGCTTGCGCAGAATGCCGCCGACCTGCGGGCGCACGTCCGCGGTGACGTAGGCCACGGTGCGGCCGGACAAGGTCTGGTCCACGGCCAGCCGCTGCACCTTCAGCGTCTGCACGCCGACCTGCGTCTGCGGCATCTGCGGCGGCTGCCTGGAGGAACACGCGACCATGAGCGTGGCCACGGCCGCAAGCAGCAGCCAGCGCAGGGACGCAGTGCGAAAACGATGGGCGGCGACGGGCAGCATGCGGCGAACTCACGGTTTATCCGAAGGTGGCCACGCTACGGCGCGAATGTGCAGCAAATTTGGAGATTGCCGGCAGCGGCGTCGATTCGCTTGATTTCCCCTGGCCCGACCCGGCTAATACGCAGCAGCTGCGGTTACCGCGCTTCGCATCACCTCTTCGATGAAACTGGGTATCACCGCCAAGCTGTTTCTCGCCATCCTCGCCGCGTGCGTGGCCGTACTGCTGATCAACGGCATCGCGGTGCAGGCCTTCGTCAAACGCCAATTCCTGGACTACCTCAACGAACAGGGCGTGGAGCGCATGCAGGAGACCTTGCCGCGGGTCAGGGCCGAATACGCGCGGCACGGCAGCTGGGAGTTCGTGCGCGACAACCCCGATGCCTGGTTCGTGCTGATGCGCCCGGAGCGTGGCCCCGGCCCGCCGCGCGAGGCACCGCCGATTTCCGACCAGACCGGTGCGGTGTTTCGCTTCGCACTGCTCGACCAGGACTATAGGCCGGTGATCGGCAATCCGGAGGTCGGCCGCCACGACATCCTGCGCCCGGTGGTGGTTGGTGGCCGCACTGTCGGCTGGATGGCGATGCTGCCGTTCCAGAAGGCGCTGGCGGCGGCGGACGCGCGCTTCTACGCCGCGCAGCAACGCGCGTGGTGGGCGATCGGCGGCGCCTGCCTGCTAGTCGCCGCACTGCTCGGCTGGCTGTTGTCGCGCACCTTGCTGCGGCGCCTGCGTGGCCTGACCCAGGCCACCCACCTGCTCGCTGCGGGCGACTACGCCACCCGCATCGACGCCGCCGCGCGCGACGAACTGGGTCAGCTGGCGCGCGATTTCAACCTGCTGGCGCAAGCGCTGGAGCACAACGAACGCGCGCGGCGCGACTTCATGGCCGACATCTCCCATGAGCTGCGCACACCGCTGGCGGTCCTGCGCGCGGAACTGGAAGCGCTGCAGGACGGCATCCGGCCGATGACACCCAACTCGCTGGGGTCGCTGCACCAGCAGGTCGGCCAGCTGGGCAAGCTGATCGAAGACCTGTACGACGTGTCGCTGACCGATGTCGGTGCGCTGGCGTATCGGCGCGCTCCTCTCGATCTGGCGGTCATCCTGGCAACCGTGCTGGACGGCTTGCACGCGCGCTTTGCCGCCGCGCAGCTGCAGCTGCAGGCGCAGATCGATGCCGGTCCGCTGCAGGTGGACGGCGACGAGCGCCGTCTGCAGCAACTGCTGGGCAACCTGCTGGAAAACACGTTGCGCTACACCGACGCCGGCGGCACGGTGCAGGTGCGCTGCGTGCGCCGCGGCGCGGTGCTGGAGCTGGTGGTCGAAGACAGCGCGCCAGGCGTGGATGCGGACAAGCGCGCGCGCTTGTTCGAACGCTTTTACCGCACCGAGGCCTCGCGCAATCGTGCCAGCGGCGGCAGCGGCCTGGGGCTGGCGATCTGCCGCAACATTGCCGAGGCCCACGGCGGCTCGATCCACGCCGAGGCGTCCGCACTGGGCGGGCTGCGCATGGTGCTGCGCTTGCCGGCGCTGGCCGCATGAGCAGCGCGTCCCCGCTCGGGCATGTGCTGATCGTCGAGGACGAACCGCGCCTGGCCGCGGTGTTGGGCGAGTACCTGCATGCGGCCGGCTATTCGCACGACTGGATCGCCGATGGCGCGCAAGCGCTGGGCGCATTCCGCGCACAGCAGCCGGACCTGGTGTTGCTGGACCTGATGCTGCCCAACCGCGGCGGCCTGGACATCTGCCGCGACCTGCGCAAGGAAAGCGCGGTGCCAGTGATCATGGTCACTGCGCGCGTGGAGGAAATCGACCGCCTGCTGGGCCTGGAGATCGGTGCGGACGACTACATCTGCAAGCCCTTCAGCCCGCGCGAAGTGGTGGCGCGCGTCCAGGCCGTGTTGCGCCGTCATCGTCACGACCCGCACGGCGCACCGGCACCGGGCCTGCAGATCGACGAAGACGCCTGTCGTGCCAGCGTGCATGGCCGCGTCCTGGACCTGACCCAGGTCGAATTCCGCCTGCTGCGCACCCTCGCCGCCGCCCCGGGGCGGGTGTACTCGCGCGAGCAACTGATGGGCCGGCTCTACGCCGACCACCGCATCGTCACCGACCGCACAGTCGACAGCCACGTCAAGAATCTGCGCCGCAAGCTCGCCGACGCCGGCGGCGAGGACTGGGTCCGCTCGGTCTATGGGGCGGGGTATCGGTTTGAGCCGTGA
>CHN17
TCAGTCGGCCTTGGGCGCCGTCGCGGCGGTGTCCTGCGGGGATGGCGAGGCGTTGGCGGTCGTGCCGGCTGCAGTGGCCTGGCTCGCTTCCACGGCCTTGACCTCCGCGCCGACCGACACCTTCTGCAGGCCCTGCACGATGACCTTGTCGCCAGCCTTCAATCCCTGGCGCACCACCCACTTGTCGCCGATCGCATCGCCAGTGGTCAGCACCCGCTGCGCGACCTTGTGATCGCTGCCGACCACCATGGCCAACGCCTCGCCCTTGCTGTTGCGGCTGATCGCCTGCTGCGGCACCAGGATGGCCTGTTCGTCCACGGCCATCGACAGCTTCGCGGTGACATACATGCCCGGCAGCAGCACGCGCTCGGGATTGGGCACCACCGCGCGCAGCTTCACCGTGCCGGTGGCGGTATCCACCGCGGCATCCACCACCTCCAACGTGCCGGTGTGCGCATAGGTGCTGCCGTCCTCCAGTTGCAGCGTCACCTCGGCCTTGCCATCCACCGCCTTGAGCTGGCCGGCATCGAGCTGGCGGCGCAACTGCAGCAGCTGTGCGCTGGACTGGGTGAGGTCTACATAGATCGGGTCGAGCTGGTTGATGGTGGCCAGCACCTCGCTCTGGCCGGCGCTGACCAGCGCGCCCGGCGTGTAGCTGGAGGTGCCGATGCGGCCGGACACCGGCGCGGTGATGCGGGTGTAGTCGAGATTGATGCGCGCGGTCTGCAGCGACGCCTTGGCCGCGACCACCGCCGCCTCGTTCGAGCGCAGCGTGGCCAACGCATCGTCGCCATCCTGCTTGCTGACCGCATCCAGCCCGACCAGGGTCTGGTAGCGCTGCGCCTTGGGCCTGGCCGACAACACCGCCGCCTCGGCCTGCGCCAGATCGCCCTTGGCGGTGTCGTATGCGGCCCGGTAGCTGGCCGGATCGATCTCGTACAGCACCTGCCCGGCCTGGACGTCCTGGCCTTCGGTGAACAGCCGCTTGCGCAGAATGCCGCCGACCTGCGGGCGCACGTCCGCGGTGACGTAGGCCACGGTGCGGCCGGACAAGGTCTGGTCCACGGCCAGCCGCTGCACCTTCAGCGTCTGCACGCCGACCTGCGTCTGCGGCATCTGCGGCGGCTGCCTGGAGGAACACGCGACCATGAGCGTGGCCACGGCCGCAAGCAGCAGCCAGCGCAGGGACGCAGTGCGAAAACGATGGGCGGCGACGGGCAGCATGCGGCGAACTCACGGTTTATCCGAAGGTGGCCACGCTACGGCGCGAATGTGCAGCAAATTTGGAGATTGCCGGCAGCGGCGTCGATTCGCTTGATTTCCCCTGGCCCGACCCGGCTAATACGCAGCAGCTGCGGTTACCGCGCTTCGCATCACCTCTTCGATGAAACTGGGTATCACCGCCAAGCTGTTTCTCGCCATCCTCGCCGCGTGCGTGGCCGTACTGCTGATCAACGGCATCGCGGTGCAGGCCTTCGTCAAACGCCAATTCCTGGACTACCTCAACGAACAGGGCGTGGAGCGCATGCAGGAGACCTTGCCGCGGGTCAGGGCCGAATACGCGCGGCACGGCAGCTGGGAGTTCGTGCGCGACAACCCCGATGCCTGGTTCGTGCTGATGCGCCCGGAGCGTGGCCCCGGCCCGCCGCGCGAGGCACCGCCGATTTCCGACCAGACCGGTGCGGTGTTTCGCTTCGCACTGCTCGACCAGGACTATAGGCCGGTGATCGGCAATCCGGAGGTCGGCCGCCACGACATCCTGCGCCCGGTGGTGGTTGGTGGCCGCACTGTCGGCTGGATGGCGATGCTGCCGTTCCAGAAGGCGCTGGCGGCGGCGGACGCGCGCTTCTACGCCGCGCAGCAACGCGCGTGGTGGGCGATCGGCGGCGCCTGCCTGCTAGTCGCCGCACTGCTCGGCTGGCTGTTGTCGCGCACCTTGCTGCGGCGCCTGCGTGGCCTGACCCAGGCCACCCACCTGCTCGCTGCGGGCGACTACGCCACCCGCATCGACGCCGCCGCGCGCGACGAACTGGGTCAGCTGGCGCGCGATTTCAACCTGCTGGCGCAAGCGCTGGAGCACAACGAACGCGCGCGGCGCGACTTCATGGCCGACATCTCCCATGAGCTGCGCACACCGCTGGCGGTCCTGCGCGCGGAACTGGAAGCGCTGCAGGACGGCATCCGGCCGATGACACCCAACTCGCTGGGGTCGCTGCACCAGCAGGTCGGCCAGCTGGGCAAGCTGATCGAAGACCTGTACGACGTGTCGCTGACCGATGTCGGTGCGCTGGCGTATCGGCGCGCTCCTCTCGATCTGGCGGTCATCCTGGCAACCGTGCTGGACGGCTTGCACGCGCGCTTTGCCGCCGCGCAGCTGCAGCTGCAGGCGCAGATCGATACCGGTCCGCTGCAGGTGGACGGCGACGAGCGCCGTCTGCAGCAACTGCTGGGCAACCTGCTGGAAAACACGTTGCGCTACACCGACGCCGGCGGCACGGTGCAGGTGCGCTGCGTGCGCCGCGGCGCGGTGCTGGAGCTGGTGGTCGAAGACAGCGCGCCAGGCGTGGATGCGGACAAGCGCGCGCGCTTGTTCGAACGCTTTTACCGCACCGAGGCCTCGCGCAATCGTGCCAGCGGCGGCAGCGGCCTGGGGCTGGCGATCTGCCGCAACATTGCCGAGGCCCACGGCGGCTCGATCCACGCCGAGGCGTCCGCACTGGGCGGGCTGCGCATGGTGCTGCGCTTGCCGGCGCTGGCCGCATGAGCAGCGCGTCCCCGCTCGGGCATGTGCTGATCGTCGAGGACGAACCGCGCCTGGCCGCGGTGTTGGGCGAGTACCTGCATGCGGCCGGCTATTCGCACGACTGGATCGCCGATGGCGCGCAAGCGCTGGGCGCATTCCGCGCACAGCAGCCGGACCTGGTGTTGCTGGACCTGATGCTGCCCAACCGCGGCGGCCTGGACATCTGCCGCGACCTGCGCAAGGAAAGCGCGGTGCCAGTGATCATGGTCACTGCGCGCGTGGAGGAAATCGACCGCCTGCTGGGCCTGGAGATCGGTGCGGACGACTACATCTGCAAGCCCTTCAGCCCGCGCGAAGTGGTGGCGCGCGTCCAGGCCGTGTTGCGCCGTCATCGTCACGACCCGCACGGCGCACCGGCACCGGGCCTGCAGATCGACGAAGACGCCTGTCGTGCCAGCGTGCATGGCCGCGTCCTGGACCTGACCCAGGTCGAATTCCGCCTGCTGCGCACCCTCGCCGCCGCCCCGGGGCGGGTGTACTCGCGCGAGCAACTGATGGGCCGGCTCTACGCCGACCACCGCATCGTCACCGACCGCACAGTCGACAGCCACGTCAAGAATCTGCGCCGCAAGCTCGCCGACGCCGGCGGCGAGGACTGGGTCCGCTCGGTCTATGGGGCGGGGTATCGGTTTGAGCCGTGA
>CHN21
TCAGTCGGCCTTGGGCGCCGTCGCGGCGGTGTCCTGCGGGGATGGCGAGGCGTTGGCGGTCGTGCCGGCTGCAGTGGCCTGGCTCGCTTCCACGGCCTTGACCTCCGCGCCGACCGACACCTTCTGCAGGCCCTGCACGATGACCTTGTCGCCAGCCTTCAATCCCTGGCGCACCACCCACTTGTCGCCGATCGCATCGCCAGTGGTCAGCACCCGCTGCGCGACCTTGTGATCGCTGCCGACCACCATGGCCAACGCCTCGCCCTTGCTGTTGCGGCTGATCGCCTGCTGCGGCACCAGGATGGCCTGTTCGTCCACGGCCATCGACAGCTTCGCGGTGACATACATGCCCGGCAGCAGCACGCGCTCGGGATTGGGCACCACCGCGCGCAGCTTCACCGTGCCGGTGGCGGTATCCACCGCGGCATCCACCACCTCCAACGTGCCGGTGTGCGCATAGGTGCTGCCGTCCTCCAGTTGCAGCGTCACCTCGGCCTTGCCATCCACCGCCTTGAGCTGGCCGGCATCGAGCTGGCGGCGCAACTGCAGCAGCTGTGCGCTGGACTGGGTGAGGTCTACATAGATCGGGTCGAGCTGGTTGATGGTGGCCAGCACCTCGCTCTGGCCGGCGCTGACCAGCGCGCCCGGCGTGTAGCTGGAGGTGCCGATGCGGCCGGACACCGGCGCGGTGATGCGGGTGTAGTCGAGATTGATGCGCGCGGTCTGCAGCGACGCCTTGGCCGCGACCACCGCCGCCTCGTTCGAGCGCAGCGTGGCCAACGCATCGTCGCCATCCTGCTTGCTGACCGCATCCAGCCCGACCAGGGTCTGGTAGCGCTGCGCCTTGGGCCTGGCCGACAACACCGCCGCCTCGGCCTGCGCCAGATCGCCCTTGGCGGTGTCGTATGCGGCCCGGTAGCTGGCCGGATCGATCTCGTACAGCACCTGCCCGGCCTGGACGTCCTGGCCTTCGGTGAACAGCCGCTTGCGCAGAATGCCGCCGACCTGCGGGCGCACGTCCGCGGTGACGTAGGCCACGGTGCGGCCGGACAAGGTCTGGTCCACGGCCAGCCGCTGCACCTTCAGCGTCTGCACGCCGACCTGCGTCTGCGGCATCTGCGGCGGCTGCCTGGAGGAACACGCGACCATGAGCGTGGCCACGGCCGCAAGCAGCAGCCAGCGCAGGGACGCAGTGCGAAAACGATGGGCGGCGACGGGCAGCATGCGGCGAACTCACGGTTTATCCGAAGGTGGCCACGCTACGGCGCGAATGTGCAGCAAATTTGGAGATTGCCGGCAGCGGCGTCGATTCGCTTGATTTCCCCTGGCCCGACCCGGCTAATACGCAGCAGCTGCGGTTACCGCGCTTCGCATCACCTCTTCGATGAAACTGGGTATCACCGCCAAGCTGTTTCTCGCCATCCTCGCCGCGTGCGTGGCCGTACTGCTGATCAACGGCATCGCGGTGCAGGCCTTCGTCAAACGCCAATTCCTGGACTACCTCAACGAACAGGGCGTGGAGCGCATGCAGGAGACCTTGCCGCGGGTCAGGGCCGAATACGCGCGGCACGGCAGCTGGGAGTTCGTGCGCGACAACCCCGATGCCTGGTTCGTGCTGATGCGCCCGGAGCGTGGCCCCGGCCCGCCGCGCGAGGCACCGCCGATTTCCGACCAGACCGGTGCGGTGTTTCGCTTCGCACTGCTCGACCAGGACTATAGGCCGGTGATCGGCAATCCGGAGGTCGGCCGCCACGACATCCTGCGCCCGGTGGTGGTTGGTGGCCGCACTGTCGGCTGGATGGCGATGCTGCCGTTCCAGAAGGCGCTGGCGGCGGCGGACGCGCGCTTCTACGCCGCGCAGCAACGCGCGTGGTGGGCGATCGGCGGCGCCTGCCTGCTAGTCGCCGCACTGCTCGGCTGGCTGTTGTCGCGCACCTTGCTGCGGCGCCTGCGTGGCCTGACCCAGGCCACCCACCTGCTCGCTGCGGGCGACTACGCCACCCGCATCGACGCCGCCGCGCGCGACGAACTGGGTCAGCTGGCGCGCGATTTCAACCTGCTGGCGCAAGCGCTGGAGCACAACGAACGCGCGCGGCGCGACTTCATGGCCGACATCTCCCATGAGCTGCGCACACCGCTGGCGGTCCTGCGCGCGGAACTGGAAGCGCTGCAGGACGGCATCCGGCCGATGACACCCAACTCGCTGGGGTCGCTGCACCAGCAGGTCGGCCAGCTGGGCAAGCTGATCGAAGACCTGTACGACGTGTCGCTGACCGATGTCGGTGCGCTGGCGTATCGGCGCGCTCCTCTCGATCTGGCGGTCATCCTGGCAACCGTGCTGGACGGCTTGCACGCGCGCTTTGCCGCCGCGCAGCTGCAGCTGCAGGCGCAGATCGATACCGGTCCGCTGCAGGTGGACGGCGACGAGCGCCGTCTGCAGCAACTGCTGGGCAACCTGCTGGAAAACACGTTGCGCTACACCGACGCCGGCGGCACGGTGCAGGTGCGCTGCGTGCGCCGCGGCGCGGTGCTGGAGCTGGTGGTCGAAGACAGCGCGCCAGGCGTGGATGCGGACAAGCGCGCGCGCTTGTTCGAACGCTTTTACCGCACCGAGGCCTCGCGCAATCGTGCCAGCGGCGGCAGCGGCCTGGGGCTGGCGATCTGCCGCAACATTGCCGAGGCCCACGGCGGCTCGATCCACGCCGAGGCGTCCGCACTGGGCGGGCTGCGCATGGTGCTGCGCTTGCCGGCGCTGGCCGCATGAGCAGCGCGTCCCCGCTCGGGCATGTGCTGATCGTCGAGGACGAACCGCGCCTGGCCGCGGTGTTGGGCGAGTACCTGCATGCGGCCGGCTATTCGCACGACTGGATCGCCGATGGCGCGCAAGCGCTGGGCGCATTCCGCGCACAGCAGCCGGACCTGGTGTTGCTGGACCTGATGCTGCCCAACCGCGGCGGCCTGGACATCTGCCGCGACCTGCGCAAGGAAAGCGCGGTGCCAGTGATCATGGTCACTGCGCGCGTGGAGGAAATCGACCGCCTGCTGGGCCTGGAGATCGGTGCGGACGACTACATCTGCAAGCCCTTCAGCCCGCGCGAAGTGGTGGCGCGCGTCCAGGCCGTGTTGCGCCGTCATCGTCACGACCCGCACGGCGCACCGGCACCGGGCCTGCAGATCGACGAAGACGCCTGTCGTGCCAGCGTGCATGGCCGCGTCCTGGACCTGACCCAGGTCGAATTCCGCCTGCTGCGCACCCTCGCCGCCGCCCCGGGGCGGGTGTACTCGCGCGAGCAACTGATGGGCCGGCTCTACGCCGACCACCGCATCGTCACCGACCGCACAGTCGACAGCCACGTCAAGAATCTGCGCCGCAAGCTCGCCGACGCCGGCGGCGAGGACTGGGTCCGCTCGGTCTATGGGGCGGGGTATCGGTTTGAGCCGTGA
>CHN22
TCAGTCGGCCTTGGGCGCCGTCGCGGCGGTGTCCTGCGGGGATGGCGAGGCGTTGGCGGTCGTGCCGGCTGCAGTGGCCTGGCTCGCTTCCACGGCCTTGACCTCCGCGCCGACCGACACCTTCTGCAGGCCCTGCACGATGACCTTGTCGCCAGCCTTCAATCCCTGGCGCACCACCCACTTGTCGCCGATCGCATCGCCAGTGGTCAGCACCCGCTGCGCGACCTTGTGATCGCTGCCGACCACCATGGCCAACGCCTCGCCCTTGCTGTTGCGGCTGATCGCCTGCTGCGGCACCAGGATGGCCTGTTCGTCCACGGCCATCGACAGCTTCGCGGTGACATACATGCCCGGCAGCAGCACGCGCTCGGGATTGGGCACCACCGCGCGCAGCTTCACCGTGCCGGTGGCGGTATCCACCGCGGCATCCACCACCTCCAACGTGCCGGTGTGCGCATAGGTGCTGCCGTCCTCCAGTTGCAGCGTCACCTCGGCCTTGCCATCCACCGCCTTGAGCTGGCCGGCATCGAGCTGGCGGCGCAACTGCAGCAGCTGTGCGCTGGACTGGGTGAGGTCTACATAGATCGGGTCGAGCTGGTTGATGGTGGCCAGCACCTCGCTCTGGCCGGCGCTGACCAGCGCGCCCGGCGTGTAGCTGGAGGTGCCGATGCGGCCGGACACCGGCGCGGTGATGCGGGTGTAGTCGAGATTGATGCGCGCGGTCTGCAGCGACGCCTTGGCCGCGACCACCGCCGCCTCGTTCGAGCGCAGCGTGGCCAACGCATCGTCGCCATCCTGCTTGCTGACCGCATCCAGCCCGACCAGGGTCTGGTAGCGCTGCGCCTTGGGCCTGGCCGACAACACCGCCGCCTCGGCCTGCGCCAGATCGCCCTTGGCGGTGTCGTATGCGGCCCGGTAGCTGGCCGGATCGATCTCGTACAGCACCTGCCCGGCCTGGACGTCCTGGCCTTCGGTGAACAGCCGCTTGCGCAGAATGCCGCCGACCTGCGGGCGCACGTCCGCGGTGACGTAGGCCACGGTGCGGCCGGACAAGGTCTGGTCCACGGCCAGCCGCTGCACCTTCAGCGTCTGCACGCCGACCTGCGTCTGCGGCATCTGCGGCGGCTGCCTGGAGGAACACGCGACCATGAGCGTGGCCACGGCCGCAAGCAGCAGCCAGCGCAGGGACGCAGTGCGAAAACGATGGGCGGCGACGGGCAGCATGCGGCGAACTCACGGTTTATCCGAAGGTGGCCACGCTACGGCGCGAATGTGCAGCAAATTTGGAGATTGCCGGCAGCGGCGTCGATTCGCTTGATTTCCCCTGGCCCGACCCGGCTAATACGCAGCAGCTGCGGTTACCGCGCTTCGCATCACCTCTTCGATGAAACTGGGTATCACCGCCAAGCTGTTTCTCGCCATCCTCGCCGCGTGCGTGGCCGTACTGCTGATCAACGGCATCGCGGTGCAGGCCTTCGTCAAACGCCAATTCCTGGACTACCTCAACGAACAGGGCGTGGAGCGCATGCAGGAGACCTTGCCGCGGGTCAGGGCCGAATACGCGCGGCACGGCAGCTGGGAGTTCGTGCGCGACAACCCCGATGCCTGGTTCGTGCTGATGCGCCCGGAGCGTGGCCCCGGCCCGCCGCGCGAGGCACCGCCGATTTCCGACCAGACCGGTGCGGTGTTTCGCTTCGCACTGCTCGACCAGGACTATAGGCCGGTGATCGGCAATCCGGAGGTCGGCCGCCACGACATCCTGCGCCCGGTGGTGGTTGGTGGCCGCACTGTCGGCTGGATGGCGATGCTGCCGTTCCAGAAGGCGCTGGCGGCGGCGGACGCGCGCTTCTACGCCGCGCAGCAACGCGCGTGGTGGGCGATCGGCGGCGCCTGCCTGCTAGTCGCCGCACTGCTCGGCTGGCTGTTGTCGCGCACCTTGCTGCGGCGCCTGCGTGGCCTGACCCAGGCCACCCACCTGCTCGCTGCGGGCGACTACGCCACCCGCATCGACGCCGCCGCGCGCGACGAACTGGGTCAGCTGGCGCGCGATTTCAACCTGCTGGCGCAAGCGCTGGAGCACAACGAACGCGCGCGGCGCGACTTCATGGCCGACATCTCCCATGAGCTGCGCACACCGCTGGCGGTCCTGCGCGCGGAACTGGAAGCGCTGCAGGACGGCATCCGGCCGATGACACCCAACTCGCTGGGGTCGCTGCACCAGCAGGTCGGCCAGCTGGGCAAGCTGATCGAAGACCTGTACGACGTGTCGCTGACCGATGTCGGTGCGCTGGCGTATCGGCGCGCTCCTCTCGATCTGGCGGTCATCCTGGCAACCGTGCTGGACGGCTTGCACGCGCGCTTTGCCGCCGCGCAGCTGCAGCTGCAGGCGCAGATCGATGCCGGTCCGCTGCAGGTGGACGGCGACGAGCGCCGTCTGCAGCAACTGCTGGGCAACCTGCTGGAAAACACGTTGCGCTACACCGACGCCGGCGGCACGGTGCAGGTGCGCTGCGTGCGCCGCGGCGCGGTGCTGGAGCTGGTGGTCGAAGACAGCGCGCCAGGCGTGGATGCGGACAAGCGCGCGCGCTTGTTCGAACGCTTTTACCGCACCGAGGCCTCGCGCAATCGTGCCAGCGGCGGCAGCGGCCTGGGGCTGGCGATCTGCCGCAACATTGCCGAGGCCCACGGCGGCTCGATCCACGCCGAGGCGTCCGCACTGGGCGGGCTGCGCATGGTGCTGCGCTTGCCGGCGCTGGCCGCATGAGCAGCGCGTCCCCGCTCGGGCATGTGCTGATCGTCGAGGACGAACCGCGCCTGGCCGCGGTGTTGGGCGAGTACCTGCATGCGGCCGGCTATTCGCACGACTGGATCGCCGATGGCGCGCAAGCGCTGGGCGCATTCCGCGCACAGCAGCCGGACCTGGTGTTGCTGGACCTGATGCTGCCCAACCGCGGCGGCCTGGACATCTGCCGCGACCTGCGCAAGGAAAGCGCGGTGCCAGTGATCATGGTCACTGCGCGCGTGGAGGAAATCGACCGCCTGCTGGGCCTGGAGATCGGTGCGGACGACTACATCTGCAAGCCCTTCAGCCCGCGCGAAGTGGTGGCGCGCGTCCAGGCCGTGTTGCGCCGTCATCGTCACGACCCGCACGGCGCACCGGCACCGGGCCTGCAGATCGACGAAGACGCCTGTCGTGCCAGCGTGCATGGCCGCGTCCTGGACCTGACCCAGGTCGAATTCCGCCTGCTGCGCACCCTCGCCGCCGCCCCGGGGCGGGTGTACTCGCGCGAGCAACTGATGGGCCGGCTCTACGCCGACCACCGCATCGTCACCGACCGCACAGTCGACAGCCACGTCAAGAATCTGCGCCGCAAGCTCGCCGACGCCGGCGGCGAGGACTGGGTCCGCTCGGTCTATGGGGCGGGGTATCGGTTTGAGCCGTGA
>CHN27
TCAGTCGGCCTTGGGCGCCGTCGCGGCGGTGTCCTGCGGGGATGGCGAGGCGTTGGCGGTCGTGCCGGCTGCAGTGGCCTGGCTCGCTTCCACGGCCTTGACCTCCGCGCCGACCGACACCTTCTGCAGGCCCTGCACGATGACCTTGTCGCCAGCCTTCAATCCCTGGCGCACCACCCACTTGTCGCCGATCGCATCGCCAGTGGTCAGCACCCGCTGCGCGACCTTGTGATCGCTGCCGACCACCATGGCCAACGCCTCGCCCTTGCTGTTGCGGCTGATCGCCTGCTGCGGCACCAGGATGGCCTGTTCGTCCACGGCCATCGACAGCTTCGCGGTGACATACATGCCCGGCAGCAGCACGCGCTCGGGATTGGGCACCACCGCGCGCAGCTTCACCGTGCCGGTGGCGGTATCCACCGCGGCATCCACCACCTCCAACGTGCCGGTGTGCGCATAGGTGCTGCCGTCCTCCAGTTGCAGCGTCACCTCGGCCTTGCCATCCACCGCCTTGAGCTGGCCGGCATCGAGCTGGCGGCGCAACTGCAGCAGCTGTGCGCTGGACTGGGTGAGGTCTACATAGATCGGGTCGAGCTGGTTGATGGTGGCCAGCACCTCGCTCTGGCCGGCGCTGACCAGCGCGCCCGGCGTGTAGCTGGAGGTGCCGATGCGGCCGGACACCGGCGCGGTGATGCGGGTGTAGTCGAGATTGATGCGCGCGGTCTGCAGCGACGCCTTGGCCGCGACCACCGCCGCCTCGTTCGAGCGCAGCGTGGCCAACGCATCGTCGCCATCCTGCTTGCTGACCGCATCCAGCCCGACCAGGGTCTGGTAGCGCTGCGCCTTGGGCCTGGCCGACAACACCGCCGCCTCGGCCTGCGCCAGATCGCCCTTGGCGGTGTCGTATGCGGCCCGGTAGCTGGCCGGATCGATCTCGTACAGCACCTGCCCGGCCTGGACGTCCTGGCCTTCGGTGAACAGCCGCTTGCGCAGAATGCCGCCGACCTGCGGGCGCACGTCCGCGGTGACGTAGGCCACGGTGCGGCCGGACAAGGTCTGGTCCACGGCCAGCCGCTGCACCTTCAGCGTCTGCACGCCGACCTGCGTCTGCGGCATCTGCGGCGGCTGCCTGGAGGAACACGCGACCATGAGCGTGGCCACGGCCGCAAGCAGCAGCCAGCGCAGGGACGCAGTGCGAAAACGATGGGCGGCGACGGGCAGCATGCGGCGAACTCACGGTTTATCCGAAGGTGGCCACGCTACGGCGCGAATGTGCAGCAAATTTGGAGATTGCCGGCAGCGGCGTCGATTCGCTTGATTTCCCCTGGCCCGACCCGGCTAATACGCAGCAGCTGCGGTTACCGCGCTTCGCATCACCTCTTCGATGAAACTGGGTATCACCGCCAAGCTGTTTCTCGCCATCCTCGCCGCGTGCGTGGCCGTACTGCTGATCAACGGCATCGCGGTGCAGGCCTTCGTCAAACGCCAATTCCTGGACTACCTCAACGAACAGGGCGTGGAGCGCATGCAGGAGACCTTGCCGCGGGTCAGGGCCGAATACGCGCGGCACGGCAGCTGGGAGTTCGTGCGCGACAACCCCGATGCCTGGTTCGTGCTGATGCGCCCGGAGCGTGGCCCCGGCCCGCCGCGCGAGGCACCGCCGATTTCCGACCAGACCGGTGCGGTGTTTCGCTTCGCACTGCTCGACCAGGACTATAGGCCGGTGATCGGCAATCCGGAGGTCGGCCGCCACGACATCCTGCGCCCGGTGGTGGTTGGTGGCCGCACTGTCGGCTGGATGGCGATGCTGCCGTTCCAGAAGGCGCTGGCGGCGGCGGACGCGCGCTTCTACGCCGCGCAGCAACGCGCGTGGTGGGCGATCGGCGGCGCCTGCCTGCTAGTCGCCGCACTGCTCGGCTGGCTGTTGTCGCGCACCTTGCTGCGGCGCCTGCGTGGCCTGACCCAGGCCACCCACCTGCTCGCTGCGGGCGACTACGCCACCCGCATCGACGCCGCCGCGCGCGACGAACTGGGTCAGCTGGCGCGCGATTTCAACCTGCTGGCGCAAGCGCTGGAGCACAACGAACGCGCGCGGCGCGACTTCATGGCCGACATCTCCCATGAGCTGCGCACACCGCTGGCGGTCCTGCGCGCGGAACTGGAAGCGCTGCAGGACGGCATCCGGCCGATGACACCCAACTCGCTGGGGTCGCTGCACCAGCAGGTCGGCCAGCTGGGCAAGCTGATCGAAGACCTGTACGACGTGTCGCTGACCGATGTCGGTGCGCTGGCGTATCGGCGCGCTCCTCTCGATCTGGCGGTCATCCTGGCAACCGTGCTGGACGGCTTGCACGCGCGCTTTGCCGCCGCGCAGCTGCAGCTGCAGGCGCAGATCGATGCCGGTCCGCTGCAGGTGGACGGCGACGAGCGCCGTCTGCAGCAACTGCTGGGCAACCTGCTGGAAAACACGTTGCGCTACACCGACGCCGGCGGCACGGTGCAGGTGCGCTGCGTGCGCCGCGGCGCGGTGCTGGAGCTGGTGGTCGAAGACAGCGCGCCAGGCGTGGATGCGGACAAGCGCGCGCGCTTGTTCGAACGCTTTTACCGCACCGAGGCCTCGCGCAATCGTGCCAGCGGCGGCAGCGGCCTGGGGCTGGCGATCTGCCGCAACATTGCCGAGGCCCACGGCGGCTCGATCCACGCCGAGGCGTCCGCACTGGGCGGGCTGCGCATGGTGCTGCGCTTGCCGGCGCTGGCCGCATGAGCAGCGCGTCCCCGCTCGGGCATGTGCTGATCGTCGAGGACGAACCGCGCCTGGCCGCGGTGTTGGGCGAGTACCTGCATGCGGCCGGCTATTCGCACGACTGGATCGCCGATGGCGCGCAAGCGCTGGGCGCATTCCGCGCACAGCAGCCGGACCTGGTGTTGCTGGACCTGATGCTGCCCAACCGCGGCGGCCTGGACATCTGCCGCGACCTGCGCAAGGAAAGCGCGGTGCCAGTGATCATGGTCACTGCGCGCGTGGAGGAAATCGACCGCCTGCTGGGCCTGGAGATCGGTGCGGACGACTACATCTGCAAGCCCTTCAGCCCGCGCGAAGTGGTGGCGCGCGTCCAGGCCGTGTTGCGCCGTCATCGTCACGACCCGCACGGCGCACCGGCACCGGGCCTGCAGATCGACGAAGACGCCTGTCGTGCCAGCGTGCATGGCCGCGTCCTGGACCTGACCCAGGTCGAATTCCGCCTGCTGCGCACCCTCGCCGCCGCCCCGGGGCGGGTGTACTCGCGCGAGCAACTGATGGGCCGGCTCTACGCCGACCACCGCATCGTCACCGACCGCACAGTCGACAGCCACGTCAAGAATCTGCGCCGCAAGCTCGCCGACGCCGGCGGCGAGGACTGGGTCCGCTCGGTCTATGGGGCGGGGTATCGGTTTGAGCCGTGA
>CHN31
TCAGTCGGCCTTGGGCGCCGTCGCGGCGGTGTCCTGCGGGGATGGCGAGGCGTTGGCGGTCGTGCCGGCTGCAGTGGCCTGGCTCGCTTCCACGGCCTTGACCTCCGCGCCGACCGACACCTTCTGCAGGCCCTGCACGATGACCTTGTCGCCAGCCTTCAATCCCTGGCGCACCACCCACTTGTCGCCGATCGCATCGCCAGTGGTCAGCACCCGCTGCGCGACCTTGTGATCGCTGCCGACCACCATGGCCAACGCCTCGCCCTTGCTGTTGCGGCTGATCGCCTGCTGCGGCACCAGGATGGCCTGTTCGTCCACGGCCATCGACAGCTTCGCGGTGACATACATGCCCGGCAGCAGCACGCGCTCGGGATTGGGCACCACCGCGCGCAGCTTCACCGTGCCGGTGGCGGTATCCACCGCGGCATCCACCACCTCCAACGTGCCGGTGTGCGCATAGGTGCTGCCGTCCTCCAGTTGCAGCGTCACCTCGGCCTTGCCATCCACCGCCTTGAGCTGGCCGGCATCGAGCTGGCGGCGCAACTGCAGCAGCTGTGCGCTGGACTGGGTGAGGTCTACATAGATCGGGTCGAGCTGGTTGATGGTGGCCAGCACCTCGCTCTGGCCGGCGCTGACCAGCGCGCCCGGCGTGTAGCTGGAGGTGCCGATGCGGCCGGACACCGGCGCGGTGATGCGGGTGTAGTCGAGATTGATGCGCGCGGTCTGCAGCGACGCCTTGGCCGCGACCACCGCCGCCTCGTTCGAGCGCAGCGTGGCCAACGCATCGTCGCCATCCTGCTTGCTGACCGCATCCAGCCCGACCAGGGTCTGGTAGCGCTGCGCCTTGGGCCTGGCCGACAACACCGCCGCCTCGGCCTGCGCCAGATCGCCCTTGGCGGTGTCGTATGCGGCCCGGTAGCTGGCCGGATCGATCTCGTACAGCACCTGCCCGGCCTGGACGTCCTGGCCTTCGGTGAACAGCCGCTTGCGCAGAATGCCGCCGACCTGCGGGCGCACGTCCGCGGTGACGTAGGCCACGGTGCGGCCGGACAAGGTCTGGTCCACGGCCAGCCGCTGCACCTTCAGCGTCTGCACGCCGACCTGCGTCTGCGGCATCTGCGGCGGCTGCCTGGAGGAACACGCGACCATGAGCGTGGCCACGGCCGCAAGCAGCAGCCAGCGCAGGGACGCAGTGCGAAAACGATGGGCGGCGACGGGCAGCATGCGGCGAACTCACGGTTTATCCGAAGGTGGCCACGCTACGGCGCGAATGTGCAGCAAATTTGGAGATTGCCGGCAGCGGCGTCGATTCGCTTGATTTCCCCTGGCCCGACCCGGCTAATACGCAGCAGCTGCGGTTACCGCGCTTCGCATCACCTCTTCGATGAAACTGGGTATCACCGCCAAGCTGTTTCTCGCCATCCTCGCCGCGTGCGTGGCCGTACTGCTGATCAACGGCATCGCGGTGCAGGCCTTCGTCAAACGCCAATTCCTGGACTACCTCAACGAACAGGGCGTGGAGCGCATGCAGGAGACCTTGCCGCGGGTCAGGGCCGAATACGCGCGGCACGGCAGCTGGGAGTTCGTGCGCGACAACCCCGATGCCTGGTTCGTGCTGATGCGCCCGGAGCGTGGCCCCGGCCCGCCGCGCGAGGCACCGCCGATTTCCGACCAGACCGGTGCGGTGTTTCGCTTCGCACTGCTCGACCAGGACTATAGGCCGGTGATCGGCAATCCGGAGGTCGGCCGCCACGACATCCTGCGCCCGGTGGTGGTTGGTGGCCGCACTGTCGGCTGGATGGCGATGCTGCCGTTCCAGAAGGCGCTGGCGGCGGCGGACGCGCGCTTCTACGCCGCGCAGCAACGCGCGTGGTGGGCGATCGGCGGCGCCTGCCTGCTAGTCGCCGCACTGCTCGGCTGGCTGTTGTCGCGCACCTTGCTGCGGCGCCTGCGTGGCCTGACCCAGGCCACCCACCTGCTCGCTGCGGGCGACTACGCCACCCGCATCGACGCCGCCGCGCGCGACGAACTGGGTCAGCTGGCGCGCGATTTCAACCTGCTGGCGCAAGCGCTGGAGCACAACGAACGCGCGCGGCGCGACTTCATGGCCGACATCTCCCATGAGCTGCGCACACCGCTGGCGGTCCTGCGCGCGGAACTGGAAGCGCTGCAGGACGGCATCCGGCCGATGACACCCAACTCGCTGGGGTCGCTGCACCAGCAGGTCGGCCAGCTGGGCAAGCTGATCGAAGACCTGTACGACGTGTCGCTGACCGATGTCGGTGCGCTGGCGTATCGGCGCGCTCCTCTCGATCTGGCGGTCATCCTGGCAACCGTGCTGGACGGCTTGCACGCGCGCTTTGCCGCCGCGCAGCTGCAGCTGCAGGCGCAGATCGATGCCGGTCCGCTGCAGGTGGACGGCGACGAGCGCCGTCTGCAGCAACTGCTGGGCAACCTGCTGGAAAACACGTTGCGCTACACCGACGCCGGCGGCACGGTGCAGGTGCGCTGCGTGCGCCGCGGCGCGGTGCTGGAGCTGGTGGTCGAAGACAGCGCGCCAGGCGTGGATGCGGACAAGCGCGCGCGCTTGTTCGAACGCTTTTACCGCACCGAGGCCTCGCGCAATCGTGCCAGCGGCGGCAGCGGCCTGGGGCTGGCGATCTGCCGCAACATTGCCGAGGCCCACGGCGGCTCGATCCACGCCGAGGCGTCCGCACTGGGCGGGCTGCGCATGGTGCTGCGCTTGCCGGCGCTGGCCGCATGAGCAGCGCGTCCCCGCTCGGGCATGTGCTGATCGTCGAGGACGAACCGCGCCTGGCCGCGGTGTTGGGCGAGTACCTGCATGCGGCCGGCTATTCGCACGACTGGATCGCCGATGGCGCGCAAGCGCTGGGCGCATTCCGCGCACAGCAGCCGGACCTGGTGTTGCTGGACCTGATGCTGCCCAACCGCGGCGGCCTGGACATCTGCCGCGACCTGCGCAAGGAAAGCGCGGTGCCAGTGATCATGGTCACTGCGCGCGTGGAGGAAATCGACCGCCTGCTGGGCCTGGAGATCGGTGCGGACGACTACATCTGCAAGCCCTTCAGCCCGCGCGAAGTGGTGGCGCGCGTCCAGGCCGTGTTGCGCCGTCATCGTCACGACCCGCACGGCGCACCGGCACCGGGCCTGCAGATCGACGAAGACGCCTGTCGTGCCAGCGTGCATGGCCGCGTCCTGGACCTGACCCAGGTCGAATTCCGCCTGCTGCGCACCCTCGCCGCCGCCCCGGGGCGGGTGTACTCGCGCGAGCAACTGATGGGCCGGCTCTACGCCGACCACCGCATCGTCACCGACCGCACAGTCGACAGCCACGTCAAGAATCTGCGCCGCAAGCTCGCCGACGCCGGCGGCGAGGACTGGGTCCGCTCGGTCTATGGGGCGGGGTATCGGTTTGAGCCGTGA
>CGD11
TCAGTCGGCCTTGGGCGCCGTCGCGGCGGTGTCCTGCGGGGATGGCGAGGCGTTGGCGGTCGTGCCGGCTGCAGTGGCCTGGCTCGCTTCCACGGCCTTGACCTCCGCGCCGACCGACACCTTCTGCAGGCCCTGCACGATGACCTTGTCGCCAGCCTTCAATCCCTGGCGCACCACCCACTTGTCGCCGATCGCATCGCCAGTGGTCAGCACCCGCTGCGCGACCTTGTGATCGCTGCCGACCACCATGGCCAACGCCTCGCCCTTGCTGTTGCGGCTGATCGCCTGCTGCGGCACCAGGATGGCCTGTTCGTCCACGGCCATCGACAGCTTCGCGGTGACATACATGCCCGGCAGCAGCACGCGCTCGGGATTGGGCACCACCGCGCGCAGCTTCACCGTGCCGGTGGCGGTATCCACCGCGGCATCCACCACCTCCAACGTGCCGGTGTGCGCATAGGTGCTGCCGTCCTCCAGTTGCAGCGTCACCTCGGCCTTGCCATCCACCGCCTTGAGCTGGCCGGCATCGAGCTGGCGGCGCAACTGCAGCAGCTGTGCGCTGGACTGGGTGAGGTCTACATAGATCGGGTCGAGCTGGTTGATGGTGGCCAGCACCTCGCTCTGGCCGGCGCTGACCAGCGCGCCCGGCGTGTAGCTGGAGGTGCCGATGCGGCCGGACACCGGCGCGGTGATGCGGGTGTAGTCGAGATTGATGCGCGCGGTCTGCAGCGACGCCTTGGCCGCGACCACCGCCGCCTCGTTCGAGCGCAGCGTGGCCAACGCATCGTCGCCATCCTGCTTGCTGACCGCATCCAGCCCGACCAGGGTCTGGTAGCGCTGCGCCTTGGGCCTGGCCGACAACACCGCCGCCTCGGCCTGCGCCAGATCGCCCTTGGCGGTGTCGTATGCGGCCCGGTAGCTGGCCGGATCGATCTCGTACAGCACCTGCCCGGCCTGGACGTCCTGGCCTTCGGTGAACAGCCGCTTGCGCAGAATGCCGCCGACCTGCGGGCGCACGTCCGCGGTGACGTAGGCCACGGTGCGGCCGGACAAGGTCTGGTCCACGGCCAGCCGCTGCACCTTCAGCGTCTGCACGCCGACCTGCGTCTGCGGCATCTGCGGCGGCTGCCTGGAGGAACACGCGACCATGAGCGTGGCCACGGCCGCAAGCAGCAGCCAGCGCAGGGACGCAGTGCGAAAACGATGGGCGGCGACGGGCAGCATGCGGCGAACTCACGGTTTATCCGAAGGTGGCCACGCTACGGCGCGAATGTGCAGCAAATTTGGAGATTGCCGGCAGCGGCGTCGATTCGCTTGATTTCCCCTGGCCCGACCCGGCTAATACGCAGCAGCTGCGGTTACCGCGCTTCGCATCACCTCTTCGATGAAACTGGGTATCACCGCCAAGCTGTTTCTCGCCATCCTCGCCGCGTGCGTGGCCGTACTGCTGATCAACGGCATCGCGGTGCAGGCCTTCGTCAAACGCCAATTCCTGGACTACCTCAACGAACAGGGCGTGGAGCGCATGCAGGAGACCTTGCCGCGGGTCAGGGCCGAATACGCGCGGCACGGCAGCTGGGAGTTCGTGCGCGACAACCCCGATGCCTGGTTCGTGCTGATGCGCCCGGAGCGTGGCCCCGGCCCGCCGCGCGAGGCACCGCCGATTTCCGACCAGACCGGTGCGGTGTTTCGCTTCGCACTGCTCGACCAGGACTATAGGCCGGTGATCGGCAATCCGGAGGTCGGCCGCCACGACATCCTGCGCCCGGTGGTGGTTGGTGGCCGCACTGTCGGCTGGATGGCGATGCTGCCGTTCCAGAAGGCGCTGGCGGCGGCGGACGCGCGCTTCTACGCCGCGCAGCAACGCGCGTGGTGGGCGATCGGCGGCGCCTGCCTGCTAGTCGCCGCACTGCTCGGCTGGCTGTTGTCGCGCACCTTGCTGCGGCGCCTGCGTGGCCTGACCCAGGCCACCCACCTGCTCGCTGCGGGCGACTACGCCACCCGCATCGACGCCGCCGCGCGCGACGAACTGGGTCAGCTGGCGCGCGATTTCAACCTGCTGGCGCAAGCGCTGGAGCACAACGAACGCGCGCGGCGCGACTTCATGGCCGACATCTCCCATGAGCTGCGCACACCGCTGGCGGTCCTGCGCGCGGAACTGGAAGCGCTGCAGGACGGCATCCGGCCGATGACACCCAACTCGCTGGGGTCGCTGCACCAGCAGGTCGGCCAGCTGGGCAAGCTGATCGAAGACCTGTACGACGTGTCGCTGACCGATGTCGGTGCGCTGGCGTATCGGCGCGCTCCTCTCGATCTGGCGGTCATCCTGGCAACCGTGCTGGACGGCTTGCACGCGCGCTTTGCCGCCGCGCAGCTGCAGCTGCAGGCGCAGATCGATGCCGGTCCGCTGCAGGTGGACGGCGACGAGCGCCGTCTGCAGCAACTGCTGGGCAACCTGCTGGAAAACACGTTGCGCTACACCGACGCCGGCGGCACGGTGCAGGTGCGCTGCGTGCGCCGCGGCGCGGTGCTGGAGCTGGTGGTCGAAGACAGCGCGCCAGGCGTGGATGCGGACAAGCGCGCGCGCTTGTTCGAACGCTTTTACCGCACCGAGGCCTCGCGCAATCGTGCCAGCGGCGGCAGCGGCCTGGGGCTGGCGATCTGCCGCAACATTGCCGAGGCCCACGGCGGCTCGATCCACGCCGAGGCGTCCGCACTGGGCGGGCTGCGCATGGTGCTGCGCTTGCCGGCGCTGGCCGCATGAGCAGCGCGTCCCCGCTCGGGCATGTGCTGATCGTCGAGGACGAACCGCGCCTGGCCGCGGTGTTGGGCGAGTACCTGCATGCGGCCGGCTATTCGCACGACTGGATCGCCGATGGCGCGCAAGCGCTGGGCGCATTCCGCGCACAGCAGCCGGACCTGGTGTTGCTGGACCTGATGCTGCCCAACCGCGGCGGCCTGGACATCTGCCGCGACCTGCGCAAGGAAAGCGCGGTGCCAGTGATCATGGTCACTGCGCGCGTGGAGGAAATCGACCGCCTGCTGGGCCTGGAGATCGGTGCGGACGACTACATCTGCAAGCCCTTCAGCCCGCGCGAAGTGGTGGCGCGCGTCCAGGCCGTGTTGCGCCGTCATCGTCACGACCCGCACGGCGCACCGGCACCGGGCCTGCAGATCGACGAAGACGCCTGTCGTGCCAGCGTGCATGGCCGCGTCCTGGACCTGACCCAGGTCGAATTCCGCCTGCTGCGCACCCTCGCCGCCGCCCCGGGGCGGGTGTACTCGCGCGAGCAACTGATGGGCCGGCTCTACGCCGACCACCGCATCGTCACCGACCGCACAGTCGACAGCCACGTCAAGAATCTGCGCCGCAAGCTCGCCGACGCCGGCGGCGAGGACTGGGTCCGCTCGGTCTATGGGGCGGGGTATCGGTTTGAGCCGTGA
>CGD12
TCAGTCGGCCTTGGGCGCCGTCGCGGCGGTGTCCTGCGGGGATGGCGAGGCGTTGGCGGTCGTGCCGGCTGCAGTGGCCTGGCTCGCTTCCACGGCCTTGACCTCCGCGCCGACCGACACCTTCTGCAGGCCCTGCACGATGACCTTGTCGCCAGCCTTCAATCCCTGGCGCACCACCCACTTGTCGCCGATCGCATCGCCAGTGGTCAGCACCCGCTGCGCGACCTTGTGATCGCTGCCGACCACCATGGCCAACGCCTCGCCCTTGCTGTTGCGGCTGATCGCCTGCTGCGGCACCAGGATGGCCTGTTCGTCCACGGCCATCGACAGCTTCGCGGTGACATACATGCCCGGCAGCAGCACGCGCTCGGGATTGGGCACCACCGCGCGCAGCTTCACCGTGCCGGTGGCGGTATCCACCGCGGCATCCACCACCTCCAACGTGCCGGTGTGCGCATAGGTGCTGCCGTCCTCCAGTTGCAGCGTCACCTCGGCCTTGCCATCCACCGCCTTGAGCTGGCCGGCATCGAGCTGGCGGCGCAACTGCAGCAGCTGTGCGCTGGACTGGGTGAGGTCTACATAGATCGGGTCGAGCTGGTTGATGGTGGCCAGCACCTCGCTCTGGCCGGCGCTGACCAGCGCGCCCGGCGTGTAGCTGGAGGTGCCGATGCGGCCGGACACCGGCGCGGTGATGCGGGTGTAGTCGAGATTGATGCGCGCGGTCTGCAGCGACGCCTTGGCCGCGACCACCGCCGCCTCGTTCGAGCGCAGCGTGGCCAACGCATCGTCGCCATCCTGCTTGCTGACCGCATCCAGCCCGACCAGGGTCTGGTAGCGCTGCGCCTTGGGCCTGGCCGACAACACCGCCGCCTCGGCCTGCGCCAGATCGCCCTTGGCGGTGTCGTATGCGGCCCGGTAGCTGGCCGGATCGATCTCGTACAGCACCTGCCCGGCCTGGACGTCCTGGCCTTCGGTGAACAGCCGCTTGCGCAGAATGCCGCCGACCTGCGGGCGCACGTCCGCGGTGACGTAGGCCACGGTGCGGCCGGACAAGGTCTGGTCCACGGCCAGCCGCTGCACCTTCAGCGTCTGCACGCCGACCTGCGTCTGCGGCATCTGCGGCGGCTGCCTGGAGGAACACGCGACCATGAGCGTGGCCACGGCCGCAAGCAGCAGCCAGCGCAGGGACGCAGTGCGAAAACGATGGGCGGCGACGGGCAGCATGCGGCGAACTCACGGTTTATCCGAAGGTGGCCACGCTACGGCGCGAATGTGCAGCAAATTTGGAGATTGCCGGCAGCGGCGTCGATTCGCTTGATTTCCCCTGGCCCGACCCGGCTAATACGCAGCAGCTGCGGTTACCGCGCTTCGCATCACCTCTTCGATGAAACTGGGTATCACCGCCAAGCTGTTTCTCGCCATCCTCGCCGCGTGCGTGGCCGTACTGCTGATCAACGGCATCGCGGTGCAGGCCTTCGTCAAACGCCAATTCCTGGACTACCTCAACGAACAGGGCGTGGAGCGCATGCAGGAGACCTTGCCGCGGGTCAGGGCCGAATACGCGCGGCACGGCAGCTGGGAGTTCGTGCGCGACAACCCCGATGCCTGGTTCGTGCTGATGCGCCCGGAGCGTGGCCCCGGCCCGCCGCGCGAGGCACCGCCGATTTCCGACCAGACCGGTGCGGTGTTTCGCTTCGCACTGCTCGACCAGGACTATAGGCCGGTGATCGGCAATCCGGAGGTCGGCCGCCACGACATCCTGCGCCCGGTGGTGGTTGGTGGCCGCACTGTCGGCTGGATGGCGATGCTGCCGTTCCAGAAGGCGCTGGCGGCGGCGGACGCGCGCTTCTACGCCGCGCAGCAACGCGCGTGGTGGGCGATCGGCGGCGCCTGCCTGCTAGTCGCCGCACTGCTCGGCTGGCTGTTGTCGCGCACCTTGCTGCGGCGCCTGCGTGGCCTGACCCAGGCCACCCACCTGCTCGCTGCGGGCGACTACGCCACCCGCATCGACGCCGCCGCGCGCGACGAACTGGGTCAGCTGGCGCGCGATTTCAACCTGCTGGCGCAAGCGCTGGAGCACAACGAACGCGCGCGGCGCGACTTCATGGCCGACATCTCCCATGAGCTGCGCACACCGCTGGCGGTCCTGCGCGCGGAACTGGAAGCGCTGCAGGACGGCATCCGGCCGATGACACCCAACTCGCTGGGGTCGCTGCACCAGCAGGTCGGCCAGCTGGGCAAGCTGATCGAAGACCTGTACGACGTGTCGCTGACCGATGTCGGTGCGCTGGCGTATCGGCGCGCTCCTCTCGATCTGGCGGTCATCCTGGCAACCGTGCTGGACGGCTTGCACGCGCGCTTTGCCGCCGCGCAGCTGCAGCTGCAGGCGCAGATCGATGCCGGTCCGCTGCAGGTGGACGGCGACGAGCGCCGTCTGCAGCAACTGCTGGGCAACCTGCTGGAAAACACGTTGCGCTACACCGACGCCGGCGGCACGGTGCAGGTGCGCTGCGTGCGCCGCGGCGCGGTGCTGGAGCTGGTGGTCGAAGACAGCGCGCCAGGCGTGGATGCGGACAAGCGCGCGCGCTTGTTCGAACGCTTTTACCGCACCGAGGCCTCGCGCAATCGTGCCAGCGGCGGCAGCGGCCTGGGGCTGGCGATCTGCCGCAACATTGCCGAGGCCCACGGCGGCTCGATCCACGCCGAGGCGTCCGCACTGGGCGGGCTGCGCATGGTGCTGCGCTTGCCGGCGCTGGCCGCATGAGCAGCGCGTCCCCGCTCGGGCATGTGCTGATCGTCGAGGACGAACCGCGCCTGGCCGCGGTGTTGGGCGAGTACCTGCATGCGGCCGGCTATTCGCACGACTGGATCGCCGATGGCGCGCAAGCGCTGGGCGCATTCCGCGCACAGCAGCCGGACCTGGTGTTGCTGGACCTGATGCTGCCCAACCGCGGCGGCCTGGACATCTGCCGCGACCTGCGCAAGGAAAGCGCGGTGCCAGTGATCATGGTCACTGCGCGCGTGGAGGAAATCGACCGCCTGCTGGGCCTGGAGATCGGTGCGGACGACTACATCTGCAAGCCCTTCAGCCCGCGCGAAGTGGTGGCGCGCGTCCAGGCCGTGTTGCGCCGTCATCGTCACGACCCGCACGGCGCACCGGCACCGGGCCTGCAGATCGACGAAGACGCCTGTCGTGCCAGCGTGCATGGCCGCGTCCTGGACCTGACCCAGGTCGAATTCCGCCTGCTGCGCACCCTCGCCGCCGCCCCGGGGCGGGTGTACTCGCGCGAGCAACTGATGGGCCGGCTCTACGCCGACCACCGCATCGTCACCGACCGCACAGTCGACAGCCACGTCAAGAATCTGCGCCGCAAGCTCGCCGACGCCGGCGGCGAGGACTGGGTCCGCTCGGTCTATGGGGCGGGGTATCGGTTTGAGCCGTGA
>CGD17
TCAGTCGGCCTTGGGCGCCGTCGCGGCGGTGTCCTGCGGGGATGGCGAGGCGTTGGCGGTCGTGCCGGCTGCAGTGGCCTGGCTCGCTTCCACGGCCTTGACCTCCGCGCCGACCGACACCTTCTGCAGGCCCTGCACGATGACCTTGTCGCCAGCCTTCAATCCCTGGCGCACCACCCACTTGTCGCCGATCGCATCGCCAGTGGTCAGCACCCGCTGCGCGACCTTGTGATCGCTGCCGACCACCATGGCCAACGCCTCGCCCTTGCTGTTGCGGCTGATCGCCTGCTGCGGCACCAGGATGGCCTGTTCGTCCACGGCCATCGACAGCTTCGCGGTGACATACATGCCCGGCAGCAGCACGCGCTCGGGATTGGGCACCACCGCGCGCAGCTTCACCGTGCCGGTGGCGGTATCCACCGCGGCATCCACCACCTCCAACGTGCCGGTGTGCGCATAGGTGCTGCCGTCCTCCAGTTGCAGCGTCACCTCGGCCTTGCCATCCACCGCCTTGAGCTGGCCGGCATCGAGCTGGCGGCGCAACTGCAGCAGCTGTGCGCTGGACTGGGTGAGGTCTACATAGATCGGGTCGAGCTGGTTGATGGTGGCCAGCACCTCGCTCTGGCCGGCGCTGACCAGCGCGCCCGGCGTGTAGCTGGAGGTGCCGATGCGGCCGGACACCGGCGCGGTGATGCGGGTGTAGTCGAGATTGATGCGCGCGGTCTGCAGCGACGCCTTGGCCGCGACCACCGCCGCCTCGTTCGAGCGCAGCGTGGCCAACGCATCGTCGCCATCCTGCTTGCTGACCGCATCCAGCCCGACCAGGGTCTGGTAGCGCTGCGCCTTGGGCCTGGCCGACAACACCGCCGCCTCGGCCTGCGCCAGATCGCCCTTGGCGGTGTCGTATGCGGCCCGGTAGCTGGCCGGATCGATCTCGTACAGCACCTGCCCGGCCTGGACGTCCTGGCCTTCGGTGAACAGCCGCTTGCGCAGAATGCCGCCGACCTGCGGGCGCACGTCCGCGGTGACGTAGGCCACGGTGCGGCCGGACAAGGTCTGGTCCACGGCCAGCCGCTGCACCTTCAGCGTCTGCACGCCGACCTGCGTCTGCGGCATCTGCGGCGGCTGCCTGGAGGAACACGCGACCATGAGCGTGGCCACGGCCGCAAGCAGCAGCCAGCGCAGGGACGCAGTGCGAAAACGATGGGCGGCGACGGGCAGCATGCGGCGAACTCACGGTTTATCCGAAGGTGGCCACGCTACGGCGCGAATGTGCAGCAAATTTGGAGATTGCCGGCAGCGGCGTCGATTCGCTTGATTTCCCCTGGCCCGACCCGGCTAATACGCAGCAGCTGCGGTTACCGCGCTTCGCATCACCTCTTCGATGAAACTGGGTATCACCGCCAAGCTGTTTCTCGCCATCCTCGCCGCGTGCGTGGCCGTACTGCTGATCAACGGCATCGCGGTGCAGGCCTTCGTCAAACGCCAATTCCTGGACTACCTCAACGAACAGGGCGTGGAGCGCATGCAGGAGACCTTGCCGCGGGTCAGGGCCGAATACGCGCGGCACGGCAGCTGGGAGTTCGTGCGCGACAACCCCGATGCCTGGTTCGTGCTGATGCGCCCGGAGCGTGGCCCCGGCCCGCCGCGCGAGGCACCGCCGATTTCCGACCAGACCGGTGCGGTGTTTCGCTTCGCACTGCTCGACCAGGACTATAGGCCGGTGATCGGCAATCCGGAGGTCGGCCGCCACGACATCCTGCGCCCGGTGGTGGTTGGTGGCCGCACTGTCGGCTGGATGGCGATGCTGCCGTTCCAGAAGGCGCTGGCGGCGGCGGACGCGCGCTTCTACGCCGCGCAGCAACGCGCGTGGTGGGCGATCGGCGGCGCCTGCCTGCTAGTCGCCGCACTGCTCGGCTGGCTGTTGTCGCGCACCTTGCTGCGGCGCCTGCGTGGCCTGACCCAGGCCACCCACCTGCTCGCTGCGGGCGACTACGCCACCCGCATCGACGCCGCCGCGCGCGACGAACTGGGTCAGCTGGCGCGCGATTTCAACCTGCTGGCGCAAGCGCTGGAGCACAACGAACGCGCGCGGCGCGACTTCATGGCCGACATCTCCCATGAGCTGCGCACACCGCTGGCGGTCCTGCGCGCGGAACTGGAAGCGCTGCAGGACGGCATCCGGCCGATGACACCCAACTCGCTGGGGTCGCTGCACCAGCAGGTCGGCCAGCTGGGCAAGCTGATCGAAGACCTGTACGACGTGTCGCTGACCGATGTCGGTGCGCTGGCGTATCGGCGCGCTCCTCTCGATCTGGCGGTCATCCTGGCAACCGTGCTGGACGGCTTGCACGCGCGCTTTGCCGCCGCGCAGCTGCAGCTGCAGGCGCAGATCGATGCCGGTCCGCTGCAGGTGGACGGCGACGAGCGCCGTCTGCAGCAACTGCTGGGCAACCTGCTGGAAAACACGTTGCGCTACACCGACGCCGGCGGCACGGTGCAGGTGCGCTGCGTGCGCCGCGGCGCGGTGCTGGAGCTGGTGGTCGAAGACAGCGCGCCAGGCGTGGATGCGGACAAGCGCGCGCGCTTGTTCGAACGCTTTTACCGCACCGAGGCCTCGCGCAATCGTGCCAGCGGCGGCAGCGGCCTGGGGCTGGCGATCTGCCGCAACATTGCCGAGGCCCACGGCGGCTCGATCCACGCCGAGGCGTCCGCACTGGGCGGGCTGCGCATGGTGCTGCGCTTGCCGGCGCTGGCCGCATGAGCAGCGCGTCCCCGCTCGGGCATGTGCTGATCGTCGAGGACGAACCGCGCCTGGCCGCGGTGTTGGGCGAGTACCTGCATGCGGCCGGCTATTCGCACGACTGGATCGCCGATGGCGCGCAAGCGCTGGGCGCATTCCGCGCACAGCAGCCGGACCTGGTGTTGCTGGACCTGATGCTGCCCAACCGCGGCGGCCTGGACATCTGCCGCGACCTGCGCAAGGAAAGCGCGGTGCCAGTGATCATGGTCACTGCGCGCGTGGAGGAAATCGACCGCCTGCTGGGCCTGGAGATCGGTGCGGACGACTACATCTGCAAGCCCTTCAGCCCGCGCGAAGTGGTGGCGCGCGTCCAGGCCGTGTTGCGCCGTCATCGTCACGACCCGCACGGCGCACCGGCACCGGGCCTGCAGATCGACGAAGACGCCTGTCGTGCCAGCGTGCATGGCCGCGTCCTGGACCTGACCCAGGTCGAATTCCGCCTGCTGCGCACCCTCGCCGCCGCCCCGGGGCGGGTGTACTCGCGCGAGCAACTGATGGGCCGGCTCTACGCCGACCACCGCATCGTCACCGACCGCACAGTCGACAGCCACGTCAAGAATCTGCGCCGCAAGCTCGCCGACGCCGGCGGCGAGGACTGGGTCCGCTCGGTCTATGGGGCGGGGTATCGGTTTGAGCCGTGA
>CGD19
TCAGTCGGCCTTGGGCGCCGTCGCGGCGGTGTCCTGCGGGGATGGCGAGGCGTTGGCGGTCGTGCCGGCTGCAGTGGCCTGGCTCGCTTCCACGGCCTTGACCTCCGCGCCGACCGACACCTTCTGCAGGCCCTGCACGATGACCTTGTCGCCAGCCTTCAATCCCTGGCGCACCACCCACTTGTCGCCGATCGCATCGCCAGTGGTCAGCACCCGCTGCGCGACCTTGTGATCGCTGCCGACCACCATGGCCAACGCCTCGCCCTTGCTGTTGCGGCTGATCGCCTGCTGCGGCACCAGGATGGCCTGTTCGTCCACGGCCATCGACAGCTTCGCGGTGACATACATGCCCGGCAGCAGCACGCGCTCGGGATTGGGCACCACCGCGCGCAGCTTCACCGTGCCGGTGGCGGTATCCACCGCGGCATCCACCACCTCCAACGTGCCGGTGTGCGCATAGGTGCTGCCGTCCTCCAGTTGCAGCGTCACCTCGGCCTTGCCATCCACCGCCTTGAGCTGGCCGGCATCGAGCTGGCGGCGCAACTGCAGCAGCTGTGCGCTGGACTGGGTGAGGTCTACATAGATCGGGTCGAGCTGGTTGATGGTGGCCAGCACCTCGCTCTGGCCGGCGCTGACCAGCGCGCCCGGCGTGTAGCTGGAGGTGCCGATGCGGCCGGACACCGGCGCGGTGATGCGGGTGTAGTCGAGATTGATGCGCGCGGTCTGCAGCGACGCCTTGGCCGCGACCACCGCCGCCTCGTTCGAGCGCAGCGTGGCCAACGCATCGTCGCCATCCTGCTTGCTGACCGCATCCAGCCCGACCAGGGTCTGGTAGCGCTGCGCCTTGGGCCTGGCCGACAACACCGCCGCCTCGGCCTGCGCCAGATCGCCCTTGGCGGTGTCGTATGCGGCCCGGTAGCTGGCCGGATCGATCTCGTACAGCACCTGCCCGGCCTGGACGTCCTGGCCTTCGGTGAACAGCCGCTTGCGCAGAATGCCGCCGACCTGCGGGCGCACGTCCGCGGTGACGTAGGCCACGGTGCGGCCGGACAAGGTCTGGTCCACGGCCAGCCGCTGCACCTTCAGCGTCTGCACGCCGACCTGCGTCTGCGGCATCTGCGGCGGCTGCCTGGAGGAACACGCGACCATGAGCGTGGCCACGGCCGCAAGCAGCAGCCAGCGCAGGGACGCAGTGCGAAAACGATGGGCGGCGACGGGCAGCATGCGGCGAACTCACGGTTTATCCGAAGGTGGCCACGCTACGGCGCGAATGTGCAGCAAATTTGGAGATTGCCGGCAGCGGCGTCGATTCGCTTGATTTCCCCTGGCCCGACCCGGCTAATACGCAGCAGCTGCGGTTACCGCGCTTCGCATCACCTCTTCGATGAAACTGGGTATCACCGCCAAGCTGTTTCTCGCCATCCTCGCCGCGTGCGTGGCCGTACTGCTGATCAACGGCATCGCGGTGCAGGCCTTCGTCAAACGCCAATTCCTGGACTACCTCAACGAACAGGGCGTGGAGCGCATGCAGGAGACCTTGCCGCGGGTCAGGGCCGAATACGCGCGGCACGGCAGCTGGGAGTTCGTGCGCGACAACCCCGATGCCTGGTTCGTGCTGATGCGCCCGGAGCGTGGCCCCGGCCCGCCGCGCGAGGCACCGCCGATTTCCGACCAGACCGGTGCGGTGTTTCGCTTCGCACTGCTCGACCAGGACTATAGGCCGGTGATCGGCAATCCGGAGGTCGGCCGCCACGACATCCTGCGCCCGGTGGTGGTTGGTGGCCGCACTGTCGGCTGGATGGCGATGCTGCCGTTCCAGAAGGCGCTGGCGGCGGCGGACGCGCGCTTCTACGCCGCGCAGCAACGCGCGTGGTGGGCGATCGGCGGCGCCTGCCTGCTAGTCGCCGCACTGCTCGGCTGGCTGTTGTCGCGCACCTTGCTGCGGCGCCTGCGTGGCCTGACCCAGGCCACCCACCTGCTCGCTGCGGGCGACTACGCCACCCGCATCGACGCCGCCGCGCGCGACGAACTGGGTCAGCTGGCGCGCGATTTCAACCTGCTGGCGCAAGCGCTGGAGCACAACGAACGCGCGCGGCGCGACTTCATGGCCGACATCTCCCATGAGCTGCGCACACCGCTGGCGGTCCTGCGCGCGGAACTGGAAGCGCTGCAGGACGGCATCCGGCCGATGACACCCAACTCGCTGGGGTCGCTGCACCAGCAGGTCGGCCAGCTGGGCAAGCTGATCGAAGACCTGTACGACGTGTCGCTGACCGATGTCGGTGCGCTGGCGTATCGGCGCGCTCCTCTCGATCTGGCGGTCATCCTGGCAACCGTGCTGGACGGCTTGCACGCGCGCTTTGCCGCCGCGCAGCTGCAGCTGCAGGCGCAGATCGATGCCGGTCCGCTGCAGGTGGACGGCGACGAGCGCCGTCTGCAGCAACTGCTGGGCAACCTGCTGGAAAACACGTTGCGCTACACCGACGCCGGCGGCACGGTGCAGGTGCGCTGCGTGCGCCGCGGCGCGGTGCTGGAGCTGGTGGTCGAAGACAGCGCGCCAGGCGTGGATGCGGACAAGCGCGCGCGCTTGTTCGAACGCTTTTACCGCACCGAGGCCTCGCGCAATCGTGCCAGCGGCGGCAGCGGCCTGGGGCTGGCGATCTGCCGCAACATTGCCGAGGCCCACGGCGGCTCGATCCACGCCGAGGCGTCCGCACTGGGCGGGCTGCGCATGGTGCTGCGCTTGCCGGCGCTGGCCGCATGAGCAGCGCGTCCCCGCTCGGGCATGTGCTGATCGTCGAGGACGAACCGCGCCTGGCCGCGGTGTTGGGCGAGTACCTGCATGCGGCCGGCTATTCGCACGACTGGATCGCCGATGGCGCGCAAGCGCTGGGCGCATTCCGCGCACAGCAGCCGGACCTGGTGTTGCTGGACCTGATGCTGCCCAACCGCGGCGGCCTGGACATCTGCCGCGACCTGCGCAAGGAAAGCGCGGTGCCAGTGATCATGGTCACTGCGCGCGTGGAGGAAATCGACCGCCTGCTGGGCCTGGAGATCGGTGCGGACGACTACATCTGCAAGCCCTTCAGCCCGCGCGAAGTGGTGGCGCGCGTCCAGGCCGTGTTGCGCCGTCATCGTCACGACCCGCACGGCGCACCGGCACCGGGCCTGCAGATCGACGAAGACGCCTGTCGTGCCAGCGTGCATGGCCGCGTCCTGGACCTGACCCAGGTCGAATTCCGCCTGCTGCGCACCCTCGCCGCCGCCCCGGGGCGGGTGTACTCGCGCGAGCAACTGATGGGCCGGCTCTACGCCGACCACCGCATCGTCACCGACCGCACAGTCGACAGCCACGTCAAGAATCTGCGCCGCAAGCTCGCCGACGCCGGCGGCGAGGACTGGGTCCGCTCGGTCTATGGGGCGGGGTATCGGTTTGAGCCGTGA
>CGD24
TCAGTCGGCCTTGGGCGCCGTCGCGGCGGTGTCCTGCGGGGATGGCGAGGCGTTGGCGGTCGTGCCGGCTGCAGTGGCCTGGCTCGCTTCCACGGCCTTGACCTCCGCGCCGACCGACACCTTCTGCAGGCCCTGCACGATGACCTTGTCGCCAGCCTTCAATCCCTGGCGCACCACCCACTTGTCGCCGATCGCATCGCCAGTGGTCAGCACCCGCTGCGCGACCTTGTGATCGCTGCCGACCACCATGGCCAACGCCTCGCCCTTGCTGTTGCGGCTGATCGCCTGCTGCGGCACCAGGATGGCCTGTTCGTCCACGGCCATCGACAGCTTCGCGGTGACATACATGCCCGGCAGCAGCACGCGCTCGGGATTGGGCACCACCGCGCGCAGCTTCACCGTGCCGGTGGCGGTATCCACCGCGGCATCCACCACCTCCAACGTGCCGGTGTGCGCATAGGTGCTGCCGTCCTCCAGTTGCAGCGTCACCTCGGCCTTGCCATCCACCGCCTTGAGCTGGCCGGCATCGAGCTGGCGGCGCAACTGCAGCAGCTGTGCGCTGGACTGGGTGAGGTCTACATAGATCGGGTCGAGCTGGTTGATGGTGGCCAGCACCTCGCTCTGGCCGGCGCTGACCAGCGCGCCCGGCGTGTAGCTGGAGGTGCCGATGCGGCCGGACACCGGCGCGGTGATGCGGGTGTAGTCGAGATTGATGCGCGCGGTCTGCAGCGACGCCTTGGCCGCGACCACCGCCGCCTCGTTCGAGCGCAGCGTGGCCAACGCATCGTCGCCATCCTGCTTGCTGACCGCATCCAGCCCGACCAGGGTCTGGTAGCGCTGCGCCTTGGGCCTGGCCGACAACACCGCCGCCTCGGCCTGCGCCAGATCGCCCTTGGCGGTGTCGTATGCGGCCCGGTAGCTGGCCGGATCGATCTCGTACAGCACCTGCCCGGCCTGGACGTCCTGGCCTTCGGTGAACAGCCGCTTGCGCAGAATGCCGCCGACCTGCGGGCGCACGTCCGCGGTGACGTAGGCCACGGTGCGGCCGGACAAGGTCTGGTCCACGGCCAGCCGCTGCACCTTCAGCGTCTGCACGCCGACCTGCGTCTGCGGCATCTGCGGCGGCTGCCTGGAGGAACACGCGACCATGAGCGTGGCCACGGCCGCAAGCAGCAGCCAGCGCAGGGACGCAGTGCGAAAACGATGGGCGGCGACGGGCAGCATGCGGCGAACTCACGGTTTATCCGAAGGTGGCCACGCTACGGCGCGAATGTGCAGCAAATTTGGAGATTGCCGGCAGCGGCGTCGATTCGCTTGATTTCCCCTGGCCCGACCCGGCTAATACGCAGCAGCTGCGGTTACCGCGCTTCGCATCACCTCTTCGATGAAACTGGGTATCACCGCCAAGCTGTTTCTCGCCATCCTCGCCGCGTGCGTGGCCGTACTGCTGATCAACGGCATCGCGGTGCAGGCCTTCGTCAAACGCCAATTCCTGGACTACCTCAACGAACAGGGCGTGGAGCGCATGCAGGAGACCTTGCCGCGGGTCAGGGCCGAATACGCGCGGCACGGCAGCTGGGAGTTCGTGCGCGACAACCCCGATGCCTGGTTCGTGCTGATGCGCCCGGAGCGTGGCCCCGGCCCGCCGCGCGAGGCACCGCCGATTTCCGACCAGACCGGTGCGGTGTTTCGCTTCGCACTGCTCGACCAGGACTATAGGCCGGTGATCGGCAATCCGGAGGTCGGCCGCCACGACATCCTGCGCCCGGTGGTGGTTGGTGGCCGCACTGTCGGCTGGATGGCGATGCTGCCGTTCCAGAAGGCGCTGGCGGCGGCGGACGCGCGCTTCTACGCCGCGCAGCAACGCGCGTGGTGGGCGATCGGCGGCGCCTGCCTGCTAGTCGCCGCACTGCTCGGCTGGCTGTTGTCGCGCACCTTGCTGCGGCGCCTGCGTGGCCTGACCCAGGCCACCCACCTGCTCGCTGCGGGCGACTACGCCACCCGCATCGACGCCGCCGCGCGCGACGAACTGGGTCAGCTGGCGCGCGATTTCAACCTGCTGGCGCAAGCGCTGGAGCACAACGAACGCGCGCGGCGCGACTTCATGGCCGACATCTCCCATGAGCTGCGCACACCGCTGGCGGTCCTGCGCGCGGAACTGGAAGCGCTGCAGGACGGCATCCGGCCGATGACACCCAACTCGCTGGGGTCGCTGCACCAGCAGGTCGGCCAGCTGGGCAAGCTGATCGAAGACCTGTACGACGTGTCGCTGACCGATGTCGGTGCGCTGGCGTATCGGCGCGCTCCTCTCGATCTGGCGGTCATCCTGGCAACCGTGCTGGACGGCTTGCACGCGCGCTTTGCCGCCGCGCAGCTGCAGCTGCAGGCGCAGATCGATGCCGGTCCGCTGCAGGTGGACGGCGACGAGCGCCGTCTGCAGCAACTGCTGGGCAACCTGCTGGAAAACACGTTGCGCTACACCGACGCCGGCGGCACGGTGCAGGTGCGCTGCGTGCGCCGCGGCGCGGTGCTGGAGCTGGTGGTCGAAGACAGCGCGCCAGGCGTGGATGCGGACAAGCGCGCGCGCTTGTTCGAACGCTTTTACCGCACCGAGGCCTCGCGCAATCGTGCCAGCGGCGGCAGCGGCCTGGGGCTGGCGATCTGCCGCAACATTGCCGAGGCCCACGGCGGCTCGATCCACGCCGAGGCGTCCGCACTGGGCGGGCTGCGCATGGTGCTGCGCTTGCCGGCGCTGGCCGCATGAGCAGCGCGTCCCCGCTCGGGCATGTGCTGATCGTCGAGGACGAACCGCGCCTGGCCGCGGTGTTGGGCGAGTACCTGCATGCGGCCGGCTATTCGCACGACTGGATCGCCGATGGCGCGCAAGCGCTGGGCGCATTCCGCGCACAGCAGCCGGACCTGGTGTTGCTGGACCTGATGCTGCCCAACCGCGGCGGCCTGGACATCTGCCGCGACCTGCGCAAGGAAAGCGCGGTGCCAGTGATCATGGTCACTGCGCGCGTGGAGGAAATCGACCGCCTGCTGGGCCTGGAGATCGGTGCGGACGACTACATCTGCAAGCCCTTCAGCCCGCGCGAAGTGGTGGCGCGCGTCCAGGCCGTGTTGCGCCGTCATCGTCACGACCCGCACGGCGCACCGGCACCGGGCCTGCAGATCGACGAAGACGCCTGTCGTGCCAGCGTGCATGGCCGCGTCCTGGACCTGACCCAGGTCGAATTCCGCCTGCTGCGCACCCTCGCCGCCGCCCCGGGGCGGGTGTACTCGCGCGAGCAACTGATGGGCCGGCTCTACGCCGACCACCGCATCGTCACCGACCGCACAGTCGACAGCCACGTCAAGAATCTGCGCCGCAAGCTCGCCGACGCCGGCGGCGAGGACTGGGTCCGCTCGGTCTATGGGGCGGGGTATCGGTTTGAGCCGTGA
>CGD25
TCAGTCGGCCTTGGGCGCCGTCGCGGCGGTGTCCTGCGGGGATGGCGAGGCGTTGGCGGTCGTGCCGGCTGCAGTGGCCTGGCTCGCTTCCACGGCCTTGACCTCCGCGCCGACCGACACCTTCTGCAGGCCCTGCACGATGACCTTGTCGCCAGCCTTCAATCCCTGGCGCACCACCCACTTGTCGCCGATCGCATCGCCAGTGGTCAGCACCCGCTGCGCGACCTTGTGATCGCTGCCGACCACCATGGCCAACGCCTCGCCCTTGCTGTTGCGGCTGATCGCCTGCTGCGGCACCAGGATGGCCTGTTCGTCCACGGCCATCGACAGCTTCGCGGTGACATACATGCCCGGCAGCAGCACGCGCTCGGGATTGGGCACCACCGCGCGCAGCTTCACCGTGCCGGTGGCGGTATCCACCGCGGCATCCACCACCTCCAACGTGCCGGTGTGCGCATAGGTGCTGCCGTCCTCCAGTTGCAGCGTCACCTCGGCCTTGCCATCCACCGCCTTGAGCTGGCCGGCATCGAGCTGGCGGCGCAACTGCAGCAGCTGTGCGCTGGACTGGGTGAGGTCTACATAGATCGGGTCGAGCTGGTTGATGGTGGCCAGCACCTCGCTCTGGCCGGCGCTGACCAGCGCGCCCGGCGTGTAGCTGGAGGTGCCGATGCGGCCGGACACCGGCGCGGTGATGCGGGTGTAGTCGAGATTGATGCGCGCGGTCTGCAGCGACGCCTTGGCCGCGACCACCGCCGCCTCGTTCGAGCGCAGCGTGGCCAACGCATCGTCGCCATCCTGCTTGCTGACCGCATCCAGCCCGACCAGGGTCTGGTAGCGCTGCGCCTTGGGCCTGGCCGACAACACCGCCGCCTCGGCCTGCGCCAGATCGCCCTTGGCGGTGTCGTATGCGGCCCGGTAGCTGGCCGGATCGATCTCGTACAGCACCTGCCCGGCCTGGACGTCCTGGCCTTCGGTGAACAGCCGCTTGCGCAGAATGCCGCCGACCTGCGGGCGCACGTCCGCGGTGACGTAGGCCACGGTGCGGCCGGACAAGGTCTGGTCCACGGCCAGCCGCTGCACCTTCAGCGTCTGCACGCCGACCTGCGTCTGCGGCATCTGCGGCGGCTGCCTGGAGGAACACGCGACCATGAGCGTGGCCACGGCCGCAAGCAGCAGCCAGCGCAGGGACGCAGTGCGAAAACGATGGGCGGCGACGGGCAGCATGCGGCGAACTCACGGTTTATCCGAAGGTGGCCACGCTACGGCGCGAATGTGCAGCAAATTTGGAGATTGCCGGCAGCGGCGTCGATTCGCTTGATTTCCCCTGGCCCGACCCGGCTAATACGCAGCAGCTGCGGTTACCGCGCTTCGCATCACCTCTTCGATGAAACTGGGTATCACCGCCAAGCTGTTTCTCGCCATCCTCGCCGCGTGCGTGGCCGTACTGCTGATCAACGGCATCGCGGTGCAGGCCTTCGTCAAACGCCAATTCCTGGACTACCTCAACGAACAGGGCGTGGAGCGCATGCAGGAGACCTTGCCGCGGGTCAGGGCCGAATACGCGCGGCACGGCAGCTGGGAGTTCGTGCGCGACAACCCCGATGCCTGGTTCGTGCTGATGCGCCCGGAGCGTGGCCCCGGCCCGCCGCGCGAGGCACCGCCGATTTCCGACCAGACCGGTGCGGTGTTTCGCTTCGCACTGCTCGACCAGGACTATAGGCCGGTGATCGGCAATCCGGAGGTCGGCCGCCACGACATCCTGCGCCCGGTGGTGGTTGGTGGCCGCACTGTCGGCTGGATGGCGATGCTGCCGTTCCAGAAGGCGCTGGCGGCGGCGGACGCGCGCTTCTACGCCGCGCAGCAACGCGCGTGGTGGGCGATCGGCGGCGCCTGCCTGCTAGTCGCCGCACTGCTCGGCTGGCTGTTGTCGCGCACCTTGCTGCGGCGCCTGCGTGGCCTGACCCAGGCCACCCACCTGCTCGCTGCGGGCGACTACGCCACCCGCATCGACGCCGCCGCGCGCGACGAACTGGGTCAGCTGGCGCGCGATTTCAACCTGCTGGCGCAAGCGCTGGAGCACAACGAACGCGCGCGGCGCGACTTCATGGCCGACATCTCCCATGAGCTGCGCACACCGCTGGCGGTCCTGCGCGCGGAACTGGAAGCGCTGCAGGACGGCATCCGGCCGATGACACCCAACTCGCTGGGGTCGCTGCACCAGCAGGTCGGCCAGCTGGGCAAGCTGATCGAAGACCTGTACGACGTGTCGCTGACCGATGTCGGTGCGCTGGCGTATCGGCGCGCTCCTCTCGATCTGGCGGTCATCCTGGCAACCGTGCTGGACGGCTTGCACGCGCGCTTTGCCGCCGCGCAGCTGCAGCTGCAGGCGCAGATCGATGCCGGTCCGCTGCAGGTGGACGGCGACGAGCGCCGTCTGCAGCAACTGCTGGGCAACCTGCTGGAAAACACGTTGCGCTACACCGACGCCGGCGGCACGGTGCAGGTGCGCTGCGTGCGCCGCGGCGCGGTGCTGGAGCTGGTGGTCGAAGACAGCGCGCCAGGCGTGGATGCGGACAAGCGCGCGCGCTTGTTCGAACGCTTTTACCGCACCGAGGCCTCGCGCAATCGTGCCAGCGGCGGCAGCGGCCTGGGGCTGGCGATCTGCCGCAACATTGCCGAGGCCCACGGCGGCTCGATCCACGCCGAGGCGTCCGCACTGGGCGGGCTGCGCATGGTGCTGCGCTTGCCGGCGCTGGCCGCATGAGCAGCGCGTCCCCGCTCGGGCATGTGCTGATCGTCGAGGACGAACCGCGCCTGGCCGCGGTGTTGGGCGAGTACCTGCATGCGGCCGGCTATTCGCACGACTGGATCGCCGATGGCGCGCAAGCGCTGGGCGCATTCCGCGCACAGCAGCCGGACCTGGTGTTGCTGGACCTGATGCTGCCCAACCGCGGCGGCCTGGACATCTGCCGCGACCTGCGCAAGGAAAGCGCGGTGCCAGTGATCATGGTCACTGCGCGCGTGGAGGAAATCGACCGCCTGCTGGGCCTGGAGATCGGTGCGGACGACTACATCTGCAAGCCCTTCAGCCCGCGCGAAGTGGTGGCGCGCGTCCAGGCCGTGTTGCGCCGTCATCGTCACGACCCGCACGGCGCACCGGCACCGGGCCTGCAGATCGACGAAGACGCCTGTCGTGCCAGCGTGCATGGCCGCGTCCTGGACCTGACCCAGGTCGAATTCCGCCTGCTGCGCACCCTCGCCGCCGCCCCGGGGCGGGTGTACTCGCGCGAGCAACTGATGGGCCGGCTCTACGCCGACCACCGCATCGTCACCGACCGCACAGTCGACAGCCACGTCAAGAATCTGCGCCGCAAGCTCGCCGACGCCGGCGGCGAGGACTGGGTCCGCTCGGTCTATGGGGCGGGGTATCGGTTTGAGCCGTGA
>CGD31
TCAGTCGGCCTTGGGCGCCGTCGCGGCGGTGTCCTGCGGGGATGGCGAGGCGTTGGCGGTCGTGCCGGCTGCAGTGGCCTGGCTCGCTTCCACGGCCTTGACCTCCGCGCCGACCGACACCTTCTGCAGGCCCTGCACGATGACCTTGTCGCCAGCCTTCAATCCCTGGCGCACCACCCACTTGTCGCCGATCGCATCGCCAGTGGTCAGCACCCGCTGCGCGACCTTGTGATCGCTGCCGACCACCATGGCCAACGCCTCGCCCTTGCTGTTGCGGCTGATCGCCTGCTGCGGCACCAGGATGGCCTGTTCGTCCACGGCCATCGACAGCTTCGCGGTGACATACATGCCCGGCAGCAGCACGCGCTCGGGATTGGGCACCACCGCGCGCAGCTTCACCGTGCCGGTGGCGGTATCCACCGCGGCATCCACCACCTCCAACGTGCCGGTGTGCGCATAGGTGCTGCCGTCCTCCAGTTGCAGCGTCACCTCGGCCTTGCCATCCACCGCCTTGAGCTGGCCGGCATCGAGCTGGCGGCGCAACTGCAGCAGCTGTGCGCTGGACTGGGTGAGGTCTACATAGATCGGGTCGAGCTGGTTGATGGTGGCCAGCACCTCGCTCTGGCCGGCGCTGACCAGCGCGCCCGGCGTGTAGCTGGAGGTGCCGATGCGGCCGGACACCGGCGCGGTGATGCGGGTGTAGTCGAGATTGATGCGCGCGGTCTGCAGCGACGCCTTGGCCGCGACCACCGCCGCCTCGTTCGAGCGCAGCGTGGCCAACGCATCGTCGCCATCCTGCTTGCTGACCGCATCCAGCCCGACCAGGGTCTGGTAGCGCTGCGCCTTGGGCCTGGCCGACAACACCGCCGCCTCGGCCTGCGCCAGATCGCCCTTGGCGGTGTCGTATGCGGCCCGGTAGCTGGCCGGATCGATCTCGTACAGCACCTGCCCGGCCTGGACGTCCTGGCCTTCGGTGAACAGCCGCTTGCGCAGAATGCCGCCGACCTGCGGGCGCACGTCCGCGGTGACGTAGGCCACGGTGCGGCCGGACAAGGTCTGGTCCACGGCCAGCCGCTGCACCTTCAGCGTCTGCACGCCGACCTGCGTCTGCGGCATCTGCGGCGGCTGCCTGGAGGAACACGCGACCATGAGCGTGGCCACGGCCGCAAGCAGCAGCCAGCGCAGGGACGCAGTGCGAAAACGATGGGCGGCGACGGGCAGCATGCGGCGAACTCACGGTTTATCCGAAGGTGGCCACGCTACGGCGCGAATGTGCAGCAAATTTGGAGATTGCCGGCAGCGGCGTCGATTCGCTTGATTTCCCCTGGCCCGACCCGGCTAATACGCAGCAGCTGCGGTTACCGCGCTTCGCATCACCTCTTCGATGAAACTGGGTATCACCGCCAAGCTGTTTCTCGCCATCCTCGCCGCGTGCGTGGCCGTACTGCTGATCAACGGCATCGCGGTGCAGGCCTTCGTCAAACGCCAATTCCTGGACTACCTCAACGAACAGGGCGTGGAGCGCATGCAGGAGACCTTGCCGCGGGTCAGGGCCGAATACGCGCGGCACGGCAGCTGGGAGTTCGTGCGCGACAACCCCGATGCCTGGTTCGTGCTGATGCGCCCGGAGCGTGGCCCCGGCCCGCCGCGCGAGGCACCGCCGATTTCCGACCAGACCGGTGCGGTGTTTCGCTTCGCACTGCTCGACCAGGACTATAGGCCGGTGATCGGCAATCCGGAGGTCGGCCGCCACGACATCCTGCGCCCGGTGGTGGTTGGTGGCCGCACTGTCGGCTGGATGGCGATGCTGCCGTTCCAGAAGGCGCTGGCGGCGGCGGACGCGCGCTTCTACGCCGCGCAGCAACGCGCGTGGTGGGCGATCGGCGGCGCCTGCCTGCTAGTCGCCGCACTGCTCGGCTGGCTGTTGTCGCGCACCTTGCTGCGGCGCCTGCGTGGCCTGACCCAGGCCACCCACCTGCTCGCTGCGGGCGACTACGCCACCCGCATCGACGCCGCCGCGCGCGACGAACTGGGTCAGCTGGCGCGCGATTTCAACCTGCTGGCGCAAGCGCTGGAGCACAACGAACGCGCGCGGCGCGACTTCATGGCCGACATCTCCCATGAGCTGCGCACACCGCTGGCGGTCCTGCGCGCGGAACTGGAAGCGCTGCAGGACGGCATCCGGCCGATGACACCCAACTCGCTGGGGTCGCTGCACCAGCAGGTCGGCCAGCTGGGCAAGCTGATCGAAGACCTGTACGACGTGTCGCTGACCGATGTCGGTGCGCTGGCGTATCGGCGCGCTCCTCTCGATCTGGCGGTCATCCTGGCAACCGTGCTGGACGGCTTGCACGCGCGCTTTGCCGCCGCGCAGCTGCAGCTGCAGGCGCAGATCGATGCCGGTCCGCTGCAGGTGGACGGCGACGAGCGCCGTCTGCAGCAACTGCTGGGCAACCTGCTGGAAAACACGTTGCGCTACACCGACGCCGGCGGCACGGTGCAGGTGCGCTGCGTGCGCCGCGGCGCGGTGCTGGAGCTGGTGGTCGAAGACAGCGCGCCAGGCGTGGATGCGGACAAGCGCGCGCGCTTGTTCGAACGCTTTTACCGCACCGAGGCCTCGCGCAATCGTGCCAGCGGCGGCAGCGGCCTGGGGCTGGCGATCTGCCGCAACATTGCCGAGGCCCACGGCGGCTCGATCCACGCCGAGGCGTCCGCACTGGGCGGGCTGCGCATGGTGCTGCGCTTGCCGGCGCTGGCCGCATGAGCAGCGCGTCCCCGCTCGGGCATGTGCTGATCGTCGAGGACGAACCGCGCCTGGCCGCGGTGTTGGGCGAGTACCTGCATGCGGCCGGCTATTCGCACGACTGGATCGCCGATGGCGCGCAAGCGCTGGGCGCATTCCGCGCACAGCAGCCGGACCTGGTGTTGCTGGACCTGATGCTGCCCAACCGCGGCGGCCTGGACATCTGCCGCGACCTGCGCAAGGAAAGCGCGGTGCCAGTGATCATGGTCACTGCGCGCGTGGAGGAAATCGACCGCCTGCTGGGCCTGGAGATCGGTGCGGACGACTACATCTGCAAGCCCTTCAGCCCGCGCGAAGTGGTGGCGCGCGTCCAGGCCGTGTTGCGCCGTCATCGTCACGACCCGCACGGCGCACCGGCACCGGGCCTGCAGATCGACGAAGACGCCTGTCGTGCCAGCGTGCATGGCCGCGTCCTGGACCTGACCCAGGTCGAATTCCGCCTGCTGCGCACCCTCGCCGCCGCCCCGGGGCGGGTGTACTCGCGCGAGCAACTGATGGGCCGGCTCTACGCCGACCACCGCATCGTCACCGACCGCACAGTCGACAGCCACGTCAAGAATCTGCGCCGCAAGCTCGCCGACGCCGGCGGCGAGGACTGGGTCCGCTCGGTCTATGGGGCGGGGTATCGGTTTGAGCCGTGA
>CGD37
TCAGTCGGCCTTGGGCGCCGTCGCGGCGGTGTCCTGCGGGGATGGCGAGGCGTTGGCGGTCGTGCCGGCTGCAGTGGCCTGGCTCGCTTCCACGGCCTTGACCTCCGCGCCGACCGACACCTTCTGCAGGCCCTGCACGATGACCTTGTCGCCAGCCTTCAATCCCTGGCGCACCACCCACTTGTCGCCGATCGCATCGCCAGTGGTCAGCACCCGCTGCGCGACCTTGTGATCGCTGCCGACCACCATGGCCAACGCCTCGCCCTTGCTGTTGCGGCTGATCGCCTGCTGCGGCACCAGGATGGCCTGTTCGTCCACGGCCATCGACAGCTTCGCGGTGACATACATGCCCGGCAGCAGCACGCGCTCGGGATTGGGCACCACCGCGCGCAGCTTCACCGTGCCGGTGGCGGTATCCACCGCGGCATCCACCACCTCCAACGTGCCGGTGTGCGCATAGGTGCTGCCGTCCTCCAGTTGCAGCGTCACCTCGGCCTTGCCATCCACCGCCTTGAGCTGGCCGGCATCGAGCTGGCGGCGCAACTGCAGCAGCTGTGCGCTGGACTGGGTGAGGTCTACATAGATCGGGTCGAGCTGGTTGATGGTGGCCAGCACCTCGCTCTGGCCGGCGCTGACCAGCGCGCCCGGCGTGTAGCTGGAGGTGCCGATGCGGCCGGACACCGGCGCGGTGATGCGGGTGTAGTCGAGATTGATGCGCGCGGTCTGCAGCGACGCCTTGGCCGCGACCACCGCCGCCTCGTTCGAGCGCAGCGTGGCCAACGCATCGTCGCCATCCTGCTTGCTGACCGCATCCAGCCCGACCAGGGTCTGGTAGCGCTGCGCCTTGGGCCTGGCCGACAACACCGCCGCCTCGGCCTGCGCCAGATCGCCCTTGGCGGTGTCGTATGCGGCCCGGTAGCTGGCCGGATCGATCTCGTACAGCACCTGCCCGGCCTGGACGTCCTGGCCTTCGGTGAACAGCCGCTTGCGCAGAATGCCGCCGACCTGCGGGCGCACGTCCGCGGTGACGTAGGCCACGGTGCGGCCGGACAAGGTCTGGTCCACGGCCAGCCGCTGCACCTTCAGCGTCTGCACGCCGACCTGCGTCTGCGGCATCTGCGGCGGCTGCCTGGAGGAACACGCGACCATGAGCGTGGCCACGGCCGCAAGCAGCAGCCAGCGCAGGGACGCAGTGCGAAAACGATGGGCGGCGACGGGCAGCATGCGGCGAACTCACGGTTTATCCGAAGGTGGCCACGCTACGGCGCGAATGTGCAGCAAATTTGGAGATTGCCGGCAGCGGCGTCGATTCGCTTGATTTCCCCTGGCCCGACCCGGCTAATACGCAGCAGCTGCGGTTACCGCGCTTCGCATCACCTCTTCGATGAAACTGGGTATCACCGCCAAGCTGTTTCTCGCCATCCTCGCCGCGTGCGTGGCCGTACTGCTGATCAACGGCATCGCGGTGCAGGCCTTCGTCAAACGCCAATTCCTGGACTACCTCAACGAACAGGGCGTGGAGCGCATGCAGGAGACCTTGCCGCGGGTCAGGGCCGAATACGCGCGGCACGGCAGCTGGGAGTTCGTGCGCGACAACCCCGATGCCTGGTTCGTGCTGATGCGCCCGGAGCGTGGCCCCGGCCCGCCGCGCGAGGCACCGCCGATTTCCGACCAGACCGGTGCGGTGTTTCGCTTCGCACTGCTCGACCAGGACTATAGGCCGGTGATCGGCAATCCGGAGGTCGGCCGCCACGACATCCTGCGCCCGGTGGTGGTTGGTGGCCGCACTGTCGGCTGGATGGCGATGCTGCCGTTCCAGAAGGCGCTGGCGGCGGCGGACGCGCGCTTCTACGCCGCGCAGCAACGCGCGTGGTGGGCGATCGGCGGCGCCTGCCTGCTAGTCGCCGCACTGCTCGGCTGGCTGTTGTCGCGCACCTTGCTGCGGCGCCTGCGTGGCCTGACCCAGGCCACCCACCTGCTCGCTGCGGGCGACTACGCCACCCGCATCGACGCCGCCGCGCGCGACGAACTGGGTCAGCTGGCGCGCGATTTCAACCTGCTGGCGCAAGCGCTGGAGCACAACGAACGCGCGCGGCGCGACTTCATGGCCGACATCTCCCATGAGCTGCGCACACCGCTGGCGGTCCTGCGCGCGGAACTGGAAGCGCTGCAGGACGGCATCCGGCCGATGACACCCAACTCGCTGGGGTCGCTGCACCAGCAGGTCGGCCAGCTGGGCAAGCTGATCGAAGACCTGTACGACGTGTCGCTGACCGATGTCGGTGCGCTGGCGTATCGGCGCGCTCCTCTCGATCTGGCGGTCATCCTGGCAACCGTGCTGGACGGCTTGCACGCGCGCTTTGCCGCCGCGCAGCTGCAGCTGCAGGCGCAGATCGATACCGGTCCGCTGCAGGTGGACGGCGACGAGCGCCGTCTGCAGCAACTGCTGGGCAACCTGCTGGAAAACACGTTGCGCTACACCGACGCCGGCGGCACGGTGCAGGTGCGCTGCGTGCGCCGCGGCGCGGTGCTGGAGCTGGTGGTCGAAGACAGCGCGCCAGGCGTGGATGCGGACAAGCGCGCGCGCTTGTTCGAACGCTTTTACCGCACCGAGGCCTCGCGCAATCGTGCCAGCGGCGGCAGCGGCCTGGGGCTGGCGATCTGCCGCAACATTGCCGAGGCCCACGGCGGCTCGATCCACGCCGAGGCGTCCGCACTGGGCGGGCTGCGCATGGTGCTGCGCTTGCCGGCGCTGGCCGCATGAGCAGCGCGTCCCCGCTCGGGCATGTGCTGATCGTCGAGGACGAACCGCGCCTGGCCGCGGTGTTGGGCGAGTACCTGCATGCGGCCGGCTATTCGCACGACTGGATCGCCGATGGCGCGCAAGCGCTGGGCGCATTCCGCGCACAGCAGCCGGACCTGGTGTTGCTGGACCTGATGCTGCCCAACCGCGGCGGCCTGGACATCTGCCGCGACCTGCGCAAGGAAAGCGCGGTGCCAGTGATCATGGTCACTGCGCGCGTGGAGGAAATCGACCGCCTGCTGGGCCTGGAGATCGGTGCGGACGACTACATCTGCAAGCCCTTCAGCCCGCGCGAAGTGGTGGCGCGCGTCCAGGCCGTGTTGCGCCGTCATCGTCACGACCCGCACGGCGCACCGGCACCGGGCCTGCAGATCGACGAAGACGCCTGTCGTGCCAGCGTGCATGGCCGCGTCCTGGACCTGACCCAGGTCGAATTCCGCCTGCTGCGCACCCTCGCCGCCGCCCCGGGGCGGGTGTACTCGCGCGAGCAACTGATGGGCCGGCTCTACGCCGACCACCGCATCGTCACCGACCGCACAGTCGACAGCCACGTCAAGAATCTGCGCCGCAAGCTCGCCGACGCCGGCGGCGAGGACTGGGTCCGCTCGGTCTATGGGGCGGGGTATCGGTTTGAGCCGTGA
>CGD43
TCAGTCGGCCTTGGGCGCCGTCGCGGCGGTGTCCTGCGGGGATGGCGAGGCGTTGGCGGTCGTGCCGGCTGCAGTGGCCTGGCTCGCTTCCACGGCCTTGACCTCCGCGCCGACCGACACCTTCTGCAGGCCCTGCACGATGACCTTGTCGCCAGCCTTCAATCCCTGGCGCACCACCCACTTGTCGCCGATCGCATCGCCAGTGGTCAGCACCCGCTGCGCGACCTTGTGATCGCTGCCGACCACCATGGCCAACGCCTCGCCCTTGCTGTTGCGGCTGATCGCCTGCTGCGGCACCAGGATGGCCTGTTCGTCCACGGCCATCGACAGCTTCGCGGTGACATACATGCCCGGCAGCAGCACGCGCTCGGGATTGGGCACCACCGCGCGCAGCTTCACCGTGCCGGTGGCGGTATCCACCGCGGCATCCACCACCTCCAACGTGCCGGTGTGCGCATAGGTGCTGCCGTCCTCCAGTTGCAGCGTCACCTCGGCCTTGCCATCCACCGCCTTGAGCTGGCCGGCATCGAGCTGGCGGCGCAACTGCAGCAGCTGTGCGCTGGACTGGGTGAGGTCTACATAGATCGGGTCGAGCTGGTTGATGGTGGCCAGCACCTCGCTCTGGCCGGCGCTGACCAGCGCGCCCGGCGTGTAGCTGGAGGTGCCGATGCGGCCGGACACCGGCGCGGTGATGCGGGTGTAGTCGAGATTGATGCGCGCGGTCTGCAGCGACGCCTTGGCCGCGACCACCGCCGCCTCGTTCGAGCGCAGCGTGGCCAACGCATCGTCGCCATCCTGCTTGCTGACCGCATCCAGCCCGACCAGGGTCTGGTAGCGCTGCGCCTTGGGCCTGGCCGACAACACCGCCGCCTCGGCCTGCGCCAGATCGCCCTTGGCGGTGTCGTATGCGGCCCGGTAGCTGGCCGGATCGATCTCGTACAGCACCTGCCCGGCCTGGACGTCCTGGCCTTCGGTGAACAGCCGCTTGCGCAGAATGCCGCCGACCTGCGGGCGCACGTCCGCGGTGACGTAGGCCACGGTGCGGCCGGACAAGGTCTGGTCCACGGCCAGCCGCTGCACCTTCAGCGTCTGCACGCCGACCTGCGTCTGCGGCATCTGCGGCGGCTGCCTGGAGGAACACGCGACCATGAGCGTGGCCACGGCCGCAAGCAGCAGCCAGCGCAGGGACGCAGTGCGAAAACGATGGGCGGCGACGGGCAGCATGCGGCGAACTCACGGTTTATCCGAAGGTGGCCACGCTACGGCGCGAATGTGCAGCAAATTTGGAGATTGCCGGCAGCGGCGTCGATTCGCTTGATTTCCCCTGGCCCGACCCGGCTAATACGCAGCAGCTGCGGTTACCGCGCTTCGCATCACCTCTTCGATGAAACTGGGTATCACCGCCAAGCTGTTTCTCGCCATCCTCGCCGCGTGCGTGGCCGTACTGCTGATCAACGGCATCGCGGTGCAGGCCTTCGTCAAACGCCAATTCCTGGACTACCTCAACGAACAGGGCGTGGAGCGCATGCAGGAGACCTTGCCGCGGGTCAGGGCCGAATACGCGCGGCACGGCAGCTGGGAGTTCGTGCGCGACAACCCCGATGCCTGGTTCGTGCTGATGCGCCCGGAGCGTGGCCCCGGCCCGCCGCGCGAGGCACCGCCGATTTCCGACCAGACCGGTGCGGTGTTTCGCTTCGCACTGCTCGACCAGGACTATAGGCCGGTGATCGGCAATCCGGAGGTCGGCCGCCACGACATCCTGCGCCCGGTGGTGGTTGGTGGCCGCACTGTCGGCTGGATGGCGATGCTGCCGTTCCAGAAGGCGCTGGCGGCGGCGGACGCGCGCTTCTACGCCGCGCAGCAACGCGCGTGGTGGGCGATCGGCGGCGCCTGCCTGCTAGTCGCCGCACTGCTCGGCTGGCTGTTGTCGCGCACCTTGCTGCGGCGCCTGCGTGGCCTGACCCAGGCCACCCACCTGCTCGCTGCGGGCGACTACGCCACCCGCATCGACGCCGCCGCGCGCGACGAACTGGGTCAGCTGGCGCGCGATTTCAACCTGCTGGCGCAAGCGCTGGAGCACAACGAACGCGCGCGGCGCGACTTCATGGCCGACATCTCCCATGAGCTGCGCACACCGCTGGCGGTCCTGCGCGCGGAACTGGAAGCGCTGCAGGACGGCATCCGGCCGATGACACCCAACTCGCTGGGGTCGCTGCACCAGCAGGTCGGCCAGCTGGGCAAGCTGATCGAAGACCTGTACGACGTGTCGCTGACCGATGTCGGTGCGCTGGCGTATCGGCGCGCTCCTCTCGATCTGGCGGTCATCCTGGCAACCGTGCTGGACGGCTTGCACGCGCGCTTTGCCGCCGCGCAGCTGCAGCTGCAGGCGCAGATCGATGCCGGTCCGCTGCAGGTGGACGGCGACGAGCGCCGTCTGCAGCAACTGCTGGGCAACCTGCTGGAAAACACGTTGCGCTACACCGACGCCGGCGGCACGGTGCAGGTGCGCTGCGTGCGCCGCGGCGCGGTGCTGGAGCTGGTGGTCGAAGACAGCGCGCCAGGCGTGGATGCGGACAAGCGCGCGCGCTTGTTCGAACGCTTTTACCGCACCGAGGCCTCGCGCAATCGTGCCAGCGGCGGCAGCGGCCTGGGGCTGGCGATCTGCCGCAACATTGCCGAGGCCCACGGCGGCTCGATCCACGCCGAGGCGTCCGCACTGGGCGGGCTGCGCATGGTGCTGCGCTTGCCGGCGCTGGCCGCATGAGCAGCGCGTCCCCGCTCGGGCATGTGCTGATCGTCGAGGACGAACCGCGCCTGGCCGCGGTGTTGGGCGAGTACCTGCATGCGGCCGGCTATTCGCACGACTGGATCGCCGATGGCGCGCAAGCGCTGGGCGCATTCCGCGCACAGCAGCCGGACCTGGTGTTGCTGGACCTGATGCTGCCCAACCGCGGCGGCCTGGACATCTGCCGCGACCTGCGCAAGGAAAGCGCGGTGCCAGTGATCATGGTCACTGCGCGCGTGGAGGAAATCGACCGCCTGCTGGGCCTGGAGATCGGTGCGGACGACTACATCTGCAAGCCCTTCAGCCCGCGCGAAGTGGTGGCGCGCGTCCAGGCCGTGTTGCGCCGTCATCGTCACGACCCGCACGGCGCACCGGCACCGGGCCTGCAGATCGACGAAGACGCCTGTCGTGCCAGCGTGCATGGCCGCGTCCTGGACCTGACCCAGGTCGAATTCCGCCTGCTGCGCACCCTCGCCGCCGCCCCGGGGCGGGTGTACTCGCGCGAGCAACTGATGGGCCGGCTCTACGCCGACCACCGCATCGTCACCGACCGCACAGTCGACAGCCACGTCAAGAATCTGCGCCGCAAGCTCGCCGACGCCGGCGGCGAGGACTGGGTCCGCTCGGTCTATGGGGCGGGGTATCGGTTTGAGCCGTGA
>CGD50
TCAGTCGGCCTTGGGCGCCGTCGCGGCGGTGTCCTGCGGGGATGGCGAGGCGTTGGCGGTCGTGACGGCTGCAGTGGCCTGGCTCGCTTCCACGGCCTTGACCTCCGCGCCGACCGACACCTTCTGCAGGCCCTGCACGATGACCTTGTCGCCAGCCTTCAATCCCTGGCGCACCACCCACTTGTCGCCGATCGCATCGCCAGTGGTCAGCACCCGCTGCGCGACCTTGTGATCGCTGCCGACCACCATGGCCAACGCCTCGCCCTTGCTGTTGCGGCTGATCGCCTGCTGCGGCACCAGGATGGCCTGTTCGTCCACGGCCATCGACAGCTTCGCGGTGACATACATGCCCGGCAGCAGCACGCGCTCGGGATTGGGCACCACCGCGCGCAGCTTCACCGTGCCGGTGGCGGTATCCACCGCGGCATCCACCACCTCCAACGTGCCGGTGTGCGCATAGGTGCTGCCGTCCTCCAGTTGCAGCGTCACCTCGGCCTTGCCATCCACCGCCTTGAGCTGGCCGGCATCGAGCTGGCGGCGCAACTGCAGCAGCTGTGCGCTGGACTGGGTGAGGTCTACATAGATCGGGTCGAGCTGGTTGATGGTGGCCAGCACCTCGCTCTGGCCGGCGCTGACCAGCGCGCCCGGCGTGTAGCTGGAGGTGCCGATGCGGCCGGACACCGGCGCGGTGATGCGGGTGTAGTCGAGATTGATGCGCGCGGTCTGCAGCGACGCCTTGGCCGCGACCACCGCCGCCTCGTTCGAGCGCAGCGTGGCCAACGCATCGTCGCCATCCTGCTTGCTGACCGCATCCAGCCCGACCAGGGTCTGGTAGCGCTGCGCCTTGGGCCTGGCCGACAACACCGCCGCCTCGGCCTGCGCCAGATCGCCCTTGGCGGTGTCGTATGCGGCCCGGTAGCTGGCCGGATCGATCTCGTACAGCACCTGCCCGGCCTGGACGTCCTGGCCTTCGGTGAACAGCCGCTTGCGCAGAATGCCGCCGACCTGCGGGCGCACGTCCGCGGTGACGTAGGCCACGGTGCGGCCGGACAAGGTCTGGTCCACGGCCAGCCGCTGCACCTTCAGCGTCTGCACGCCGACCTGCGTCTGCGGCATCTGCGGCGGCTGCCTGGAGGAACACGCGACCATGAGCGTGGCCACGGCCGCAAGCAGCAGCCAGCGCAGGGACGCAGTGCGAAAACGATGGGCGGCGACGGGCAGCATGCGGCGAACTCACGGTTTATCCGAAGGTGGCCACGCTACGGCGCGAATGTGCAGCAAATTTGGAGATTGCCGGCAGCGGCGTCGATTCGCTTGATTTCCCCTGGCCCGACCCGGCTAATACGCAGCAGCTGCGGTTACCGCGCTTCGCATCACCTCTTCGATGAAACTGGGTATCACCGCCAAGCTGTTTCTCGCCATCCTCGCCGCGTGCGTGGCCGTACTGCTGATCAACGGCATCGCGGTGCAGGCCTTCGTCAAACGCCAATTCCTGGACTACCTCAACGAACAGGGCGTGGAGCGCATGCAGGAGACCTTGCCGCGGGTCAGGGCCGAATACGCGCGGCACGGCAGCTGGGAGTTCGTGCGCGACAACCCCGATGCCTGGTTCGTGCTGATGCGCCCGGAGCGTGGCCCCGGCCCGCCGCGCGAGGCACCGCCGATTTCCGACCAGACCGGTGCGGTGTTTCGCTTCGCACTGCTCGACCAGGACTATAGGCCGGTGATCGGCAATCCGGAGGTCGGCCGCCACGACATCCTGCGCCCGGTGGTGGTTGGTGGCCGCACTGTCGGCTGGATGGCGATGCTGCCGTTCCAGAAGGCGCTGGCGGCGGCGGACGCGCGCTTCTACGCCGCGCAGCAACGCGCGTGGTGGGCGATCGGCGGCGCCTGCCTGCTAGTCGCCGCACTGCTCGGCTGGCTGTTGTCGCGCACCTTGCTGCGGCGCCTGCGTGGCCTGACCCAGGCCACCCACCTGCTCGCTGCGGGCGACTACGCCACCCGCATCGACGCCGCCGCGCGCGACGAACTGGGTCAGCTGGCGCGCGATTTCAACCTGCTGGCGCAAGCGCTGGAGCACAACGAACGCGCGCGGCGCGACTTCATGGCCGACATCTCCCATGAGCTGCGCACACCGCTGGCGGTCCTGCGCGCGGAACTGGAAGCGCTGCAGGACGGCATCCGGCCGATGACACCCAACTCGCTGGGGTCGCTGCACCAGCAGGTCGGCCAGCTGGGCAAGCTGATCGAAGACCTGTACGACGTGTCGCTGACCGATGTCGGTGCGCTGGCGTATCGGCGCGCTCCTCTCGATCTGGCGGTCATCCTGGCAACCGTGCTGGACGGCTTGCACGCGCGCTTTGCCGCCGCGCAGCTGCAGCTGCAGGCGCAGATCGATGCCGGTCCGCTGCAGGTGGACGGCGACGAGCGCCGTCTGCAGCAACTGCTGGGCAACCTGCTGGAAAACACGTTGCGCTACACCGACGCCGGCGGCACGGTGCAGGTGCGCTGCGTGCGCCGCGGCGCGGTGCTGGAGCTGGTGGTCGAAGACAGCGCGCCAGGCGTGGATGCGGACAAGCGCGCGCGCTTGTTCGAACGCTTTTACCGCACCGAGGCCTCGCGCAATCGTGCCAGCGGCGGCAGCGGCCTGGGGCTGGCGATCTGCCGCAACATTGCCGAGGCCCACGGCGGCTCGATCCACGCCGAGGCGTCCGCACTGGGCGGGCTGCGCATGGTGCTGCGCTTGCCGGCGCTGGCCGCATGAGCAGCGCGTCCCCGCTCGGGCATGTGCTGATCGTCGAGGACGAACCGCGCCTGGCCGCGGTGTTGGGCGAGTACCTGCATGCGGCCGGCTATTCGCACGACTGGATCGCCGATGGCGCGCAAGCGCTGGGCGCATTCCGCGCACAGCAGCCGGACCTGGTGTTGCTGGACCTGATGCTGCCCAACCGCGGCGGCCTGGACATCTGCCGCGACCTGCGCAAGGAAAGCGCGGTGCCAGTGATCATGGTCACTGCGCGCGTGGAGGAAATCGACCGCCTGCTGGGCCTGGAGATCGGTGCGGACGACTACATCTGCAAGCCCTTCAGCCCGCGCGAAGTGGTGGCGCGCGTCCAGGCCGTGTTGCGCCGTCATCGTCACGACCCGCACGGCGCACCGGCACCGGGCCTGCAGATCGACGAAGACGCCTGTCGTGCCAGCGTGCATGGCCGCGTCCTGGACCTGACCCAGGTCGAATTCCGCCTGCTGCGCACCCTCGCCGCCGCCCCGGGGCGGGTGTACTCGCGCGAGCAACTGATGGGCCGGCTCTACGCCGACCACCGCATCGTCACCGACCGCACAGTCGACAGCCACGTCAAGAATCTGCGCCGCAAGCTCGCCGACGCCGGCGGCGAGGACTGGGTCCGCTCGGTCTATGGGGCGGGGTATCGGTTTGAGCCGTGA
>CGD55
TCAGTCGGCCTTGGGCGCCGTCGCGGCGGTGTCCTGCGGGGATGGCGAGGCGTTGGCGGTCGTGCCGGCTGCAGTGGCCTGGCTCGCTTCCACGGCCTTGACCTCCGCGCCGACCGACACCTTCTGCAGGCCCTGCACGATGACCTTGTCGCCAGCCTTCAATCCCTGGCGCACCACCCACTTGTCGCCGATCGCATCGCCAGTGGTCAGCACCCGCTGCGCGACCTTGTGATCGCTGCCGACCACCATGGCCAACGCCTCGCCCTTGCTGTTGCGGCTGATCGCCTGCTGCGGCACCAGGATGGCCTGTTCGTCCACGGCCATCGACAGCTTCGCGGTGACATACATGCCCGGCAGCAGCACGCGCTCGGGATTGGGCACCACCGCGCGCAGCTTCACCGTGCCGGTGGCGGTATCCACCGCGGCATCCACCACCTCCAACGTGCCGGTGTGCGCATAGGTGCTGCCGTCCTCCAGTTGCAGCGTCACCTCGGCCTTGCCATCCACCGCCTTGAGCTGGCCGGCATCGAGCTGGCGGCGCAACTGCAGCAGCTGTGCGCTGGACTGGGTGAGGTCTACATAGATCGGGTCGAGCTGGTTGATGGTGGCCAGCACCTCGCTCTGGCCGGCGCTGACCAGCGCGCCCGGCGTGTAGCTGGAGGTGCCGATGCGGCCGGACACCGGCGCGGTGATGCGGGTGTAGTCGAGATTGATGCGCGCGGTCTGCAGCGACGCCTTGGCCGCGACCACCGCCGCCTCGTTCGAGCGCAGCGTGGCCAACGCATCGTCGCCATCCTGCTTGCTGACCGCATCCAGCCCGACCAGGGTCTGGTAGCGCTGCGCCTTGGGCCTGGCCGACAACACCGCCGCCTCGGCCTGCGCCAGATCGCCCTTGGCGGTGTCGTATGCGGCCCGGTAGCTGGCCGGATCGATCTCGTACAGCACCTGCCCGGCCTGGACGTCCTGGCCTTCGGTGAACAGCCGCTTGCGCAGAATGCCGCCGACCTGCGGGCGCACGTCCGCGGTGACGTAGGCCACGGTGCGGCCGGACAAGGTCTGGTCCACGGCCAGCCGCTGCACCTTCAGCGTCTGCACGCCGACCTGCGTCTGCGGCATCTGCGGCGGCTGCCTGGAGGAACACGCGACCATGAGCGTGGCCACGGCCGCAAGCAGCAGCCAGCGCAGGGACGCAGTGCGAAAACGATGGGCGGCGACGGGCAGCATGCGGCGAACTCACGGTTTATCCGAAGGTGGCCACGCTACGGCGCGAATGTGCAGCAAATTTGGAGATTGCCGGCAGCGGCGTCGATTCGCTTGATTTCCCCTGGCCCGACCCGGCTAATACGCAGCAGCTGCGGTTACCGCGCTTCGCATCACCTCTTCGATGAAACTGGGTATCACCGCCAAGCTGTTTCTCGCCATCCTCGCCGCGTGCGTGGCCGTACTGCTGATCAACGGCATCGCGGTGCAGGCCTTCGTCAAACGCCAATTCCTGGACTACCTCAACGAACAGGGCGTGGAGCGCATGCAGGAGACCTTGCCGCGGGTCAGGGCCGAATACGCGCGGCACGGCAGCTGGGAGTTCGTGCGCGACAACCCCGATGCCTGGTTCGTGCTGATGCGCCCGGAGCGTGGCCCCGGCCCGCCGCGCGAGGCACCGCCGATTTCCGACCAGACCGGTGCGGTGTTTCGCTTCGCACTGCTCGACCAGGACTATAGGCCGGTGATCGGCAATCCGGAGGTCGGCCGCCACGACATCCTGCGCCCGGTGGTGGTTGGTGGCCGCACTGTCGGCTGGATGGCGATGCTGCCGTTCCAGAAGGCGCTGGCGGCGGCGGACGCGCGCTTCTACGCCGCGCAGCAACGCGCGTGGTGGGCGATCGGCGGCGCCTGCCTGCTAGTCGCCGCACTGCTCGGCTGGCTGTTGTCGCGCACCTTGCTGCGGCGCCTGCGTGGCCTGACCCAGGCCACCCACCTGCTCGCTGCGGGCGACTACGCCACCCGCATCGACGCCGCCGCGCGCGACGAACTGGGTCAGCTGGCGCGCGATTTCAACCTGCTGGCGCAAGCGCTGGAGCACAACGAACGCGCGCGGCGCGACTTCATGGCCGACATCTCCCATGAGCTGCGCACACCGCTGGCGGTCCTGCGCGCGGAACTGGAAGCGCTGCAGGACGGCATCCGGCCGATGACACCCAACTCGCTGGGGTCGCTGCACCAGCAGGTCGGCCAGCTGGGCAAGCTGATCGAAGACCTGTACGACGTGTCGCTGACCGATGTCGGTGCGCTGGCGTATCGGCGCGCTCCTCTCGATCTGGCGGTCATCCTGGCAACCGTGCTGGACGGCTTGCACGCGCGCTTTGCCGCCGCGCAGCTGCAGCTGCAGGCGCAGATCGATGCCGGTCCGCTGCAGGTGGACGGCGACGAGCGCCGTCTGCAGCAACTGCTGGGCAACCTGCTGGAAAACACGTTGCGCTACACCGACGCCGGCGGCACGGTGCAGGTGCGCTGCGTGCGCCGCGGCGCGGTGCTGGAGCTGGTGGTCGAAGACAGCGCGCCAGGCGTGGATGCGGACAAGCGCGCGCGCTTGTTCGAACGCTTTTACCGCACCGAGGCCTCGCGCAATCGTGCCAGCGGCGGCAGCGGCCTGGGGCTGGCGATCTGCCGCAACATTGCCGAGGCCCACGGCGGCTCGATCCACGCCGAGGCGTCCGCACTGGGCGGGCTGCGCATGGTGCTGCGCTTGCCGGCGCTGGCCGCATGAGCAGCGCGTCCCCGCTCGGGCATGTGCTGATCGTCGAGGACGAACCGCGCCTGGCCGCGGTGTTGGGCGAGTACCTGCATGCGGCCGGCTATTCGCACGACTGGATCGCCGATGGCGCGCAAGCGCTGGGCGCATTCCGCGCACAGCAGCCGGACCTGGTGTTGCTGGACCTGATGCTGCCCAACCGCGGCGGCCTGGACATCTGCCGCGACCTGCGCAAGGAAAGCGCGGTGCCAGTGATCATGGTCACTGCGCGCGTGGAGGAAATCGACCGCCTGCTGGGCCTGGAGATCGGTGCGGACGACTACATCTGCAAGCCCTTCAGCCCGCGCGAAGTGGTGGCGCGCGTCCAGGCCGTGTTGCGCCGTCATCGTCACGACCCGCACGGCGCACCGGCACCGGGCCTGCAGATCGACGAAGACGCCTGTCGTGCCAGCGTGCATGGCCGCGTCCTGGACCTGACCCAGGTCGAATTCCGCCTGCTGCGCACCCTCGCCGCCGCCCCGGGGCGGGTGTACTCGCGCGAGCAACTGATGGGCCGGCTCTACGCCGACCACCGCATCGTCACCGACCGCACAGTCGACAGCCACGTCAAGAATCTGCGCCGCAAGCTCGCCGACGCCGGCGGCGAGGACTGGGTCCGCTCGGTCTATGGGGCGGGGTATCGGTTTGAGCCGTGA
>CGD56
TCAGTCGGCCTTGGGCGCCGTCGCGGCGGTGTCCTGCGGGGATGGCGAGGCGTTGGCGGTCGTGCCGGCTGCAGTGGCCTGGCTCGCTTCCACGGCCTTGACCTCCGCGCCGACCGACACCTTCTGCAGGCCCTGCACGATGACCTTGTCGCCAGCCTTCAATCCCTGGCGCACCACCCACTTGTCGCCGATCGCATCGCCAGTGGTCAGCACCCGCTGCGCGACCTTGTGATCGCTGCCGACCACCATGGCCAACGCCTCGCCCTTGCTGTTGCGGCTGATCGCCTGCTGCGGCACCAGGATGGCCTGTTCGTCCACGGCCATCGACAGCTTCGCGGTGACATACATGCCCGGCAGCAGCACGCGCTCGGGATTGGGCACCACCGCGCGCAGCTTCACCGTGCCGGTGGCGGTATCCACCGCGGCATCCACCACCTCCAACGTGCCGGTGTGCGCATAGGTGCTGCCGTCCTCCAGTTGCAGCGTCACCTCGGCCTTGCCATCCACCGCCTTGAGCTGGCCGGCATCGAGCTGGCGGCGCAACTGCAGCAGCTGTGCGCTGGACTGGGTGAGGTCTACATAGATCGGGTCGAGCTGGTTGATGGTGGCCAGCACCTCGCTCTGGCCGGCGCTGACCAGCGCGCCCGGCGTGTAGCTGGAGGTGCCGATGCGGCCGGACACCGGCGCGGTGATGCGGGTGTAGTCGAGATTGATGCGCGCGGTCTGCAGCGACGCCTTGGCCGCGACCACCGCCGCCTCGTTCGAGCGCAGCGTGGCCAACGCATCGTCGCCATCCTGCTTGCTGACCGCATCCAGCCCGACCAGGGTCTGGTAGCGCTGCGCCTTGGGCCTGGCCGACAACACCGCCGCCTCGGCCTGCGCCAGATCGCCCTTGGCGGTGTCGTATGCGGCCCGGTAGCTGGCCGGATCGATCTCGTACAGCACCTGCCCGGCCTGGACGTCCTGGCCTTCGGTGAACAGCCGCTTGCGCAGAATGCCGCCGACCTGCGGGCGCACGTCCGCGGTGACGTAGGCCACGGTGCGGCCGGACAAGGTCTGGTCCACGGCCAGCCGCTGCACCTTCAGCGTCTGCACGCCGACCTGCGTCTGCGGCATCTGCGGCGGCTGCCTGGAGGAACACGCGACCATGAGCGTGGCCACGGCCGCAAGCAGCAGCCAGCGCAGGGACGCAGTGCGAAAACGATGGGCGGCGACGGGCAGCATGCGGCGAACTCACGGTTTATCCGAAGGTGGCCACGCTACGGCGCGAATGTGCAGCAAATTTGGAGATTGCCGGCAGCGGCGTCGATTCGCTTGATTTCCCCTGGCCCGACCCGGCTAATACGCAGCAGCTGCGGTTACCGCGCTTCGCATCACCTCTTCGATGAAACTGGGTATCACCGCCAAGCTGTTTCTCGCCATCCTCGCCGCGTGCGTGGCCGTACTGCTGATCAACGGCATCGCGGTGCAGGCCTTCGTCAAACGCCAATTCCTGGACTACCTCAACGAACAGGGCGTGGAGCGCATGCAGGAGACCTTGCCGCGGGTCAGGGCCGAATACGCGCGGCACGGCAGCTGGGAGTTCGTGCGCGACAACCCCGATGCCTGGTTCGTGCTGATGCGCCCGGAGCGTGGCCCCGGCCCGCCGCGCGAGGCACCGCCGATTTCCGACCAGACCGGTGCGGTGTTTCGCTTCGCACTGCTCGACCAGGACTATAGGCCGGTGATCGGCAATCCGGAGGTCGGCCGCCACGACATCCTGCGCCCGGTGGTGGTTGGTGGCCGCACTGTCGGCTGGATGGCGATGCTGCCGTTCCAGAAGGCGCTGGCGGCGGCGGACGCGCGCTTCTACGCCGCGCAGCAACGCGCGTGGTGGGCGATCGGCGGCGCCTGCCTGCTAGTCGCCGCACTGCTCGGCTGGCTGTTGTCGCGCACCTTGCTGCGGCGCCTGCGTGGCCTGACCCAGGCCACCCACCTGCTCGCTGCGGGCGACTACGCCACCCGCATCGACGCCGCCGCGCGCGACGAACTGGGTCAGCTGGCGCGCGATTTCAACCTGCTGGCGCAAGCGCTGGAGCACAACGAACGCGCGCGGCGCGACTTCATGGCCGACATCTCCCATGAGCTGCGCACACCGCTGGCGGTCCTGCGCGCGGAACTGGAAGCGCTGCAGGACGGCATCCGGCCGATGACACCCAACTCGCTGGGGTCGCTGCACCAGCAGGTCGGCCAGCTGGGCAAGCTGATCGAAGACCTGTACGACGTGTCGCTGACCGATGTCGGTGCGCTGGCGTATCGGCGCGCTCCTCTCGATCTGGCGGTCATCCTGGCAACCGTGCTGGACGGCTTGCACGCGCGCTTTGCCGCCGCGCAGCTGCAGCTGCAGGCGCAGATCGATGCCGGTCCGCTGCAGGTGGACGGCGACGAGCGCCGTCTGCAGCAACTGCTGGGCAACCTGCTGGAAAACACGTTGCGCTACACCGACGCCGGCGGCACGGTGCAGGTGCGCTGCGTGCGCCGCGGCGCGGTGCTGGAGCTGGTGGTCGAAGACAGCGCGCCAGGCGTGGATGCGGACAAGCGCGCGCGCTTGTTCGAACGCTTTTACCGCACCGAGGCCTCGCGCAATCGTGCCAGCGGCGGCAGCGGCCTGGGGCTGGCGATCTGCCGCAACATTGCCGAGGCCCACGGCGGCTCGATCCACGCCGAGGCGTCCGCACTGGGCGGGCTGCGCATGGTGCTGCGCTTGCCGGCGCTGGCCGCATGAGCAGCGCGTCCCCGCTCGGGCATGTGCTGATCGTCGAGGACGAACCGCGCCTGGCCGCGGTGTTGGGCGAGTACCTGCATGCGGCCGGCTATTCGCACGACTGGATCGCCGATGGCGCGCAAGCGCTGGGCGCATTCCGCGCACAGCAGCCGGACCTGGTGTTGCTGGACCTGATGCTGCCCAACCGCGGCGGCCTGGACATCTGCCGCGACCTGCGCAAGGAAAGCGCGGTGCCAGTGATCATGGTCACTGCGCGCGTGGAGGAAATCGACCGCCTGCTGGGCCTGGAGATCGGTGCGGACGACTACATCTGCAAGCCCTTCAGCCCGCGCGAAGTGGTGGCGCGCGTCCAGGCCGTGTTGCGCCGTCATCGTCACGACCCGCACGGCGCACCGGCACCGGGCCTGCAGATCGACGAAGACGCCTGTCGTGCCAGCGTGCATGGCCGCGTCCTGGACCTGACCCAGGTCGAATTCCGCCTGCTGCGCACCCTCGCCGCCGCCCCGGGGCGGGTGTACTCGCGCGAGCAACTGATGGGCCGGCTCTACGCCGACCACCGCATCGTCACCGACCGCACAGTCGACAGCCACGTCAAGAATCTGCGCCGCAAGCTCGCCGACGCCGGCGGCGAGGACTGGGTCCGCTCGGTCTATGGGGCGGGGTATCGGTTTGAGCCGTGA
>CGX01
TCAGTCGGCCTTGGGCGCCGTCGCGGCGGTGTCCTGCGGGGATGGCGAGGCGTTGGCGGTCGTGCCGGCTGCAGTGGCCTGGCTCGCTTCCACGGCCTTGACCTCCGCGCCGACCGACACCTTCTGCAGGCCCTGCACGATGACCTTGTCGCCAGCCTTCAATCCCTGGCGCACCACCCACTTGTCGCCGATCGCATCGCCAGTGGTCAGCACCCGCTGCGCGACCTTGTGATCGCTGCCGACCACCATGGCCAACGCCTCGCCCTTGCTGTTGCGGCTGATCGCCTGCTGCGGCACCAGGATGGCCTGTTCGTCCACGGCCATCGACAGCTTCGCGGTGACATACATGCCCGGCAGCAGCACGCGCTCGGGATTGGGCACCACCGCGCGCAGCTTCACCGTGCCGGTGGCGGTATCCACCGCGGCATCCACCACCTCCAACGTGCCGGTGTGCGCATAGGTGCTGCCGTCCTCCAGTTGCAGCGTCACCTCGGCCTTGCCATCCACCGCCTTGAGCTGGCCGGCATCGAGCTGGCGGCGCAACTGCAGCAGCTGTGCGCTGGACTGGGTGAGGTCTACATAGATCGGGTCGAGCTGGTTGATGGTGGCCAGCACCTCGCTCTGGCCGGCGCTGACCAGCGCGCCCGGCGTGTAGCTGGAGGTGCCGATGCGGCCGGACACCGGCGCGGTGATGCGGGTGTAGTCGAGATTGATGCGCGCGGTCTGCAGCGACGCCTTGGCCGCGACCACCGCCGCCTCGTTCGAGCGCAGCGTGGCCAACGCATCGTCGCCATCCTGCTTGCTGACCGCATCCAGCCCGACCAGGGTCTGGTAGCGCTGCGCCTTGGGCCTGGCCGACAACACCGCCGCCTCGGCCTGCGCCAGATCGCCCTTGGCGGTGTCGTATGCGGCCCGGTAGCTGGCCGGATCGATCTCGTACAGCACCTGCCCGGCCTGGACGTCCTGGCCTTCGGTGAACAGCCGCTTGCGCAGAATGCCGCCGACCTGCGGGCGCACGTCCGCGGTGACGTAGGCCACGGTGCGGCCGGACAAGGTCTGGTCCACGGCCAGCCGCTGCACCTTCAGCGTCTGCACGCCGACCTGCGTCTGCGGCATCTGCGGCGGCTGCCTGGAGGAACACGCGACCATGAGCGTGGCCACGGCCGCAAGCAGCAGCCAGCGCAGGGACGCAGTGCGAAAACGATGGGCGGCGACGGGCAGCATGCGGCGAACTCACGGTTTATCCGAAGGTGGCCACGCTACGGCGCGAATGTGCAGCAAATTTGGAGATTGCCGGCAGCGGCGTCGATTCGCTTGATTTCCCCTGGCCCGACCCGGCTAATACGCAGCAGCTGCGGTTACCGCGCTTCGCATCACCTCTTCGATGAAACTGGGTATCACCGCCAAGCTGTTTCTCGCCATCCTCGCCGCGTGCGTGGCCGTACTGCTGATCAACGGCATCGCGGTGCAGGCCTTCGTCAAACGCCAATTCCTGGACTACCTCAACGAACAGGGCGTGGAGCGCATGCAGGAGACCTTGCCGCGGGTCAGGGCCGAATACGCGCGGCACGGCAGCTGGGAGTTCGTGCGCGACAACCCCGATGCCTGGTTCGTGCTGATGCGCCCGGAGCGTGGCCCCGGCCCGCCGCGCGAGGCACCGCCGATTTCCGACCAGACCGGTGCGGTGTTTCGCTTCGCACTGCTCGACCAGGACTATAGGCCGGTGATCGGCAATCCGGAGGTCGGCCGCCACGACATCCTGCGCCCGGTGGTGGTTGGTGGCCGCACTGTCGGCTGGATGGCGATGCTGCCGTTCCAGAAGGCGCTGGCGGCGGCGGACGCGCGCTTCTACGCCGCGCAGCAACGCGCGTGGTGGGCGATCGGCGGCGCCTGCCTGCTAGTCGCCGCACTGCTCGGCTGGCTGTTGTCGCGCACCTTGCTGCGGCGCCTGCGTGGCCTGACCCAGGCCACCCACCTGCTCGCTGCGGGCGACTACGCCACCCGCATCGACGCCGCCGCGCGCGACGAACTGGGTCAGCTGGCGCGCGATTTCAACCTGCTGGCGCAAGCGCTGGAGCACAACGAACGCGCGCGGCGCGACTTCATGGCCGACATCTCCCATGAGCTGCGCACACCGCTGGCGGTCCTGCGCGCGGAACTGGAAGCGCTGCAGGACGGCATCCGGCCGATGACACCCAACTCGCTGGGGTCGCTGCACCAGCAGGTCGGCCAGCTGGGCAAGCTGATCGAAGACCTGTACGACGTGTCGCTGACCGATGTCGGTGCGCTGGCGTATCGGCGCGCTCCTCTCGATCTGGCGGTCATCCTGGCAACCGTGCTGGACGGCTTGCACGCGCGCTTTGCCGCCGCGCAGCTGCAGCTGCAGGCGCAGATCGATGCCGGTCCGCTGCAGGTGGACGGCGACGAGCGCCGTCTGCAGCAACTGCTGGGCAACCTGCTGGAAAACACGTTGCGCTACACCGACGCCGGCGGCACGGTGCAGGTGCGCTGCGTGCGCCGCGGCGCGGTGCTGGAGCTGGTGGTCGAAGACAGCGCGCCAGGCGTGGATGCGGACAAGCGCGCGCGCTTGTTCGAACGCTTTTACCGCACCGAGGCCTCGCGCAATCGTGCCAGCGGCGGCAGCGGCCTGGGGCTGGCGATCTGCCGCAACATTGCCGAGGCCCACGGCGGCTCGATCCACGCCGAGGCGTCCGCACTGGGCGGGCTGCGCATGGTGCTGCGCTTGCCGGCGCTGGCCGCATGAGCAGCGCGTCCCCGCTCGGGCATGTGCTGATCGTCGAGGACGAACCGCGCCTGGCCGCGGTGTTGGGCGAGTACCTGCATGCGGCCGGCTATTCGCACGACTGGATCGCCGATGGCGCGCAAGCGCTGGGCGCATTCCGCGCACAGCAGCCGGACCTGGTGTTGCTGGACCTGATGCTGCCCAACCGCGGCGGCCTGGACATCTGCCGCGACCTGCGCAAGGAAAGCGCGGTGCCAGTGATCATGGTCACTGCGCGCGTGGAGGAAATCGACCGCCTGCTGGGCCTGGAGATCGGTGCGGACGACTACATCTGCAAGCCCTTCAGCCCGCGCGAAGTGGTGGCGCGCGTCCAGGCCGTGTTGCGCCGTCATCGTCACGACCCGCACGGCGCACCGGCACCGGGCCTGCAGATCGACGAAGACGCCTGTCGTGCCAGCGTGCATGGCCGCGTCCTGGACCTGACCCAGGTCGAATTCCGCCTGCTGCGCACCCTCGCCGCCGCCCCGGGGCGGGTGTACTCGCGCGAGCAACTGATGGGCCGGCTCTACGCCGACCACCGCATCGTCACCGACCGCACAGTCGACAGCCACGTCAAGAATCTGCGCCGCAAGCTCGCCGACGCCGGCGGCGAGGACTGGGTCCGCTCGGTCTATGGGGCGGGGTATCGGTTTGAGCCGTGA
>CGX04
TCAGTCGGCCTTGGGCGCCGTCGCGGCGGTGTCCTGCGGGGATGGCGAGGCGTTGGCGGTCGTGCCGGCTGCAGTGGCCTGGCTCGCTTCCACGGCCTTGACCTCCGCGCCGACCGACACCTTCTGCAGGCCCTGCACGATGACCTTGTCGCCAGCCTTCAATCCCTGGCGCACCACCCACTTGTCGCCGATCGCATCGCCAGTGGTCAGCACCCGCTGCGCGACCTTGTGATCGCTGCCGACCACCATGGCCAACGCCTCGCCCTTGCTGTTGCGGCTGATCGCCTGCTGCGGCACCAGGATGGCCTGTTCGTCCACGGCCATCGACAGCTTCGCGGTGACATACATGCCCGGCAGCAGCACGCGCTCGGGATTGGGCACCACCGCGCGCAGCTTCACCGTGCCGGTGGCGGTATCCACCGCGGCATCCACCACCTCCAACGTGCCGGTGTGCGCATAGGTGCTGCCGTCCTCCAGTTGCAGCGTCACCTCGGCCTTGCCATCCACCGCCTTGAGCTGGCCGGCATCGAGCTGGCGGCGCAACTGCAGCAGCTGTGCGCTGGACTGGGTGAGGTCTACATAGATCGGGTCGAGCTGGTTGATGGTGGCCAGCACCTCGCTCTGGCCGGCGCTGACCAGCGCGCCCGGCGTGTAGCTGGAGGTGCCGATGCGGCCGGACACCGGCGCGGTGATGCGGGTGTAGTCGAGATTGATGCGCGCGGTCTGCAGCGACGCCTTGGCCGCGACCACCGCCGCCTCGTTCGAGCGCAGCGTGGCCAACGCATCGTCGCCATCCTGCTTGCTGACCGCATCCAGCCCGACCAGGGTCTGGTAGCGCTGCGCCTTGGGCCTGGCCGACAACACCGCCGCCTCGGCCTGCGCCAGATCGCCCTTGGCGGTGTCGTATGCGGCCCGGTAGCTGGCCGGATCGATCTCGTACAGCACCTGCCCGGCCTGGACGTCCTGGCCTTCGGTGAACAGCCGCTTGCGCAGAATGCCGCCGACCTGCGGGCGCACGTCCGCGGTGACGTAGGCCACGGTGCGGCCGGACAAGGTCTGGTCCACGGCCAGCCGCTGCACCTTCAGCGTCTGCACGCCGACCTGCGTCTGCGGCATCTGCGGCGGCTGCCTGGAGGAACACGCGACCATGAGCGTGGCCACGGCCGCAAGCAGCAGCCAGCGCAGGGACGCAGTGCGAAAACGATGGGCGGCGACGGGCAGCATGCGGCGAACTCACGGTTTATCCGAAGGTGGCCACGCTACGGCGCGAATGTGCAGCAAATTTGGAGATTGCCGGCAGCGGCGTCGATTCGCTTGATTTCCCCTGGCCCGACCCGGCTAATACGCAGCAGCTGCGGTTACCGCGCTTCGCATCACCTCTTCGATGAAACTGGGTATCACCGCCAAGCTGTTTCTCGCCATCCTCGCCGCGTGCGTGGCCGTACTGCTGATCAACGGCATCGCGGTGCAGGCCTTCGTCAAACGCCAATTCCTGGACTACCTCAACGAACAGGGCGTGGAGCGCATGCAGGAGACCTTGCCGCGGGTCAGGGCCGAATACGCGCGGCACGGCAGCTGGGAGTTCGTGCGCGACAACCCCGATGCCTGGTTCGTGCTGATGCGCCCGGAGCGTGGCCCCGGCCCGCCGCGCGAGGCACCGCCGATTTCCGACCAGACCGGTGCGGTGTTTCGCTTCGCACTGCTCGACCAGGACTATAGGCCGGTGATCGGCAATCCGGAGGTCGGCCGCCACGACATCCTGCGCCCGGTGGTGGTTGGTGGCCGCACTGTCGGCTGGATGGCGATGCTGCCGTTCCAGAAGGCGCTGGCGGCGGCGGACGCGCGCTTCTACGCCGCGCAGCAACGCGCGTGGTGGGCGATCGGCGGCGCCTGCCTGCTAGTCGCCGCACTGCTCGGCTGGCTGTTGTCGCGCACCTTGCTGCGGCGCCTGCGTGGCCTGACCCAGGCCACCCACCTGCTCGCTGCGGGCGACTACGCCACCCGCATCGACGCCGCCGCGCGCGACGAACTGGGTCAGCTGGCGCGCGATTTCAACCTGCTGGCGCAAGCGCTGGAGCACAACGAACGCGCGCGGCGCGACTTCATGGCCGACATCTCCCATGAGCTGCGCACACCGCTGGCGGTCCTGCGCGCGGAACTGGAAGCGCTGCAGGACGGCATCCGGCCGATGACACCCAACTCGCTGGGGTCGCTGCACCAGCAGGTCGGCCAGCTGGGCAAGCTGATCGAAGACCTGTACGACGTGTCGCTGACCGATGTCGGTGCGCTGGCGTATCGGCGCGCTCCTCTCGATCTGGCGGTCATCCTGGCAACCGTGCTGGACGGCTTGCACGCGCGCTTTGCCGCCGCGCAGCTGCAGCTGCAGGCGCAGATCGATACCGGTCCGCTGCAGGTGGACGGCGACGAGCGCCGTCTGCAGCAACTGCTGGGCAACCTGCTGGAAAACACGTTGCGCTACACCGACGCCGGCGGCACGGTGCAGGTGCGCTGCGTGCGCCGCGGCGCGGTGCTGGAGCTGGTGGTCGAAGACAGCGCGCCAGGCGTGGATGCGGACAAGCGCGCGCGCTTGTTCGAACGCTTTTACCGCACCGAGGCCTCGCGCAATCGTGCCAGCGGCGGCAGCGGCCTGGGGCTGGCGATCTGCCGCAACATTGCCGAGGCCCACGGCGGCTCGATCCACGCCGAGGCGTCCGCACTGGGCGGGCTGCGCATGGTGCTGCGCTTGCCGGCGCTGGCCGCATGAGCAGCGCGTCCCCGCTCGGGCATGTGCTGATCGTCGAGGACGAACCGCGCCTGGCCGCGGTGTTGGGCGAGTACCTGCATGCGGCCGGCTATTCGCACGACTGGATCGCCGATGGCGCGCAAGCGCTGGGCGCATTCCGCGCACAGCAGCCGGACCTGGTGTTGCTGGACCTGATGCTGCCCAACCGCGGCGGCCTGGACATCTGCCGCGACCTGCGCAAGGAAAGCGCGGTGCCAGTGATCATGGTCACTGCGCGCGTGGAGGAAATCGACCGCCTGCTGGGCCTGGAGATCGGTGCGGACGACTACATCTGCAAGCCCTTCAGCCCGCGCGAAGTGGTGGCGCGCGTCCAGGCCGTGTTGCGCCGTCATCGTCACGACCCGCACGGCGCACCGGCACCGGGCCTGCAGATCGACGAAGACGCCTGTCGTGCCAGCGTGCATGGCCGCGTCCTGGACCTGACCCAGGTCGAATTCCGCCTGCTGCGCACCCTCGCCGCCGCCCCGGGGCGGGTGTACTCGCGCGAGCAACTGATGGGCCGGCTCTACGCCGACCACCGCATCGTCACCGACCGCACAGTCGACAGCCACGTCAAGAATCTGCGCCGCAAGCTCGCCGACGCCGGCGGCGAGGACTGGGTCCGCTCGGTCTATGGGGCGGGGTATCGGTTTGAGCCGTGA
>CGX07
TCAGTCGGCCTTGGGCGCCGTCGCGGCGGTGTCCTGCGGGGATGGCGAGGCGTTGGCGGTCGTGCCGGCTGCAGTGGCCTGGCTCGCTTCCACGGCCTTGACCTCCGCGCCGACCGACACCTTCTGCAGGCCCTGCACGATGACCTTGTCGCCAGCCTTCAATCCCTGGCGCACCACCCACTTGTCGCCGATCGCATCGCCAGTGGTCAGCACCCGCTGCGCGACCTTGTGATCGCTGCCGACCACCATGGCCAACGCCTCGCCCTTGCTGTTGCGGCTGATCGCCTGCTGCGGCACCAGGATGGCCTGTTCGTCCACGGCCATCGACAGCTTCGCGGTGACATACATGCCCGGCAGCAGCACGCGCTCGGGATTGGGCACCACCGCGCGCAGCTTCACCGTGCCGGTGGCGGTATCCACCGCGGCATCCACCACCTCCAACGTGCCGGTGTGCGCATAGGTGCTGCCGTCCTCCAGTTGCAGCGTCACCTCGGCCTTGCCATCCACCGCCTTGAGCTGGCCGGCATCGAGCTGGCGGCGCAACTGCAGCAGCTGTGCGCTGGACTGGGTGAGGTCTACATAGATCGGGTCGAGCTGGTTGATGGTGGCCAGCACCTCGCTCTGGCCGGCGCTGACCAGCGCGCCCGGCGTGTAGCTGGAGGTGCCGATGCGGCCGGACACCGGCGCGGTGATGCGGGTGTAGTCGAGATTGATGCGCGCGGTCTGCAGCGACGCCTTGGCCGCGACCACCGCCGCCTCGTTCGAGCGCAGCGTGGCCAACGCATCGTCGCCATCCTGCTTGCTGACCGCATCCAGCCCGACCAGGGTCTGGTAGCGCTGCGCCTTGGGCCTGGCCGACAACACCGCCGCCTCGGCCTGCGCCAGATCGCCCTTGGCGGTGTCGTATGCGGCCCGGTAGCTGGCCGGATCGATCTCGTACAGCACCTGCCCGGCCTGGACGTCCTGGCCTTCGGTGAACAGCCGCTTGCGCAGAATGCCGCCGACCTGCGGGCGCACGTCCGCGGTGACGTAGGCCACGGTGCGGCCGGACAAGGTCTGGTCCACGGCCAGCCGCTGCACCTTCAGCGTCTGCACGCCGACCTGCGTCTGCGGCATCTGCGGCGGCTGCCTGGAGGAACACGCGACCATGAGCGTGGCCACGGCCGCAAGCAGCAGCCAGCGCAGGGACGCAGTGCGAAAACGATGGGCGGCGACGGGCAGCATGCGGCGAACTCACGGTTTATCCGAAGGTGGCCACGCTACGGCGCGAATGTGCAGCAAATTTGGAGATTGCCGGCAGCGGCGTCGATTCGCTTGATTTCCCCTGGCCCGACCCGGCTAATACGCAGCAGCTGCGGTTACCGCGCTTCGCATCACCTCTTCGATGAAACTGGGTATCACCGCCAAGCTGTTTCTCGCCATCCTCGCCGCGTGCGTGGCCGTACTGCTGATCAACGGCATCGCGGTGCAGGCCTTCGTCAAACGCCAATTCCTGGACTACCTCAACGAACAGGGCGTGGAGCGCATGCAGGAGACCTTGCCGCGGGTCAGGGCCGAATACGCGCGGCACGGCAGCTGGGAGTTCGTGCGCGACAACCCCGATGCCTGGTTCGTGCTGATGCGCCCGGAGCGTGGCCCCGGCCCGCCGCGCGAGGCACCGCCGATTTCCGACCAGACCGGTGCGGTGTTTCGCTTCGCACTGCTCGACCAGGACTATAGGCCGGTGATCGGCAATCCGGAGGTCGGCCGCCACGACATCCTGCGCCCGGTGGTGGTTGGTGGCCGCACTGTCGGCTGGATGGCGATGCTGCCGTTCCAGAAGGCGCTGGCGGCGGCGGACGCGCGCTTCTACGCCGCGCAGCAACGCGCGTGGTGGGCGATCGGCGGCGCCTGCCTGCTAGTCGCCGCACTGCTCGGCTGGCTGTTGTCGCGCACCTTGCTGCGGCGCCTGCGTGGCCTGACCCAGGCCACCCACCTGCTCGCTGCGGGCGACTACGCCACCCGCATCGACGCCGCCGCGCGCGACGAACTGGGTCAGCTGGCGCGCGATTTCAACCTGCTGGCGCAAGCGCTGGAGCACAACGAACGCGCGCGGCGCGACTTCATGGCCGACATCTCCCATGAGCTGCGCACACCGCTGGCGGTCCTGCGCGCGGAACTGGAAGCGCTGCAGGACGGCATCCGGCCGATGACACCCAACTCGCTGGGGTCGCTGCACCAGCAGGTCGGCCAGCTGGGCAAGCTGATCGAAGACCTGTACGACGTGTCGCTGACCGATGTCGGTGCGCTGGCGTATCGGCGCGCTCCTCTCGATCTGGCGGTCATCCTGGCAACCGTGCTGGACGGCTTGCACGCGCGCTTTGCCGCCGCGCAGCTGCAGCTGCAGGCGCAGATCGATGCCGGTCCGCTGCAGGTGGACGGCGACGAGCGCCGTCTGCAGCAACTGCTGGGCAACCTGCTGGAAAACACGTTGCGCTACACCGACGCCGGCGGCACGGTGCAGGTGCGCTGCGTGCGCCGCGGCGCGGTGCTGGAGCTGGTGGTCGAAGACAGCGCGCCAGGCGTGGATGCGGACAAGCGCGCGCGCTTGTTCGAACGCTTTTACCGCACCGAGGCCTCGCGCAATCGTGCCAGCGGCGGCAGCGGCCTGGGGCTGGCGATCTGCCGCAACATTGCCGAGGCCCACGGCGGCTCGATCCACGCCGAGGCGTCCGCACTGGGCGGGCTGCGCATGGTGCTGCGCTTGCCGGCGCTGGCCGCATGAGCAGCGCGTCCCCGCTCGGGCATGTGCTGATCGTCGAGGACGAACCGCGCCTGGCCGCGGTGTTGGGCGAGTACCTGCATGCGGCCGGCTATTCGCACGACTGGATCGCCGATGGCGCGCAAGCGCTGGGCGCATTCCGCGCACAGCAGCCGGACCTGGTGTTGCTGGACCTGATGCTGCCCAACCGCGGCGGCCTGGACATCTGCCGCGACCTGCGCAAGGAAAGCGCGGTGCCAGTGATCATGGTCACTGCGCGCGTGGAGGAAATCGACCGCCTGCTGGGCCTGGAGATCGGTGCGGACGACTACATCTGCAAGCCCTTCAGCCCGCGCGAAGTGGTGGCGCGCGTCCAGGCCGTGTTGCGCCGTCATCGTCACGACCCGCACGGCGCACCGGCACCGGGCCTGCAGATCGACGAAGACGCCTGTCGTGCCAGCGTGCATGGCCGCGTCCTGGACCTGACCCAGGTCGAATTCCGCCTGCTGCGCACCCTCGCCGCCGCCCCGGGGCGGGTGTACTCGCGCGAGCAACTGATGGGCCGGCTCTACGCCGACCACCGCATCGTCACCGACCGCACAGTCGACAGCCACGTCAAGAATCTGCGCCGCAAGCTCGCCGACGCCGGCGGCGAGGACTGGGTCCGCTCGGTCTATGGGGCGGGGTATCGGTTTGAGCCGTGA
>CGX11
TCAGTCGGCCTTGGGCGCCGTCGCGGCGGTGTCCTGCGGGGATGGCGAGGCGTTGGCGGTCGTGCCGGCTGCAGTGGCCTGGCTCGCTTCCACGGCCTTGACCTCCGCGCCGACCGACACCTTCTGCAGGCCCTGCACGATGACCTTGTCGCCAGCCTTCAATCCCTGGCGCACCACCCACTTGTCGCCGATCGCATCGCCAGTGGTCAGCACCCGCTGCGCGACCTTGTGATCGCTGCCGACCACCATGGCCAACGCCTCGCCCTTGCTGTTGCGGCTGATCGCCTGCTGCGGCACCAGGATGGCCTGTTCGTCCACGGCCATCGACAGCTTCGCGGTGACATACATGCCCGGCAGCAGCACGCGCTCGGGATTGGGCACCACCGCGCGCAGCTTCACCGTGCCGGTGGCGGTATCCACCGCGGCATCCACCACCTCCAACGTGCCGGTGTGCGCATAGGTGCTGCCGTCCTCCAGTTGCAGCGTCACCTCGGCCTTGCCATCCACCGCCTTGAGCTGGCCGGCATCGAGCTGGCGGCGCAACTGCAGCAGCTGTGCGCTGGACTGGGTGAGGTCTACATAGATCGGGTCGAGCTGGTTGATGGTGGCCAGCACCTCGCTCTGGCCGGCGCTGACCAGCGCGCCCGGCGTGTAGCTGGAGGTGCCGATGCGGCCGGACACCGGCGCGGTGATGCGGGTGTAGTCGAGATTGATGCGCGCGGTCTGCAGCGACGCCTTGGCCGCGACCACCGCCGCCTCGTTCGAGCGCAGCGTGGCCAACGCATCGTCGCCATCCTGCTTGCTGACCGCATCCAGCCCGACCAGGGTCTGGTAGCGCTGCGCCTTGGGCCTGGCCGACAACACCGCCGCCTCGGCCTGCGCCAGATCGCCCTTGGCGGTGTCGTATGCGGCCCGGTAGCTGGCCGGATCGATCTCGTACAGCACCTGCCCGGCCTGGACGTCCTGGCCTTCGGTGAACAGCCGCTTGCGCAGAATGCCGCCGACCTGCGGGCGCACGTCCGCGGTGACGTAGGCCACGGTGCGGCCGGACAAGGTCTGGTCCACGGCCAGCCGCTGCACCTTCAGCGTCTGCACGCCGACCTGCGTCTGCGGCATCTGCGGCGGCTGCCTGGAGGAACACGCGACCATGAGCGTGGCCACGGCCGCAAGCAGCAGCCAGCGCAGGGACGCAGTGCGAAAACGATGGGCGGCGACGGGCAGCATGCGGCGAACTCACGGTTTATCCGAAGGTGGCCACGCTACGGCGCGAATGTGCAGCAAATTTGGAGATTGCCGGCAGCGGCGTCGATTCGCTTGATTTCCCCTGGCCCGACCCGGCTAATACGCAGCAGCTGCGGTTACCGCGCTTCGCATCACCTCTTCGATGAAACTGGGTATCACCGCCAAGCTGTTTCTCGCCATCCTCGCCGCGTGCGTGGCCGTACTGCTGATCAACGGCATCGCGGTGCAGGCCTTCGTCAAACGCCAATTCCTGGACTACCTCAACGAACAGGGCGTGGAGCGCATGCAGGAGACCTTGCCGCGGGTCAGGGCCGAATACGCGCGGCACGGCAGCTGGGAGTTCGTGCGCGACAACCCCGATGCCTGGTTCGTGCTGATGCGCCCGGAGCGTGGCCCCGGCCCGCCGCGCGAGGCACCGCCGATTTCCGACCAGACCGGTGCGGTGTTTCGCTTCGCACTGCTCGACCAGGACTATAGGCCGGTGATCGGCAATCCGGAGGTCGGCCGCCACGACATCCTGCGCCCGGTGGTGGTTGGTGGCCGCACTGTCGGCTGGATGGCGATGCTGCCGTTCCAGAAGGCGCTGGCGGCGGCGGACGCGCGCTTCTACGCCGCGCAGCAACGCGCGTGGTGGGCGATCGGCGGCGCCTGCCTGCTAGTCGCCGCACTGCTCGGCTGGCTGTTGTCGCGCACCTTGCTGCGGCGCCTGCGTGGCCTGACCCAGGCCACCCACCTGCTCGCTGCGGGCGACTACGCCACCCGCATCGACGCCGCCGCGCGCGACGAACTGGGTCAGCTGGCGCGCGATTTCAACCTGCTGGCGCAAGCGCTGGAGCACAACGAACGCGCGCGGCGCGACTTCATGGCCGACATCTCCCATGAGCTGCGCACACCGCTGGCGGTCCTGCGCGCGGAACTGGAAGCGCTGCAGGACGGCATCCGGCCGATGACACCCAACTCGCTGGGGTCGCTGCACCAGCAGGTCGGCCAGCTGGGCAAGCTGATCGAAGACCTGTACGACGTGTCGCTGACCGATGTCGGTGCGCTGGCGTATCGGCGCGCTCCTCTCGATCTGGCGGTCATCCTGGCAACCGTGCTGGACGGCTTGCACGCGCGCTTTGCCGCCGCGCAGCTGCAGCTGCAGGCGCAGATCGATGCCGGTCCGCTGCAGGTGGACGGCGACGAGCGCCGTCTGCAGCAACTGCTGGGCAACCTGCTGGAAAACACGTTGCGCTACACCGACGCCGGCGGCACGGTGCAGGTGCGCTGCGTGCGCCGCGGCGCGGTGCTGGAGCTGGTGGTCGAAGACAGCGCGCCAGGCGTGGATGCGGACAAGCGCGCGCGCTTGTTCGAACGCTTTTACCGCACCGAGGCCTCGCGCAATCGTGCCAGCGGCGGCAGCGGCCTGGGGCTGGCGATCTGCCGCAACATTGCCGAGGCCCACGGCGGCTCGATCCACGCCGAGGCGTCCGCACTGGGCGGGCTGCGCATGGTGCTGCGCTTGCCGGCGCTGGCCGCATGAGCAGCGCGTCCCCGCTCGGGCATGTGCTGATCGTCGAGGACGAACCGCGCCTGGCCGCGGTGTTGGGCGAGTACCTGCATGCGGCCGGCTATTCGCACGACTGGATCGCCGATGGCGCGCAAGCGCTGGGCGCATTCCGCGCACAGCAGCCGGACCTGGTGTTGCTGGACCTGATGCTGCCCAACCGCGGCGGCCTGGACATCTGCCGCGACCTGCGCAAGGAAAGCGCGGTGCCAGTGATCATGGTCACTGCGCGCGTGGAGGAAATCGACCGCCTGCTGGGCCTGGAGATCGGTGCGGACGACTACATCTGCAAGCCCTTCAGCCCGCGCGAAGTGGTGGCGCGCGTCCAGGCCGTGTTGCGCCGTCATCGTCACGACCCGCACGGCGCACCGGCACCGGGCCTGCAGATCGACGAAGACGCCTGTCGTGCCAGCGTGCATGGCCGCGTCCTGGACCTGACCCAGGTCGAATTCCGCCTGCTGCGCACCCTCGCCGCCGCCCCGGGGCGGGTGTACTCGCGCGAGCAACTGATGGGCCGGCTCTACGCCGACCACCGCATCGTCACCGACCGCACAGTCGACAGCCACGTCAAGAATCTGCGCCGCAAGCTCGCCGACGCCGGCGGCGAGGACTGGGTCCGCTCGGTCTATGGGGCGGGGTATCGGTTTGAGCCGTGA
>CGX13
TCAGTCGGCCTTGGGCGCCGTCGCGGCGGTGTCCTGCGGGGATGGCGAGGCGTTGGCGGTCGTGCCGGCTGCAGTGGCCTGGCTCGCTTCCACGGCCTTGACCTCCGCGCCGACCGACACCTTCTGCAGGCCCTGCACGATGACCTTGTCGCCAGCCTTCAATCCCTGGCGCACCACCCACTTGTCGCCGATCGCATCGCCAGTGGTCAGCACCCGCTGCGCGACCTTGTGATCGCTGCCGACCACCATGGCCAACGCCTCGCCCTTGCTGTTGCGGCTGATCGCCTGCTGCGGCACCAGGATGGCCTGTTCGTCCACGGCCATCGACAGCTTCGCGGTGACATACATGCCCGGCAGCAGCACGCGCTCGGGATTGGGCACCACCGCGCGCAGCTTCACCGTGCCGGTGGCGGTATCCACCGCGGCATCCACCACCTCCAACGTGCCGGTGTGCGCATAGGTGCTGCCGTCCTCCAGTTGCAGCGTCACCTCGGCCTTGCCATCCACCGCCTTGAGCTGGCCGGCATCGAGCTGGCGGCGCAACTGCAGCAGCTGTGCGCTGGACTGGGTGAGGTCTACATAGATCGGGTCGAGCTGGTTGATGGTGGCCAGCACCTCGCTCTGGCCGGCGCTGACCAGCGCGCCCGGCGTGTAGCTGGAGGTGCCGATGCGGCCGGACACCGGCGCGGTGATGCGGGTGTAGTCGAGATTGATGCGCGCGGTCTGCAGCGACGCCTTGGCCGCGACCACCGCCGCCTCGTTCGAGCGCAGCGTGGCCAACGCATCGTCGCCATCCTGCTTGCTGACCGCATCCAGCCCGACCAGGGTCTGGTAGCGCTGCGCCTTGGGCCTGGCCGACAACACCGCCGCCTCGGCCTGCGCCAGATCGCCCTTGGCGGTGTCGTATGCGGCCCGGTAGCTGGCCGGATCGATCTCGTACAGCACCTGCCCGGCCTGGACGTCCTGGCCTTCGGTGAACAGCCGCTTGCGCAGAATGCCGCCGACCTGCGGGCGCACGTCCGCGGTGACGTAGGCCACGGTGCGGCCGGACAAGGTCTGGTCCACGGCCAGCCGCTGCACCTTCAGCGTCTGCACGCCGACCTGCGTCTGCGGCATCTGCGGCGGCTGCCTGGAGGAACACGCGACCATGAGCGTGGCCACGGCCGCAAGCAGCAGCCAGCGCAGGGACGCAGTGCGAAAACGATGGGCGGCGACGGGCAGCATGCGGCGAACTCACGGTTTATCCGAAGGTGGCCACGCTACGGCGCGAATGTGCAGCAAATTTGGAGATTGCCGGCAGCGGCGTCGATTCGCTTGATTTCCCCTGGCCCGACCCGGCTAATACGCAGCAGCTGCGGTTACCGCGCTTCGCATCACCTCTTCGATGAAACTGGGTATCACCGCCAAGCTGTTTCTCGCCATCCTCGCCGCGTGCGTGGCCGTACTGCTGATCAACGGCATCGCGGTGCAGGCCTTCGTCAAACGCCAATTCCTGGACTACCTCAACGAACAGGGCGTGGAGCGCATGCAGGAGACCTTGCCGCGGGTCAGGGCCGAATACGCGCGGCACGGCAGCTGGGAGTTCGTGCGCGACAACCCCGATGCCTGGTTCGTGCTGATGCGCCCGGAGCGTGGCCCCGGCCCGCCGCGCGAGGCACCGCCGATTTCCGACCAGACCGGTGCGGTGTTTCGCTTCGCACTGCTCGACCAGGACTATAGGCCGGTGATCGGCAATCCGGAGGTCGGCCGCCACGACATCCTGCGCCCGGTGGTGGTTGGTGGCCGCACTGTCGGCTGGATGGCGATGCTGCCGTTCCAGAAGGCGCTGGCGGCGGCGGACGCGCGCTTCTACGCCGCGCAGCAACGCGCGTGGTGGGCGATCGGCGGCGCCTGCCTGCTAGTCGCCGCACTGCTCGGCTGGCTGTTGTCGCGCACCTTGCTGCGGCGCCTGCGTGGCCTGACCCAGGCCACCCACCTGCTCGCTGCGGGCGACTACGCCACCCGCATCGACGCCGCCGCGCGCGACGAACTGGGTCAGCTGGCGCGCGATTTCAACCTGCTGGCGCAAGCGCTGGAGCACAACGAACGCGCGCGGCGCGACTTCATGGCCGACATCTCCCATGAGCTGCGCACACCGCTGGCGGTCCTGCGCGCGGAACTGGAAGCGCTGCAGGACGGCATCCGGCCGATGACACCCAACTCGCTGGGGTCGCTGCACCAGCAGGTCGGCCAGCTGGGCAAGCTGATCGAAGACCTGTACGACGTGTCGCTGACCGATGTCGGTGCGCTGGCGTATCGGCGCGCTCCTCTCGATCTGGCGGTCATCCTGGCAACCGTGCTGGACGGCTTGCACGCGCGCTTTGCCGCCGCGCAGCTGCAGCTGCAGGCGCAGATCGATGCCGGTCCGCTGCAGGTGGACGGCGACGAGCGCCGTCTGCAGCAACTGCTGGGCAACCTGCTGGAAAACACGTTGCGCTACACCGACGCCGGCGGCACGGTGCAGGTGCGCTGCGTGCGCCGCGGCGCGGTGCTGGAGCTGGTGGTCGAAGACAGCGCGCCAGGCGTGGATGCGGACAAGCGCGCGCGCTTGTTCGAACGCTTTTACCGCACCGAGGCCTCGCGCAATCGTGCCAGCGGCGGCAGCGGCCTGGGGCTGGCGATCTGCCGCAACATTGCCGAGGCCCACGGCGGCTCGATCCACGCCGAGGCGTCCGCACTGGGCGGGCTGCGCATGGTGCTGCGCTTGCCGGCGCTGGCCGCATGAGCAGCGCGTCCCCGCTCGGGCATGTGCTGATCGTCGAGGACGAACCGCGCCTGGCCGCGGTGTTGGGCGAGTACCTGCATGCGGCCGGCTATTCGCACGACTGGATCGCCGATGGCGCGCAAGCGCTGGGCGCATTCCGCGCACAGCAGCCGGACCTGGTGTTGCTGGACCTGATGCTGCCCAACCGCGGCGGCCTGGACATCTGCCGCGACCTGCGCAAGGAAAGCGCGGTGCCAGTGATCATGGTCACTGCGCGCGTGGAGGAAATCGACCGCCTGCTGGGCCTGGAGATCGGTGCGGACGACTACATCTGCAAGCCCTTCAGCCCGCGCGAAGTGGTGGCGCGCGTCCAGGCCGTGTTGCGCCGTCATCGTCACGACCCGCACGGCGCACCGGCACCGGGCCTGCAGATCGACGAAGACGCCTGTCGTGCCAGCGTGCATGGCCGCGTCCTGGACCTGACCCAGGTCGAATTCCGCCTGCTGCGCACCCTCGCCGCCGCCCCGGGGCGGGTGTACTCGCGCGAGCAACTGATGGGCCGGCTCTACGCCGACCACCGCATCGTCACCGACCGCACAGTCGACAGCCACGTCAAGAATCTGCGCCGCAAGCTCGCCGACGCCGGCGGCGAGGACTGGGTCCGCTCGGTCTATGGGGCGGGGTATCGGTTTGAGCCGTGA
>CGX15
TCAGTCGGCCTTGGGCGCCGTCGCGGCGGTGTCCTGCGGGGATGGCGAGGCGTTGGCGGTCGTGCCGGCTGCAGTGGCCTGGCTCGCTTCCACGGCCTTGACCTCCGCGCCGACCGACACCTTCTGCAGGCCCTGCACGATGACCTTGTCGCCAGCCTTCAATCCCTGGCGCACCACCCACTTGTCGCCGATCGCATCGCCAGTGGTCAGCACCCGCTGCGCGACCTTGTGATCGCTGCCGACCACCATGGCCAACGCCTCGCCCTTGCTGTTGCGGCTGATCGCCTGCTGCGGCACCAGGATGGCCTGTTCGTCCACGGCCATCGACAGCTTCGCGGTGACATACATGCCCGGCAGCAGCACGCGCTCGGGATTGGGCACCACCGCGCGCAGCTTCACCGTGCCGGTGGCGGTATCCACCGCGGCATCCACCACCTCCAACGTGCCGGTGTGCGCATAGGTGCTGCCGTCCTCCAGTTGCAGCGTCACCTCGGCCTTGCCATCCACCGCCTTGAGCTGGCCGGCATCGAGCTGGCGGCGCAACTGCAGCAGCTGTGCGCTGGACTGGGTGAGGTCTACATAGATCGGGTCGAGCTGGTTGATGGTGGCCAGCACCTCGCTCTGGCCGGCGCTGACCAGCGCGCCCGGCGTGTAGCTGGAGGTGCCGATGCGGCCGGACACCGGCGCGGTGATGCGGGTGTAGTCGAGATTGATGCGCGCGGTCTGCAGCGACGCCTTGGCCGCGACCACCGCCGCCTCGTTCGAGCGCAGCGTGGCCAACGCATCGTCGCCATCCTGCTTGCTGACCGCATCCAGCCCGACCAGGGTCTGGTAGCGCTGCGCCTTGGGCCTGGCCGACAACACCGCCGCCTCGGCCTGCGCCAGATCGCCCTTGGCGGTGTCGTATGCGGCCCGGTAGCTGGCCGGATCGATCTCGTACAGCACCTGCCCGGCCTGGACGTCCTGGCCTTCGGTGAACAGCCGCTTGCGCAGAATGCCGCCGACCTGCGGGCGCACGTCCGCGGTGACGTAGGCCACGGTGCGGCCGGACAAGGTCTGGTCCACGGCCAGCCGCTGCACCTTCAGCGTCTGCACGCCGACCTGCGTCTGCGGCATCTGCGGCGGCTGCCTGGAGGAACACGCGACCATGAGCGTGGCCACGGCCGCAAGCAGCAGCCAGCGCAGGGACGCAGTGCGAAAACGATGGGCGGCGACGGGCAGCATGCGGCGAACTCACGGTTTATCCGAAGGTGGCCACGCTACGGCGCGAATGTGCAGCAAATTTGGAGATTGCCGGCAGCGGCGTCGATTCGCTTGATTTCCCCTGGCCCGACCCGGCTAATACGCAGCAGCTGCGGTTACCGCGCTTCGCATCACCTCTTCGATGAAACTGGGTATCACCGCCAAGCTGTTTCTCGCCATCCTCGCCGCGTGCGTGGCCGTACTGCTGATCAACGGCATCGCGGTGCAGGCCTTCGTCAAACGCCAATTCCTGGACTACCTCAACGAACAGGGCGTGGAGCGCATGCAGGAGACCTTGCCGCGGGTCAGGGCCGAATACGCGCGGCACGGCAGCTGGGAGTTCGTGCGCGACAACCCCGATGCCTGGTTCGTGCTGATGCGCCCGGAGCGTGGCCCCGGCCCGCCGCGCGAGGCACCGCCGATTTCCGACCAGACCGGTGCGGTGTTTCGCTTCGCACTGCTCGACCAGGACTATAGGCCGGTGATCGGCAATCCGGAGGTCGGCCGCCACGACATCCTGCGCCCGGTGGTGGTTGGTGGCCGCACTGTCGGCTGGATGGCGATGCTGCCGTTCCAGAAGGCGCTGGCGGCGGCGGACGCGCGCTTCTACGCCGCGCAGCAACGCGCGTGGTGGGCGATCGGCGGCGCCTGCCTGCTAGTCGCCGCACTGCTCGGCTGGCTGTTGTCGCGCACCTTGCTGCGGCGCCTGCGTGGCCTGACCCAGGCCACCCACCTGCTCGCTGCGGGCGACTACGCCACCCGCATCGACGCCGCCGCGCGCGACGAACTGGGTCAGCTGGCGCGCGATTTCAACCTGCTGGCGCAAGCGCTGGAGCACAACGAACGCGCGCGGCGCGACTTCATGGCCGACATCTCCCATGAGCTGCGCACACCGCTGGCGGTCCTGCGCGCGGAACTGGAAGCGCTGCAGGACGGCATCCGGCCGATGACACCCAACTCGCTGGGGTCGCTGCACCAGCAGGTCGGCCAGCTGGGCAAGCTGATCGAAGACCTGTACGACGTGTCGCTGACCGATGTCGGTGCGCTGGCGTATCGGCGCGCTCCTCTCGATCTGGCGGTCATCCTGGCAACCGTGCTGGACGGCTTGCACGCGCGCTTTGCCGCCGCGCAGCTGCAGCTGCAGGCGCAGATCGATGCCGGTCCGCTGCAGGTGGACGGCGACGAGCGCCGTCTGCAGCAACTGCTGGGCAACCTGCTGGAAAACACGTTGCGCTACACCGACGCCGGCGGCACGGTGCAGGTGCGCTGCGTGCGCCGCGGCGCGGTGCTGGAGCTGGTGGTCGAAGACAGCGCGCCAGGCGTGGATGCGGACAAGCGCGCGCGCTTGTTCGAACGCTTTTACCGCACCGAGGCCTCGCGCAATCGTGCCAGCGGCGGCAGCGGCCTGGGGCTGGCGATCTGCCGCAACATTGCCGAGGCCCACGGCGGCTCGATCCACGCCGAGGCGTCCGCACTGGGCGGGCTGCGCATGGTGCTGCGCTTGCCGGCGCTGGCCGCATGAGCAGCGCGTCCCCGCTCGGGCATGTGCTGATCGTCGAGGACGAACCGCGCCTGGCCGCGGTGTTGGGCGAGTACCTGCATGCGGCCGGCTATTCGCACGACTGGATCGCCGATGGCGCGCAAGCGCTGGGCGCATTCCGCGCACAGCAGCCGGACCTGGTGTTGCTGGACCTGATGCTGCCCAACCGCGGCGGCCTGGACATCTGCCGCGACCTGCGCAAGGAAAGCGCGGTGCCAGTGATCATGGTCACTGCGCGCGTGGAGGAAATCGACCGCCTGCTGGGCCTGGAGATCGGTGCGGACGACTACATCTGCAAGCCCTTCAGCCCGCGCGAAGTGGTGGCGCGCGTCCAGGCCGTGTTGCGCCGTCATCGTCACGACCCGCACGGCGCACCGGCACCGGGCCTGCAGATCGACGAAGACGCCTGTCGTGCCAGCGTGCATGGCCGCGTCCTGGACCTGACCCAGGTCGAATTCCGCCTGCTGCGCACCCTCGCCGCCGCCCCGGGGCGGGTGTACTCGCGCGAGCAACTGATGGGCCGGCTCTACGCCGACCACCGCATCGTCACCGACCGCACAGTCGACAGCCACGTCAAGAATCTGCGCCGCAAGCTCGCCGACGCCGGCGGCGAGGACTGGGTCCGCTCGGTCTATGGGGCGGGGTATCGGTTTGAGCCGTGA
>CGX18
TCAGTCGGCCTTGGGCGCCGTCGCGGCGGTGTCCTGCGGGGATGGCGAGGCGTTGGCGGTCGTGCCGGCTGCAGTGGCCTGGCTCGCTTCCACGGCCTTGACCTCCGCGCCGACCGACACCTTCTGCAGGCCCTGCACGATGACCTTGTCGCCAGCCTTCAATCCCTGGCGCACCACCCACTTGTCGCCGATCGCATCGCCAGTGGTCAGCACCCGCTGCGCGACCTTGTGATCGCTGCCGACCACCATGGCCAACGCCTCGCCCTTGCTGTTGCGGCTGATCGCCTGCTGCGGCACCAGGATGGCCTGTTCGTCCACGGCCATCGACAGCTTCGCGGTGACATACATGCCCGGCAGCAGCACGCGCTCGGGATTGGGCACCACCGCGCGCAGCTTCACCGTGCCGGTGGCGGTATCCACCGCGGCATCCACCACCTCCAACGTGCCGGTGTGCGCATAGGTGCTGCCGTCCTCCAGTTGCAGCGTCACCTCGGCCTTGCCATCCACCGCCTTGAGCTGGCCGGCATCGAGCTGGCGGCGCAACTGCAGCAGCTGTGCGCTGGACTGGGTGAGGTCTACATAGATCGGGTCGAGCTGGTTGATGGTGGCCAGCACCTCGCTCTGGCCGGCGCTGACCAGCGCGCCCGGCGTGTAGCTGGAGGTGCCGATGCGGCCGGACACCGGCGCGGTGATGCGGGTGTAGTCGAGATTGATGCGCGCGGTCTGCAGCGACGCCTTGGCCGCGACCACCGCCGCCTCGTTCGAGCGCAGCGTGGCCAACGCATCGTCGCCATCCTGCTTGCTGACCGCATCCAGCCCGACCAGGGTCTGGTAGCGCTGCGCCTTGGGCCTGGCCGACAACACCGCCGCCTCGGCCTGCGCCAGATCGCCCTTGGCGGTGTCGTATGCGGCCCGGTAGCTGGCCGGATCGATCTCGTACAGCACCTGCCCGGCCTGGACGTCCTGGCCTTCGGTGAACAGCCGCTTGCGCAGAATGCCGCCGACCTGCGGGCGCACGTCCGCGGTGACGTAGGCCACGGTGCGGCCGGACAAGGTCTGGTCCACGGCCAGCCGCTGCACCTTCAGCGTCTGCACGCCGACCTGCGTCTGCGGCATCTGCGGCGGCTGCCTGGAGGAACACGCGACCATGAGCGTGGCCACGGCCGCAAGCAGCAGCCAGCGCAGGGACGCAGTGCGAAAACGATGGGCGGCGACGGGCAGCATGCGGCGAACTCACGGTTTATCCGAAGGTGGCCACGCTACGGCGCGAATGTGCAGCAAATTTGGAGATTGCCGGCAGCGGCGTCGATTCGCTTGATTTCCCCTGGCCCGACCCGGCTAATACGCAGCAGCTGCGGTTACCGCGCTTCGCATCACCTCTTCGATGAAACTGGGTATCACCGCCAAGCTGTTTCTCGCCATCCTCGCCGCGTGCGTGGCCGTACTGCTGATCAACGGCATCGCGGTGCAGGCCTTCGTCAAACGCCAATTCCTGGACTACCTCAACGAACAGGGCGTGGAGCGCATGCAGGAGACCTTGCCGCGGGTCAGGGCCGAATACGCGCGGCACGGCAGCTGGGAGTTCGTGCGCGACAACCCCGATGCCTGGTTCGTGCTGATGCGCCCGGAGCGTGGCCCCGGCCCGCCGCGCGAGGCACCGCCGATTTCCGACCAGACCGGTGCGGTGTTTCGCTTCGCACTGCTCGACCAGGACTATAGGCCGGTGATCGGCAATCCGGAGGTCGGCCGCCACGACATCCTGCGCCCGGTGGTGGTTGGTGGCCGCACTGTCGGCTGGATGGCGATGCTGCCGTTCCAGAAGGCGCTGGCGGCGGCGGACGCGCGCTTCTACGCCGCGCAGCAACGCGCGTGGTGGGCGATCGGCGGCGCCTGCCTGCTAGTCGCCGCACTGCTCGGCTGGCTGTTGTCGCGCACCTTGCTGCGGCGCCTGCGTGGCCTGACCCAGGCCACCCACCTGCTCGCTGCGGGCGACTACGCCACCCGCATCGACGCCGCCGCGCGCGACGAACTGGGTCAGCTGGCGCGCGATTTCAACCTGCTGGCGCAAGCGCTGGAGCACAACGAACGCGCGCGGCGCGACTTCATGGCCGACATCTCCCATGAGCTGCGCACACCGCTGGCGGTCCTGCGCGCGGAACTGGAAGCGCTGCAGGACGGCATCCGGCCGATGACACCCAACTCGCTGGGGTCGCTGCACCAGCAGGTCGGCCAGCTGGGCAAGCTGATCGAAGACCTGTACGACGTGTCGCTGACCGATGTCGGTGCGCTGGCGTATCGGCGCGCTCCTCTCGATCTGGCGGTCATCCTGGCAACCGTGCTGGACGGCTTGCACGCGCGCTTTGCCGCCGCGCAGCTGCAGCTGCAGGCGCAGATCGATGCCGGTCCGCTGCAGGTGGACGGCGACGAGCGCCGTCTGCAGCAACTGCTGGGCAACCTGCTGGAAAACACGTTGCGCTACACCGACGCCGGCGGCACGGTGCAGGTGCGCTGCGTGCGCCGCGGCGCGGTGCTGGAGCTGGTGGTCGAAGACAGCGCGCCAGGCGTGGATGCGGACAAGCGCGCGCGCTTGTTCGAACGCTTTTACCGCACCGAGGCCTCGCGCAATCGTGCCAGCGGCGGCAGCGGCCTGGGGCTGGCGATCTGCCGCAACATTGCCGAGGCCCACGGCGGCTCGATCCACGCCGAGGCGTCCGCACTGGGCGGGCTGCGCATGGTGCTGCGCTTGCCGGCGCTGGCCGCATGAGCAGCGCGTCCCCGCTCGGGCATGTGCTGATCGTCGAGGACGAACCGCGCCTGGCCGCGGTGTTGGGCGAGTACCTGCATGCGGCCGGCTATTCGCACGACTGGATCGCCGATGGCGCGCAAGCGCTGGGCGCATTCCGCGCACAGCAGCCGGACCTGGTGTTGCTGGACCTGATGCTGCCCAACCGCGGCGGCCTGGACATCTGCCGCGACCTGCGCAAGGAAAGCGCGGTGCCAGTGATCATGGTCACTGCGCGCGTGGAGGAAATCGACCGCCTGCTGGGCCTGGAGATCGGTGCGGACGACTACATCTGCAAGCCCTTCAGCCCGCGCGAAGTGGTGGCGCGCGTCCAGGCCGTGTTGCGCCGTCATCGTCACGACCCGCACGGCGCACCGGCACCGGGCCTGCAGATCGACGAAGACGCCTGTCGTGCCAGCGTGCATGGCCGCGTCCTGGACCTGACCCAGGTCGAATTCCGCCTGCTGCGCACCCTCGCCGCCGCCCCGGGGCGGGTGTACTCGCGCGAGCAACTGATGGGCCGGCTCTACGCCGACCACCGCATCGTCACCGACCGCACAGTCGACAGCCACGTCAAGAATCTGCGCCGCAAGCTCGCCGACGCCGGCGGCGAGGACTGGGTCCGCTCGGTCTATGGGGCGGGGTATCGGTTTGAGCCGTGA
>CGX23
TCAGTCGGCCTTGGGCGCCGTCGCGGCGGTGTCCTGCGGGGATGGCGAGGCGTTGGCGGTCGTGCCGGCTGCAGTGGCCTGGCTCGCTTCCACGGCCTTGACCTCCGCGCCGACCGACACCTTCTGCAGGCCCTGCACGATGACCTTGTCGCCAGCCTTCAATCCCTGGCGCACCACCCACTTGTCGCCGATCGCATCGCCAGTGGTCAGCACCCGCTGCGCGACCTTGTGATCGCTGCCGACCACCATGGCCAACGCCTCGCCCTTGCTGTTGCGGCTGATCGCCTGCTGCGGCACCAGGATGGCCTGTTCGTCCACGGCCATCGACAGCTTCGCGGTGACATACATGCCCGGCAGCAGCACGCGCTCGGGATTGGGCACCACCGCGCGCAGCTTCACCGTGCCGGTGGCGGTATCCACCGCGGCATCCACCACCTCCAACGTGCCGGTGTGCGCATAGGTGCTGCCGTCCTCCAGTTGCAGCGTCACCTCGGCCTTGCCATCCACCGCCTTGAGCTGGCCGGCATCGAGCTGGCGGCGCAACTGCAGCAGCTGTGCGCTGGACTGGGTGAGGTCTACATAGATCGGGTCGAGCTGGTTGATGGTGGCCAGCACCTCGCTCTGGCCGGCGCTGACCAGCGCGCCCGGCGTGTAGCTGGAGGTGCCGATGCGGCCGGACACCGGCGCGGTGATGCGGGTGTAGTCGAGATTGATGCGCGCGGTCTGCAGCGACGCCTTGGCCGCGACCACCGCCGCCTCGTTCGAGCGCAGCGTGGCCAACGCATCGTCGCCATCCTGCTTGCTGACCGCATCCAGCCCGACCAGGGTCTGGTAGCGCTGCGCCTTGGGCCTGGCCGACAACACCGCCGCCTCGGCCTGCGCCAGATCGCCCTTGGCGGTGTCGTATGCGGCCCGGTAGCTGGCCGGATCGATCTCGTACAGCACCTGCCCGGCCTGGACGTCCTGGCCTTCGGTGAACAGCCGCTTGCGCAGAATGCCGCCGACCTGCGGGCGCACGTCCGCGGTGACGTAGGCCACGGTGCGGCCGGACAAGGTCTGGTCCACGGCCAGCCGCTGCACCTTCAGCGTCTGCACGCCGACCTGCGTCTGCGGCATCTGCGGCGGCTGCCTGGAGGAACACGCGACCATGAGCGTGGCCACGGCCGCAAGCAGCAGCCAGCGCAGGGACGCAGTGCGAAAACGATGGGCGGCGACGGGCAGCATGCGGCGAACTCACGGTTTATCCGAAGGTGGCCACGCTACGGCGCGAATGTGCAGCAAATTTGGAGATTGCCGGCAGCGGCGTCGATTCGCTTGATTTCCCCTGGCCCGACCCGGCTAATACGCAGCAGCTGCGGTTACCGCGCTTCGCATCACCTCTTCGATGAAACTGGGTATCACCGCCAAGCTGTTTCTCGCCATCCTCGCCGCGTGCGTGGCCGTACTGCTGATCAACGGCATCGCGGTGCAGGCCTTCGTCAAACGCCAATTCCTGGACTACCTCAACGAACAGGGCGTGGAGCGCATGCAGGAGACCTTGCCGCGGGTCAGGGCCGAATACGCGCGGCACGGCAGCTGGGAGTTCGTGCGCGACAACCCCGATGCCTGGTTCGTGCTGATGCGCCCGGAGCGTGGCCCCGGCCCGCCGCGCGAGGCACCGCCGATTTCCGACCAGACCGGTGCGGTGTTTCGCTTCGCACTGCTCGACCAGGACTATAGGCCGGTGATCGGCAATCCGGAGGTCGGCCGCCACGACATCCTGCGCCCGGTGGTGGTTGGTGGCCGCACTGTCGGCTGGATGGCGATGCTGCCGTTCCAGAAGGCGCTGGCGGCGGCGGACGCGCGCTTCTACGCCGCGCAGCAACGCGCGTGGTGGGCGATCGGCGGCGCCTGCCTGCTAGTCGCCGCACTGCTCGGCTGGCTGTTGTCGCGCACCTTGCTGCGGCGCCTGCGTGGCCTGACCCAGGCCACCCACCTGCTCGCTGCGGGCGACTACGCCACCCGCATCGACGCCGCCGCGCGCGACGAACTGGGTCAGCTGGCGCGCGATTTCAACCTGCTGGCGCAAGCGCTGGAGCACAACGAACGCGCGCGGCGCGACTTCATGGCCGACATCTCCCATGAGCTGCGCACACCGCTGGCGGTCCTGCGCGCGGAACTGGAAGCGCTGCAGGACGGCATCCGGCCGATGACACCCAACTCGCTGGGGTCGCTGCACCAGCAGGTCGGCCAGCTGGGCAAGCTGATCGAAGACCTGTACGACGTGTCGCTGACCGATGTCGGTGCGCTGGCGTATCGGCGCGCTCCTCTCGATCTGGCGGTCATCCTGGCAACCGTGCTGGACGGCTTGCACGCGCGCTTTGCCGCCGCGCAGCTGCAGCTGCAGGCGCAGATCGATGCCGGTCCGCTGCAGGTGGACGGCGACGAGCGCCGTCTGCAGCAACTGCTGGGCAACCTGCTGGAAAACACGTTGCGCTACACCGACGCCGGCGGCACGGTGCAGGTGCGCTGCGTGCGCCGCGGCGCGGTGCTGGAGCTGGTGGTCGAAGACAGCGCGCCAGGCGTGGATGCGGACAAGCGCGCGCGCTTGTTCGAACGCTTTTACCGCACCGAGGCCTCGCGCAATCGTGCCAGCGGCGGCAGCGGCCTGGGGCTGGCGATCTGCCGCAACATTGCCGAGGCCCACGGCGGCTCGATCCACGCCGAGGCGTCCGCACTGGGCGGGCTGCGCATGGTGCTGCGCTTGCCGGCGCTGGCCGCATGAGCAGCGCGTCCCCGCTCGGGCATGTGCTGATCGTCGAGGACGAACCGCGCCTGGCCGCGGTGTTGGGCGAGTACCTGCATGCGGCCGGCTATTCGCACGACTGGATCGCCGATGGCGCGCAAGCGCTGGGCGCATTCCGCGCACAGCAGCCGGACCTGGTGTTGCTGGACCTGATGCTGCCCAACCGCGGCGGCCTGGACATCTGCCGCGACCTGCGCAAGGAAAGCGCGGTGCCAGTGATCATGGTCACTGCGCGCGTGGAGGAAATCGACCGCCTGCTGGGCCTGGAGATCGGTGCGGACGACTACATCTGCAAGCCCTTCAGCCCGCGCGAAGTGGTGGCGCGCGTCCAGGCCGTGTTGCGCCGTCATCGTCACGACCCGCACGGCGCACCGGCACCGGGCCTGCAGATCGACGAAGACGCCTGTCGTGCCAGCGTGCATGGCCGCGTCCTGGACCTGACCCAGGTCGAATTCCGCCTGCTGCGCACCCTCGCCGCCGCCCCGGGGCGGGTGTACTCGCGCGAGCAACTGATGGGCCGGCTCTACGCCGACCACCGCATCGTCACCGACCGCACAGTCGACAGCCACGTCAAGAATCTGCGCCGCAAGCTCGCCGACGCCGGCGGCGAGGACTGGGTCCGCTCGGTCTATGGGGCGGGGTATCGGTTTGAGCCGTGA
>CGX29
TCAGTCGGCCTTGGGCGCCGTCGCGGCGGTGTCCTGCGGGGATGGCGAGGCGTTGGCGGTCGTGCCGGCTGCAGTGGCCTGGCTCGCTTCCACGGCCTTGACCTCCGCGCCGACCGACACCTTCTGCAGGCCCTGCACGATGACCTTGTCGCCAGCCTTCAATCCCTGGCGCACCACCCACTTGTCGCCGATCGCATCGCCAGTGGTCAGCACCCGCTGCGCGACCTTGTGATCGCTGCCGACCACCATGGCCAACGCCTCGCCCTTGCTGTTGCGGCTGATCGCCTGCTGCGGCACCAGGATGGCCTGTTCGTCCACGGCCATCGACAGCTTCGCGGTGACATACATGCCCGGCAGCAGCACGCGCTCGGGATTGGGCACCACCGCGCGCAGCTTCACCGTGCCGGTGGCGGTATCCACCGCGGCATCCACCACCTCCAACGTGCCGGTGTGCGCATAGGTGCTGCCGTCCTCCAGTTGCAGCGTCACCTCGGCCTTGCCATCCACCGCCTTGAGCTGGCCGGCATCGAGCTGGCGGCGCAACTGCAGCAGCTGTGCGCTGGACTGGGTGAGGTCTACATAGATCGGGTCGAGCTGGTTGATGGTGGCCAGCACCTCGCTCTGGCCGGCGCTGACCAGCGCGCCCGGCGTGTAGCTGGAGGTGCCGATGCGGCCGGACACCGGCGCGGTGATGCGGGTGTAGTCGAGATTGATGCGCGCGGTCTGCAGCGACGCCTTGGCCGCGACCACCGCCGCCTCGTTCGAGCGCAGCGTGGCCAACGCATCGTCGCCATCCTGCTTGCTGACCGCATCCAGCCCGACCAGGGTCTGGTAGCGCTGCGCCTTGGGCCTGGCCGACAACACCGCCGCCTCGGCCTGCGCCAGATCGCCCTTGGCGGTGTCGTATGCGGCCCGGTAGCTGGCCGGATCGATCTCGTACAGCACCTGCCCGGCCTGGACGTCCTGGCCTTCGGTGAACAGCCGCTTGCGCAGAATGCCGCCGACCTGCGGGCGCACGTCCGCGGTGACGTAGGCCACGGTGCGGCCGGACAAGGTCTGGTCCACGGCCAGCCGCTGCACCTTCAGCGTCTGCACGCCGACCTGCGTCTGCGGCATCTGCGGCGGCTGCCTGGAGGAACACGCGACCATGAGCGTGGCCACGGCCGCAAGCAGCAGCCAGCGCAGGGACGCAGTGCGAAAACGATGGGCGGCGACGGGCAGCATGCGGCGAACTCACGGTTTATCCGAAGGTGGCCACGCTACGGCGCGAATGTGCAGCAAATTTGGAGATTGCCGGCAGCGGCGTCGATTCGCTTGATTTCCCCTGGCCCGACCCGGCTAATACGCAGCAGCTGCGGTTACCGCGCTTCGCATCACCTCTTCGATGAAACTGGGTATCACCGCCAAGCTGTTTCTCGCCATCCTCGCCGCGTGCGTGGCCGTACTGCTGATCAACGGCATCGCGGTGCAGGCCTTCGTCAAACGCCAATTCCTGGACTACCTCAACGAACAGGGCGTGGAGCGCATGCAGGAGACCTTGCCGCGGGTCAGGGCCGAATACGCGCGGCACGGCAGCTGGGAGTTCGTGCGCGACAACCCCGATGCCTGGTTCGTGCTGATGCGCCCGGAGCGTGGCCCCGGCCCGCCGCGCGAGGCACCGCCGATTTCCGACCAGACCGGTGCGGTGTTTCGCTTCGCACTGCTCGACCAGGACTATAGGCCGGTGATCGGCAATCCGGAGGTCGGCCGCCACGACATCCTGCGCCCGGTGGTGGTTGGTGGCCGCACTGTCGGCTGGATGGCGATGCTGCCGTTCCAGAAGGCGCTGGCGGCGGCGGACGCGCGCTTCTACGCCGCGCAGCAACGCGCGTGGTGGGCGATCGGCGGCGCCTGCCTGCTAGTCGCCGCACTGCTCGGCTGGCTGTTGTCGCGCACCTTGCTGCGGCGCCTGCGTGGCCTGACCCAGGCCACCCACCTGCTCGCTGCGGGCGACTACGCCACCCGCATCGACGCCGCCGCGCGCGACGAACTGGGTCAGCTGGCGCGCGATTTCAACCTGCTGGCGCAAGCGCTGGAGCACAACGAACGCGCGCGGCGCGACTTCATGGCCGACATCTCCCATGAGCTGCGCACACCGCTGGCGGTCCTGCGCGCGGAACTGGAAGCGCTGCAGGACGGCATCCGGCCGATGACACCCAACTCGCTGGGGTCGCTGCACCAGCAGGTCGGCCAGCTGGGCAAGCTGATCGAAGACCTGTACGACGTGTCGCTGACCGATGTCGGTGCGCTGGCGTATCGGCGCGCTCCTCTCGATCTGGCGGTCATCCTGGCAACCGTGCTGGACGGCTTGCACGCGCGCTTTGCCGCCGCGCAGCTGCAGCTGCAGGCGCAGATCGATGCCGGTCCGCTGCAGGTGGACGGCGACGAGCGCCGTCTGCAGCAACTGCTGGGCAACCTGCTGGAAAACACGTTGCGCTACACCGACGCCGGCGGCACGGTGCAGGTGCGCTGCGTGCGCCGCGGCGCGGTGCTGGAGCTGGTGGTCGAAGACAGCGCGCCAGGCGTGGATGCGGACAAGCGCGCGCGCTTGTTCGAACGCTTTTACCGCACCGAGGCCTCGCGCAATCGTGCCAGCGGCGGCAGCGGCCTGGGGCTGGCGATCTGCCGCAACATTGCCGAGGCCCACGGCGGCTCGATCCACGCCGAGGCGTCCGCACTGGGCGGGCTGCGCATGGTGCTGCGCTTGCCGGCGCTGGCCGCATGAGCAGCGCGTCCCCGCTCGGGCATGTGCTGATCGTCGAGGACGAACCGCGCCTGGCCGCGGTGTTGGGCGAGTACCTGCATGCGGCCGGCTATTCGCACGACTGGATCGCCGATGGCGCGCAAGCGCTGGGCGCATTCCGCGCACAGCAGCCGGACCTGGTGTTGCTGGACCTGATGCTGCCCAACCGCGGCGGCCTGGACATCTGCCGCGACCTGCGCAAGGAAAGCGCGGTGCCAGTGATCATGGTCACTGCGCGCGTGGAGGAAATCGACCGCCTGCTGGGCCTGGAGATCGGTGCGGACGACTACATCTGCAAGCCCTTCAGCCCGCGCGAAGTGGTGGCGCGCGTCCAGGCCGTGTTGCGCCGTCATCGTCACGACCCGCACGGCGCACCGGCACCGGGCCTGCAGATCGACGAAGACGCCTGTCGTGCCAGCGTGCATGGCCGCGTCCTGGACCTGACCCAGGTCGAATTCCGCCTGCTGCGCACCCTCGCCGCCGCCCCGGGGCGGGTGTACTCGCGCGAGCAACTGATGGGCCGGCTCTACGCCGACCACCGCATCGTCACCGACCGCACAGTCGACAGCCACGTCAAGAATCTGCGCCGCAAGCTCGCCGACGCCGGCGGCGAGGACTGGGTCCGCTCGGTCTATGGGGCGGGGTATCGGTTTGAGCCGTGA
>CGX33
TCAGTCGGCCTTGGGCGCCGTCGCGGCGGTGTCCTGCGGGGATGGCGAGGCGTTGGCGGTCGTGCCGGCTGCAGTGGCCTGGCTCGCTTCCACGGCCTTGACCTCCGCGCCGACCGACACCTTCTGCAGGCCCTGCACGATGACCTTGTCGCCAGCCTTCAATCCCTGGCGCACCACCCACTTGTCGCCGATCGCATCGCCAGTGGTCAGCACCCGCTGCGCGACCTTGTGATCGCTGCCGACCACCATGGCCAACGCCTCGCCCTTGCTGTTGCGGCTGATCGCCTGCTGCGGCACCAGGATGGCCTGTTCGTCCACGGCCATCGACAGCTTCGCGGTGACATACATGCCCGGCAGCAGCACGCGCTCGGGATTGGGCACCACCGCGCGCAGCTTCACCGTGCCGGTGGCGGTATCCACCGCGGCATCCACCACCTCCAACGTGCCGGTGTGCGCATAGGTGCTGCCGTCCTCCAGTTGCAGCGTCACCTCGGCCTTGCCATCCACCGCCTTGAGCTGGCCGGCATCGAGCTGGCGGCGCAACTGCAGCAGCTGTGCGCTGGACTGGGTGAGGTCTACATAGATCGGGTCGAGCTGGTTGATGGTGGCCAGCACCTCGCTCTGGCCGGCGCTGACCAGCGCGCCCGGCGTGTAGCTGGAGGTGCCGATGCGGCCGGACACCGGCGCGGTGATGCGGGTGTAGTCGAGATTGATGCGCGCGGTCTGCAGCGACGCCTTGGCCGCGACCACCGCCGCCTCGTTCGAGCGCAGCGTGGCCAACGCATCGTCGCCATCCTGCTTGCTGACCGCATCCAGCCCGACCAGGGTCTGGTAGCGCTGCGCCTTGGGCCTGGCCGACAACACCGCCGCCTCGGCCTGCGCCAGATCGCCCTTGGCGGTGTCGTATGCGGCCCGGTAGCTGGCCGGATCGATCTCGTACAGCACCTGCCCGGCCTGGACGTCCTGGCCTTCGGTGAACAGCCGCTTGCGCAGAATGCCGCCGACCTGCGGGCGCACGTCCGCGGTGACGTAGGCCACGGTGCGGCCGGACAAGGTCTGGTCCACGGCCAGCCGCTGCACCTTCAGCGTCTGCACGCCGACCTGCGTCTGCGGCATCTGCGGCGGCTGCCTGGAGGAACACGCGACCATGAGCGTGGCCACGGCCGCAAGCAGCAGCCAGCGCAGGGACGCAGTGCGAAAACGATGGGCGGCGACGGGCAGCATGCGGCGAACTCACGGTTTATCCGAAGGTGGCCACGCTACGGCGCGAATGTGCAGCAAATTTGGAGATTGCCGGCAGCGGCGTCGATTCGCTTGATTTCCCCTGGCCCGACCCGGCTAATACGCAGCAGCTGCGGTTACCGCGCTTCGCATCACCTCTTCGATGAAACTGGGTATCACCGCCAAGCTGTTTCTCGCCATCCTCGCCGCGTGCGTGGCCGTACTGCTGATCAACGGCATCGCGGTGCAGGCCTTCGTCAAACGCCAATTCCTGGACTACCTCAACGAACAGGGCGTGGAGCGCATGCAGGAGACCTTGCCGCGGGTCAGGGCCGAATACGCGCGGCACGGCAGCTGGGAGTTCGTGCGCGACAACCCCGATGCCTGGTTCGTGCTGATGCGCCCGGAGCGTGGCCCCGGCCCGCCGCGCGAGGCACCGCCGATTTCCGACCAGACCGGTGCGGTGTTTCGCTTCGCACTGCTCGACCAGGACTATAGGCCGGTGATCGGCAATCCGGAGGTCGGCCGCCACGACATCCTGCGCCCGGTGGTGGTTGGTGGCCGCACTGTCGGCTGGATGGCGATGCTGCCGTTCCAGAAGGCGCTGGCGGCGGCGGACGCGCGCTTCTACGCCGCGCAGCAACGCGCGTGGTGGGCGATCGGCGGCGCCTGCCTGCTAGTCGCCGCACTGCTCGGCTGGCTGTTGTCGCGCACCTTGCTGCGGCGCCTGCGTGGCCTGACCCAGGCCACCCACCTGCTCGCTGCGGGCGACTACGCCACCCGCATCGACGCCGCCGCGCGCGACGAACTGGGTCAGCTGGCGCGCGATTTCAACCTGCTGGCGCAAGCGCTGGAGCACAACGAACGCGCGCGGCGCGACTTCATGGCCGACATCTCCCATGAGCTGCGCACACCGCTGGCGGTCCTGCGCGCGGAACTGGAAGCGCTGCAGGACGGCATCCGGCCGATGACACCCAACTCGCTGGGGTCGCTGCACCAGCAGGTCGGCCAGCTGGGCAAGCTGATCGAAGACCTGTACGACGTGTCGCTGACCGATGTCGGTGCGCTGGCGTATCGGCGCGCTCCTCTCGATCTGGCGGTCATCCTGGCAACCGTGCTGGACGGCTTGCACGCGCGCTTTGCCGCCGCGCAGCTGCAGCTGCAGGCGCAGATCGATGCCGGTCCGCTGCAGGTGGACGGCGACGAGCGCCGTCTGCAGCAACTGCTGGGCAACCTGCTGGAAAACACGTTGCGCTACACCGACGCCGGCGGCACGGTGCAGGTGCGCTGCGTGCGCCGCGGCGCGGTGCTGGAGCTGGTGGTCGAAGACAGCGCGCCAGGCGTGGATGCGGACAAGCGCGCGCGCTTGTTCGAACGCTTTTACCGCACCGAGGCCTCGCGCAATCGTGCCAGCGGCGGCAGCGGCCTGGGGCTGGCGATCTGCCGCAACATTGCCGAGGCCCACGGCGGCTCGATCCACGCCGAGGCGTCCGCACTGGGCGGGCTGCGCATGGTGCTGCGCTTGCCGGCGCTGGCCGCATGAGCAGCGCGTCCCCGCTCGGGCATGTGCTGATCGTCGAGGACGAACCGCGCCTGGCCGCGGTGTTGGGCGAGTACCTGCATGCGGCCGGCTATTCGCACGACTGGATCGCCGATGGCGCGCAAGCGCTGGGCGCATTCCGCGCACAGCAGCCGGACCTGGTGTTGCTGGACCTGATGCTGCCCAACCGCGGCGGCCTGGACATCTGCCGCGACCTGCGCAAGGAAAGCGCGGTGCCAGTGATCATGGTCACTGCGCGCGTGGAGGAAATCGACCGCCTGCTGGGCCTGGAGATCGGTGCGGACGACTACATCTGCAAGCCCTTCAGCCCGCGCGAAGTGGTGGCGCGCGTCCAGGCCGTGTTGCGCCGTCATCGTCACGACCCGCACGGCGCACCGGCACCGGGCCTGCAGATCGACGAAGACGCCTGTCGTGCCAGCGTGCATGGCCGCGTCCTGGACCTGACCCAGGTCGAATTCCGCCTGCTGCGCACCCTCGCCGCCGCCCCGGGGCGGGTGTACTCGCGCGAGCAACTGATGGGCCGGCTCTACGCCGACCACCGCATCGTCACCGACCGCACAGTCGACAGCCACGTCAAGAATCTGCGCCGCAAGCTCGCCGACGCCGGCGGCGAGGACTGGGTCCGCTCGGTCTATGGGGCGGGGTATCGGTTTGAGCCGTGA
>CGX36
TCAGTCGGCCTTGGGCGCCGTCGCGGCGGTGTCCTGCGGGGATGGCGAGGCGTTGGCGGTCGTGCCGGCTGCAGTGGCCTGGCTCGCTTCCACGGCCTTGACCTCCGCGCCGACCGACACCTTCTGCAGGCCCTGCACGATGACCTTGTCGCCAGCCTTCAATCCCTGGCGCACCACCCACTTGTCGCCGATCGCATCGCCAGTGGTCAGCACCCGCTGCGCGACCTTGTGATCGCTGCCGACCACCATGGCCAACGCCTCGCCCTTGCTGTTGCGGCTGATCGCCTGCTGCGGCACCAGGATGGCCTGTTCGTCCACGGCCATCGACAGCTTCGCGGTGACATACATGCCCGGCAGCAGCACGCGCTCGGGATTGGGCACCACCGCGCGCAGCTTCACCGTGCCGGTGGCGGTATCCACCGCGGCATCCACCACCTCCAACGTGCCGGTGTGCGCATAGGTGCTGCCGTCCTCCAGTTGCAGCGTCACCTCGGCCTTGCCATCCACCGCCTTGAGCTGGCCGGCATCGAGCTGGCGGCGCAACTGCAGCAGCTGTGCGCTGGACTGGGTGAGGTCTACATAGATCGGGTCGAGCTGGTTGATGGTGGCCAGCACCTCGCTCTGGCCGGCGCTGACCAGCGCGCCCGGCGTGTAGCTGGAGGTGCCGATGCGGCCGGACACCGGCGCGGTGATGCGGGTGTAGTCGAGATTGATGCGCGCGGTCTGCAGCGACGCCTTGGCCGCGACCACCGCCGCCTCGTTCGAGCGCAGCGTGGCCAACGCATCGTCGCCATCCTGCTTGCTGACCGCATCCAGCCCGACCAGGGTCTGGTAGCGCTGCGCCTTGGGCCTGGCCGACAACACCGCCGCCTCGGCCTGCGCCAGATCGCCCTTGGCGGTGTCGTATGCGGCCCGGTAGCTGGCCGGATCGATCTCGTACAGCACCTGCCCGGCCTGGACGTCCTGGCCTTCGGTGAACAGCCGCTTGCGCAGAATGCCGCCGACCTGCGGGCGCACGTCCGCGGTGACGTAGGCCACGGTGCGGCCGGACAAGGTCTGGTCCACGGCCAGCCGCTGCACCTTCAGCGTCTGCACGCCGACCTGCGTCTGCGGCATCTGCGGCGGCTGCCTGGAGGAACACGCGACCATGAGCGTGGCCACGGCCGCAAGCAGCAGCCAGCGCAGGGACGCAGTGCGAAAACGATGGGCGGCGACGGGCAGCATGCGGCGAACTCACGGTTTATCCGAAGGTGGCCACGCTACGGCGCGAATGTGCAGCAAATTTGGAGATTGCCGGCAGCGGCGTCGATTCGCTTGATTTCCCCTGGCCCGACCCGGCTAATACGCAGCAGCTGCGGTTACCGCGCTTCGCATCACCTCTTCGATGAAACTGGGTATCACCGCCAAGCTGTTTCTCGCCATCCTCGCCGCGTGCGTGGCCGTACTGCTGATCAACGGCATCGCGGTGCAGGCCTTCGTCAAACGCCAATTCCTGGACTACCTCAACGAACAGGGCGTGGAGCGCATGCAGGAGACCTTGCCGCGGGTCAGGGCCGAATACGCGCGGCACGGCAGCTGGGAGTTCGTGCGCGACAACCCCGATGCCTGGTTCGTGCTGATGCGCCCGGAGCGTGGCCCCGGCCCGCCGCGCGAGGCACCGCCGATTTCCGACCAGACCGGTGCGGTGTTTCGCTTCGCACTGCTCGACCAGGACTATAGGCCGGTGATCGGCAATCCGGAGGTCGGCCGCCACGACATCCTGCGCCCGGTGGTGGTTGGTGGCCGCACTGTCGGCTGGATGGCGATGCTGCCGTTCCAGAAGGCGCTGGCGGCGGCGGACGCGCGCTTCTACGCCGCGCAGCAACGCGCGTGGTGGGCGATCGGCGGCGCCTGCCTGCTAGTCGCCGCACTGCTCGGCTGGCTGTTGTCGCGCACCTTGCTGCGGCGCCTGCGTGGCCTGACCCAGGCCACCCACCTGCTCGCTGCGGGCGACTACGCCACCCGCATCGACGCCGCCGCGCGCGACGAACTGGGTCAGCTGGCGCGCGATTTCAACCTGCTGGCGCAAGCGCTGGAGCACAACGAACGCGCGCGGCGCGACTTCATGGCCGACATCTCCCATGAGCTGCGCACACCGCTGGCGGTCCTGCGCGCGGAACTGGAAGCGCTGCAGGACGGCATCCGGCCGATGACACCCAACTCGCTGGGGTCGCTGCACCAGCAGGTCGGCCAGCTGGGCAAGCTGATCGAAGACCTGTACGACGTGTCGCTGACCGATGTCGGTGCGCTGGCGTATCGGCGCGCTCCTCTCGATCTGGCGGTCATCCTGGCAACCGTGCTGGACGGCTTGCACGCGCGCTTTGCCGCCGCGCAGCTGCAGCTGCAGGCGCAGATCGATGCCGGTCCGCTGCAGGTGGACGGCGACGAGCGCCGTCTGCAGCAACTGCTGGGCAACCTGCTGGAAAACACGTTGCGCTACACCGACGCCGGCGGCACGGTGCAGGTGCGCTGCGTGCGCCGCGGCGCGGTGCTGGAGCTGGTGGTCGAAGACAGCGCGCCAGGCGTGGATGCGGACAAGCGCGCGCGCTTGTTCGAACGCTTTTACCGCACCGAGGCCTCGCGCAATCGTGCCAGCGGCGGCAGCGGCCTGGGGCTGGCGATCTGCCGCAACATTGCCGAGGCCCACGGCGGCTCGATCCACGCCGAGGCGTCCGCACTGGGCGGGCTGCGCATGGTGCTGCGCTTGCCGGCGCTGGCCGCATGAGCAGCGCGTCCCCGCTCGGGCATGTGCTGATCGTCGAGGACGAACCGCGCCTGGCCGCGGTGTTGGGCGAGTACCTGCATGCGGCCGGCTATTCGCACGACTGGATCGCCGATGGCGCGCAAGCGCTGGGCGCATTCCGCGCACAGCAGCCGGACCTGGTGTTGCTGGACCTGATGCTGCCCAACCGCGGCGGCCTGGACATCTGCCGCGACCTGCGCAAGGAAAGCGCGGTGCCAGTGATCATGGTCACTGCGCGCGTGGAGGAAATCGACCGCCTGCTGGGCCTGGAGATCGGTGCGGACGACTACATCTGCAAGCCCTTCAGCCCGCGCGAAGTGGTGGCGCGCGTCCAGGCCGTGTTGCGCCGTCATCGTCACGACCCGCACGGCGCACCGGCACCGGGCCTGCAGATCGACGAAGACGCCTGTCGTGCCAGCGTGCATGGCCGCGTCCTGGACCTGACCCAGGTCGAATTCCGCCTGCTGCGCACCCTCGCCGCCGCCCCGGGGCGGGTGTACTCGCGCGAGCAACTGATGGGCCGGCTCTACGCCGACCACCGCATCGTCACCGACCGCACAGTCGACAGCCACGTCAAGAATCTGCGCCGCAAGCTCGCCGACGCCGGCGGCGAGGACTGGGTCCGCTCGGTCTATGGGGCGGGGTATCGGTTTGAGCCGTGA
>CGX44
TCAGTCGGCCTTGGGCGCCGTCGCGGCGGTGTCCTGCGGGGATGGCGAGGCGTTGGCGGTCGTGCCGGCTGCAGTGGCCTGGCTCGCTTCCACGGCCTTGACCTCCGCGCCGACCGACACCTTCTGCAGGCCCTGCACGATGACCTTGTCGCCAGCCTTCAATCCCTGGCGCACCACCCACTTGTCGCCGATCGCATCGCCAGTGGTCAGCACCCGCTGCGCGACCTTGTGATCGCTGCCGACCACCATGGCCAACGCCTCGCCCTTGCTGTTGCGGCTGATCGCCTGCTGCGGCACCAGGATGGCCTGTTCGTCCACGGCCATCGACAGCTTCGCGGTGACATACATGCCCGGCAGCAGCACGCGCTCGGGATTGGGCACCACCGCGCGCAGCTTCACCGTGCCGGTGGCGGTATCCACCGCGGCATCCACCACCTCCAACGTGCCGGTGTGCGCATAGGTGCTGCCGTCCTCCAGTTGCAGCGTCACCTCGGCCTTGCCATCCACCGCCTTGAGCTGGCCGGCATCGAGCTGGCGGCGCAACTGCAGCAGCTGTGCGCTGGACTGGGTGAGGTCTACATAGATCGGGTCGAGCTGGTTGATGGTGGCCAGCACCTCGCTCTGGCCGGCGCTGACCAGCGCGCCCGGCGTGTAGCTGGAGGTGCCGATGCGGCCGGACACCGGCGCGGTGATGCGGGTGTAGTCGAGATTGATGCGCGCGGTCTGCAGCGACGCCTTGGCCGCGACCACCGCCGCCTCGTTCGAGCGCAGCGTGGCCAACGCATCGTCGCCATCCTGCTTGCTGACCGCATCCAGCCCGACCAGGGTCTGGTAGCGCTGCGCCTTGGGCCTGGCCGACAACACCGCCGCCTCGGCCTGCGCCAGATCGCCCTTGGCGGTGTCGTATGCGGCCCGGTAGCTGGCCGGATCGATCTCGTACAGCACCTGCCCGGCCTGGACGTCCTGGCCTTCGGTGAACAGCCGCTTGCGCAGAATGCCGCCGACCTGCGGGCGCACGTCCGCGGTGACGTAGGCCACGGTGCGGCCGGACAAGGTCTGGTCCACGGCCAGCCGCTGCACCTTCAGCGTCTGCACGCCGACCTGCGTCTGCGGCATCTGCGGCGGCTGCCTGGAGGAACACGCGACCATGAGCGTGGCCACGGCCGCAAGCAGCAGCCAGCGCAGGGACGCAGTGCGAAAACGATGGGCGGCGACGGGCAGCATGCGGCGAACTCACGGTTTATCCGAAGGTGGCCACGCTACGGCGCGAATGTGCAGCAAATTTGGAGATTGCCGGCAGCGGCGTCGATTCGCTTGATTTCCCCTGGCCCGACCCGGCTAATACGCAGCAGCTGCGGTTACCGCGCTTCGCATCACCTCTTCGATGAAACTGGGTATCACCGCCAAGCTGTTTCTCGCCATCCTCGCCGCGTGCGTGGCCGTACTGCTGATCAACGGCATCGCGGTGCAGGCCTTCGTCAAACGCCAATTCCTGGACTACCTCAACGAACAGGGCGTGGAGCGCATGCAGGAGACCTTGCCGCGGGTCAGGGCCGAATACGCGCGGCACGGCAGCTGGGAGTTCGTGCGCGACAACCCCGATGCCTGGTTCGTGCTGATGCGCCCGGAGCGTGGCCCCGGCCCGCCGCGCGAGGCACCGCCGATTTCCGACCAGACCGGTGCGGTGTTTCGCTTCGCACTGCTCGACCAGGACTATAGGCCGGTGATCGGCAATCCGGAGGTCGGCCGCCACGACATCCTGCGCCCGGTGGTGGTTGGTGGCCGCACTGTCGGCTGGATGGCGATGCTGCCGTTCCAGAAGGCGCTGGCGGCGGCGGACGCGCGCTTCTACGCCGCGCAGCAACGCGCGTGGTGGGCGATCGGCGGCGCCTGCCTGCTAGTCGCCGCACTGCTCGGCTGGCTGTTGTCGCGCACCTTGCTGCGGCGCCTGCGTGGCCTGACCCAGGCCACCCACCTGCTCGCTGCGGGCGACTACGCCACCCGCATCGACGCCGCCGCGCGCGACGAACTGGGTCAGCTGGCGCGCGATTTCAACCTGCTGGCGCAAGCGCTGGAGCACAACGAACGCGCGCGGCGCGACTTCATGGCCGACATCTCCCATGAGCTGCGCACACCGCTGGCGGTCCTGCGCGCGGAACTGGAAGCGCTGCAGGACGGCATCCGGCCGATGACACCCAACTCGCTGGGGTCGCTGCACCAGCAGGTCGGCCAGCTGGGCAAGCTGATCGAAGACCTGTACGACGTGTCGCTGACCGATGTCGGTGCGCTGGCGTATCGGCGCGCTCCTCTCGATCTGGCGGTCATCCTGGCAACCGTGCTGGACGGCTTGCACGCGCGCTTTGCCGCCGCGCAGCTGCAGCTGCAGGCGCAGATCGATGCCGGTCCGCTGCAGGTGGACGGCGACGAGCGCCGTCTGCAGCAACTGCTGGGCAACCTGCTGGAAAACACGTTGCGCTACACCGACGCCGGCGGCACGGTGCAGGTGCGCTGCGTGCGCCGCGGCGCGGTGCTGGAGCTGGTGGTCGAAGACAGCGCGCCAGGCGTGGATGCGGACAAGCGCGCGCGCTTGTTCGAACGCTTTTACCGCACCGAGGCCTCGCGCAATCGTGCCAGCGGCGGCAGCGGCCTGGGGCTGGCGATCTGCCGCAACATTGCCGAGGCCCACGGCGGCTCGATCCACGCCGAGGCGTCCGCACTGGGCGGGCTGCGCATGGTGCTGCGCTTGCCGGCGCTGGCCGCATGAGCAGCGCGTCCCCGCTCGGGCATGTGCTGATCGTCGAGGACGAACCGCGCCTGGCCGCGGTGTTGGGCGAGTACCTGCATGCGGCCGGCTATTCGCACGACTGGATCGCCGATGGCGCGCAAGCGCTGGGCGCATTCCGCGCACAGCAGCCGGACCTGGTGTTGCTGGACCTGATGCTGCCCAACCGCGGCGGCCTGGACATCTGCCGCGACCTGCGCAAGGAAAGCGCGGTGCCAGTGATCATGGTCACTGCGCGCGTGGAGGAAATCGACCGCCTGCTGGGCCTGGAGATCGGTGCGGACGACTACATCTGCAAGCCCTTCAGCCCGCGCGAAGTGGTGGCGCGCGTCCAGGCCGTGTTGCGCCGTCATCGTCACGACCCGCACGGCGCACCGGCACCGGGCCTGCAGATCGACGAAGACGCCTGTCGTGCCAGCGTGCATGGCCGCGTCCTGGACCTGACCCAGGTCGAATTCCGCCTGCTGCGCACCCTCGCCGCCGCCCCGGGGCGGGTGTACTCGCGCGAGCAACTGATGGGCCGGCTCTACGCCGACCACCGCATCGTCACCGACCGCACAGTCGACAGCCACGTCAAGAATCTGCGCCGCAAGCTCGCCGACGCCGGCGGCGAGGACTGGGTCCGCTCGGTCTATGGGGCGGGGTATCGGTTTGAGCCGTGA
>CGX69
TCAGTCGGCCTTGGGCGCCGTCGCGGCGGTGTCCTGCGGGGATGGCGAGGCGTTGGCGGTCGTGCCGGCTGCAGTGGCCTGGCTCGCTTCCACGGCCTTGACCTCCGCGCCGACCGACACCTTCTGCAGGCCCTGCACGATGACCTTGTCGCCAGCCTTCAATCCCTGGCGCACCACCCACTTGTCGCCGATCGCATCGCCAGTGGTCAGCACCCGCTGCGCGACCTTGTGATCGCTGCCGACCACCATGGCCAACGCCTCGCCCTTGCTGTTGCGGCTGATCGCCTGCTGCGGCACCAGGATGGCCTGTTCGTCCACGGCCATCGACAGCTTCGCGGTGACATACATGCCCGGCAGCAGCACGCGCTCGGGATTGGGCACCACCGCGCGCAGCTTCACCGTGCCGGTGGCGGTATCCACCGCGGCATCCACCACCTCCAACGTGCCGGTGTGCGCATAGGTGCTGCCGTCCTCCAGTTGCAGCGTCACCTCGGCCTTGCCATCCACCGCCTTGAGCTGGCCGGCATCGAGCTGGCGGCGCAACTGCAGCAGCTGTGCGCTGGACTGGGTGAGGTCTACATAGATCGGGTCGAGCTGGTTGATGGTGGCCAGCACCTCGCTCTGGCCGGCGCTGACCAGCGCGCCCGGCGTGTAGCTGGAGGTGCCGATGCGGCCGGACACCGGCGCGGTGATGCGGGTGTAGTCGAGATTGATGCGCGCGGTCTGCAGCGACGCCTTGGCCGCGACCACCGCCGCCTCGTTCGAGCGCAGCGTGGCCAACGCATCGTCGCCATCCTGCTTGCTGACCGCATCCAGCCCGACCAGGGTCTGGTAGCGCTGCGCCTTGGGCCTGGCCGACAACACCGCCGCCTCGGCCTGCGCCAGATCGCCCTTGGCGGTGTCGTATGCGGCCCGGTAGCTGGCCGGATCGATCTCGTACAGCACCTGCCCGGCCTGGACGTCCTGGCCTTCGGTGAACAGCCGCTTGCGCAGAATGCCGCCGACCTGCGGGCGCACGTCCGCGGTGACGTAGGCCACGGTGCGGCCGGACAAGGTCTGGTCCACGGCCAGCCGCTGCACCTTCAGCGTCTGCACGCCGACCTGCGTCTGCGGCATCTGCGGCGGCTGCCTGGAGGAACACGCGACCATGAGCGTGGCCACGGCCGCAAGCAGCAGCCAGCGCAGGGACGCAGTGCGAAAACGATGGGCGGCGACGGGCAGCATGCGGCGAACTCACGGTTTATCCGAAGGTGGCCACGCTACGGCGCGAATGTGCAGCAAATTTGGAGATTGCCGGCAGCGGCGTCGATTCGCTTGATTTCCCCTGGCCCGACCCGGCTAATACGCAGCAGCTGCGGTTACCGCGCTTCGCATCACCTCTTCGATGAAACTGGGTATCACCGCCAAGCTGTTTCTCGCCATCCTCGCCGCGTGCGTGGCCGTACTGCTGATCAACGGCATCGCGGTGCAGGCCTTCGTCAAACGCCAATTCCTGGACTACCTCAACGAACAGGGCGTGGAGCGCATGCAGGAGACCTTGCCGCGGGTCAGGGCCGAATACGCGCGGCACGGCAGCTGGGAGTTCGTGCGCGACAACCCCGATGCCTGGTTCGTGCTGATGCGCCCGGAGCGTGGCCCCGGCCCGCCGCGCGAGGCACCGCCGATTTCCGACCAGACCGGTGCGGTGTTTCGCTTCGCACTGCTCGACCAGGACTATAGGCCGGTGATCGGCAATCCGGAGGTCGGCCGCCACGACATCCTGCGCCCGGTGGTGGTTGGTGGCCGCACTGTCGGCTGGATGGCGATGCTGCCGTTCCAGAAGGCGCTGGCGGCGGCGGACGCGCGCTTCTACGCCGCGCAGCAACGCGCGTGGTGGGCGATCGGCGGCGCCTGCCTGCTAGTCGCCGCACTGCTCGGCTGGCTGTTGTCGCGCACCTTGCTGCGGCGCCTGCGTGGCCTGACCCAGGCCACCCACCTGCTCGCTGCGGGCGACTACGCCACCCGCATCGACGCCGCCGCGCGCGACGAACTGGGTCAGCTGGCGCGCGATTTCAACCTGCTGGCGCAAGCGCTGGAGCACAACGAACGCGCGCGGCGCGACTTCATGGCCGACATCTCCCATGAGCTGCGCACACCGCTGGCGGTCCTGCGCGCGGAACTGGAAGCGCTGCAGGACGGCATCCGGCCGATGACACCCAACTCGCTGGGGTCGCTGCACCAGCAGGTCGGCCAGCTGGGCAAGCTGATCGAAGACCTGTACGACGTGTCGCTGACCGATGTCGGTGCGCTGGCGTATCGGCGCGCTCCTCTCGATCTGGCGGTCATCCTGGCAACCGTGCTGGACGGCTTGCACGCGCGCTTTGCCGCCGCGCAGCTGCAGCTGCAGGCGCAGATCGATACCGGTCCGCTGCAGGTGGACGGCGACGAGCGCCGTCTGCAGCAACTGCTGGGCAACCTGCTGGAAAACACGTTGCGCTACACCGACGCCGGCGGCACGGTGCAGGTGCGCTGCGTGCGCCGCGGCGCGGTGCTGGAGCTGGTGGTCGAAGACAGCGCGCCAGGCGTGGATGCGGACAAGCGCGCGCGCTTGTTCGAACGCTTTTACCGCACCGAGGCCTCGCGCAATCGTGCCAGCGGCGGCAGCGGCCTGGGGCTGGCGATCTGCCGCAACATTGCCGAGGCCCACGGCGGCTCGATCCACGCCGAGGCGTCCGCACTGGGCGGGCTGCGCATGGTGCTGCGCTTGCCGGCGCTGGCCGCATGAGCAGCGCGTCCCCGCTCGGGCATGTGCTGATCGTCGAGGACGAACCGCGCCTGGCCGCGGTGTTGGGCGAGTACCTGCATGCGGCCGGCTATTCGCACGACTGGATCGCCGATGGCGCGCAAGCGCTGGGCGCATTCCGCGCACAGCAGCCGGACCTGGTGTTGCTGGACCTGATGCTGCCCAACCGCGGCGGCCTGGACATCTGCCGCGACCTGCGCAAGGAAAGCGCGGTGCCAGTGATCATGGTCACTGCGCGCGTGGAGGAAATCGACCGCCTGCTGGGCCTGGAGATCGGTGCGGACGACTACATCTGCAAGCCCTTCAGCCCGCGCGAAGTGGTGGCGCGCGTCCAGGCCGTGTTGCGCCGTCATCGTCACGACCCGCACGGCGCACCGGCACCGGGCCTGCAGATCGACGAAGACGCCTGTCGTGCCAGCGTGCATGGCCGCGTCCTGGACCTGACCCAGGTCGAATTCCGCCTGCTGCGCACCCTCGCCGCCGCCCCGGGGCGGGTGTACTCGCGCGAGCAACTGATGGGCCGGCTCTACGCCGACCACCGCATCGTCACCGACCGCACAGTCGACAGCCACGTCAAGAATCTGCGCCGCAAGCTCGCCGACGCCGGCGGCGAGGACTGGGTCCGCTCGGTCTATGGGGCGGGGTATCGGTTTGAGCCGTGA
>CGX71
TCAGTCGGCCTTGGGCGCCGTCGCGGCGGTGTCCTGCGGGGATGGCGAGGCGTTGGCGGTCGTGCCGGCTGCAGTGGCCTGGCTCGCTTCCACGGCCTTGACCTCCGCGCCGACCGACACCTTCTGCAGGCCCTGCACGATGACCTTGTCGCCAGCCTTCAATCCCTGGCGCACCACCCACTTGTCGCCGATCGCATCGCCAGTGGTCAGCACCCGCTGCGCGACCTTGTGATCGCTGCCGACCACCATGGCCAACGCCTCGCCCTTGCTGTTGCGGCTGATCGCCTGCTGCGGCACCAGGATGGCCTGTTCGTCCACGGCCATCGACAGCTTCGCGGTGACATACATGCCCGGCAGCAGCACGCGCTCGGGATTGGGCACCACCGCGCGCAGCTTCACCGTGCCGGTGGCGGTATCCACCGCGGCATCCACCACCTCCAACGTGCCGGTGTGCGCATAGGTGCTGCCGTCCTCCAGTTGCAGCGTCACCTCGGCCTTGCCATCCACCGCCTTGAGCTGGCCGGCATCGAGCTGGCGGCGCAACTGCAGCAGCTGTGCGCTGGACTGGGTGAGGTCTACATAGATCGGGTCGAGCTGGTTGATGGTGGCCAGCACCTCGCTCTGGCCGGCGCTGACCAGCGCGCCCGGCGTGTAGCTGGAGGTGCCGATGCGGCCGGACACCGGCGCGGTGATGCGGGTGTAGTCGAGATTGATGCGCGCGGTCTGCAGCGACGCCTTGGCCGCGACCACCGCCGCCTCGTTCGAGCGCAGCGTGGCCAACGCATCGTCGCCATCCTGCTTGCTGACCGCATCCAGCCCGACCAGGGTCTGGTAGCGCTGCGCCTTGGGCCTGGCCGACAACACCGCCGCCTCGGCCTGCGCCAGATCGCCCTTGGCGGTGTCGTATGCGGCCCGGTAGCTGGCCGGATCGATCTCGTACAGCACCTGCCCGGCCTGGACGTCCTGGCCTTCGGTGAACAGCCGCTTGCGCAGAATGCCGCCGACCTGCGGGCGCACGTCCGCGGTGACGTAGGCCACGGTGCGGCCGGACAAGGTCTGGTCCACGGCCAGCCGCTGCACCTTCAGCGTCTGCACGCCGACCTGCGTCTGCGGCATCTGCGGCGGCTGCCTGGAGGAACACGCGACCATGAGCGTGGCCACGGCCGCAAGCAGCAGCCAGCGCAGGGACGCAGTGCGAAAACGATGGGCGGCGACGGGCAGCATGCGGCGAACTCACGGTTTATCCGAAGGTGGCCACGCTACGGCGCGAATGTGCAGCAAATTTGGAGATTGCCGGCAGCGGCGTCGATTCGCTTGATTTCCCCTGGCCCGACCCGGCTAATACGCAGCAGCTGCGGTTACCGCGCTTCGCATCACCTCTTCGATGAAACTGGGTATCACCGCCAAGCTGTTTCTCGCCATCCTCGCCGCGTGCGTGGCCGTACTGCTGATCAACGGCATCGCGGTGCAGGCCTTCGTCAAACGCCAATTCCTGGACTACCTCAACGAACAGGGCGTGGAGCGCATGCAGGAGACCTTGCCGCGGGTCAGGGCCGAATACGCGCGGCACGGCAGCTGGGAGTTCGTGCGCGACAACCCCGATGCCTGGTTCGTGCTGATGCGCCCGGAGCGTGGCCCCGGCCCGCCGCGCGAGGCACCGCCGATTTCCGACCAGACCGGTGCGGTGTTTCGCTTCGCACTGCTCGACCAGGACTATAGGCCGGTGATCGGCAATCCGGAGGTCGGCCGCCACGACATCCTGCGCCCGGTGGTGGTTGGTGGCCGCACTGTCGGCTGGATGGCGATGCTGCCGTTCCAGAAGGCGCTGGCGGCGGCGGACGCGCGCTTCTACGCCGCGCAGCAACGCGCGTGGTGGGCGATCGGCGGCGCCTGCCTGCTAGTCGCCGCACTGCTCGGCTGGCTGTTGTCGCGCACCTTGCTGCGGCGCCTGCGTGGCCTGACCCAGGCCACCCACCTGCTCGCTGCGGGCGACTACGCCACCCGCATCGACGCCGCCGCGCGCGACGAACTGGGTCAGCTGGCGCGCGATTTCAACCTGCTGGCGCAAGCGCTGGAGCACAACGAACGCGCGCGGCGCGACTTCATGGCCGACATCTCCCATGAGCTGCGCACACCGCTGGCGGTCCTGCGCGCGGAACTGGAAGCGCTGCAGGACGGCATCCGGCCGATGACACCCAACTCGCTGGGGTCGCTGCACCAGCAGGTCGGCCAGCTGGGCAAGCTGATCGAAGACCTGTACGACGTGTCGCTGACCGATGTCGGTGCGCTGGCGTATCGGCGCGCTCCTCTCGATCTGGCGGTCATCCTGGCAACCGTGCTGGACGGCTTGCACGCGCGCTTTGCCGCCGCGCAGCTGCAGCTGCAGGCGCAGATCGATGCCGGTCCGCTGCAGGTGGACGGCGACGAGCGCCGTCTGCAGCAACTGCTGGGCAACCTGCTGGAAAACACGTTGCGCTACACCGACGCCGGCGGCACGGTGCAGGTGCGCTGCGTGCGCCGCGGCGCGGTGCTGGAGCTGGTGGTCGAAGACAGCGCGCCAGGCGTGGATGCGGACAAGCGCGCGCGCTTGTTCGAACGCTTTTACCGCACCGAGGCCTCGCGCAATCGTGCCAGCGGCGGCAGCGGCCTGGGGCTGGCGATCTGCCGCAACATTGCCGAGGCCCACGGCGGCTCGATCCACGCCGAGGCGTCCGCACTGGGCGGGCTGCGCATGGTGCTGCGCTTGCCGGCGCTGGCCGCATGAGCAGCGCGTCCCCGCTCGGGCATGTGCTGATCGTCGAGGACGAACCGCGCCTGGCCGCGGTGTTGGGCGAGTACCTGCATGCGGCCGGCTATTCGCACGACTGGATCGCCGATGGCGCGCAAGCGCTGGGCGCATTCCGCGCACAGCAGCCGGACCTGGTGTTGCTGGACCTGATGCTGCCCAACCGCGGCGGCCTGGACATCTGCCGCGACCTGCGCAAGGAAAGCGCGGTGCCAGTGATCATGGTCACTGCGCGCGTGGAGGAAATCGACCGCCTGCTGGGCCTGGAGATCGGTGCGGACGACTACATCTGCAAGCCCTTCAGCCCGCGCGAAGTGGTGGCGCGCGTCCAGGCCGTGTTGCGCCGTCATCGTCACGACCCGCACGGCGCACCGGCACCGGGCCTGCAGATCGACGAAGACGCCTGTCGTGCCAGCGTGCATGGCCGCGTCCTGGACCTGACCCAGGTCGAATTCCGCCTGCTGCGCACCCTCGCCGCCGCCCCGGGGCGGGTGTACTCGCGCGAGCAACTGATGGGCCGGCTCTACGCCGACCACCGCATCGTCACCGACCGCACAGTCGACAGCCACGTCAAGAATCTGCGCCGCAAGCTCGCCGACGCCGGCGGCGAGGACTGGGTCCGCTCGGTCTATGGGGCGGGGTATCGGTTTGAGCCGTGA
>UGD1
TCAGTCGGCCTTGGGCGCCGTCGCGGCGGTGTCCTGCGGGGATGGCGAGGCGTTGGCGGTCGTGCCGGCTGCAGTGGCCTGGCTCGCTTCCACGGCCTTGACCTCCGCGCCGACCGACACCTTCTGCAGGCCCTGCACGATGACCTTGTCGCCAGCCTTCAATCCCTGGCGCACCACCCACTTGTCGCCGATCGCATCGCCAGTGGTCAGCACCCGCTGCGCGACCTTGTGATCGCTGCCGACCACCATGGCCAACGCCTCGCCCTTGCTGTTGCGGCTGATCGCCTGCTGCGGCACCAGGATGGCCTGTTCGTCCACGGCCATCGACAGCTTCGCGGTGACATACATGCCCGGCAGCAGCACGCGCTCGGGATTGGGCACCACCGCGCGCAGCTTCACCGTGCCGGTGGCGGTATCCACCGCGGCATCCACCACCTCCAACGTGCCGGTGTGCGCATAGGTGCTGCCGTCCTCCAGTTGCAGCGTCACCTCGGCCTTGCCATCCACCGCCTTGAGCTGGCCGGCATCGAGCTGGCGGCGCAACTGCAGCAGCTGTGCGCTGGACTGGGTGAGGTCTACATAGATCGGGTCGAGCTGGTTGATGGTGGCCAGCACCTCGCTCTGGCCGGCGCTGACCAGCGCGCCCGGCGTGTAGCTGGAGGTGCCGATGCGGCCGGACACCGGCGCGGTGATGCGGGTGTAGTCGAGATTGATGCGCGCGGTCTGCAGCGACGCCTTGGCCGCGACCACCGCCGCCTCGTTCGAGCGCAGCGTGGCCAACGCATCGTCGCCATCCTGCTTGCTGACCGCATCCAGCCCGACCAGGGTCTGGTAGCGCTGCGCCTTGGGCCTGGCCGACAACACCGCCGCCTCGGCCTGCGCCAGATCGCCCTTGGCGGTGTCGTATGCGGCCCGGTAGCTGGCCGGATCGATCTCGTACAGCACCTGCCCGGCCTGGACGTCCTGGCCTTCGGTGAACAGCCGCTTGCGCAGAATGCCGCCGACCTGCGGGCGCACGTCCGCGGTGACGTAGGCCACGGTGCGGCCGGACAAGGTCTGGTCCACGGCCAGCCGCTGCACCTTCAGCGTCTGCACGCCGACCTGCGTCTGCGGCATCTGCGGCGGCTGCCTGGAGGAACACGCGACCATGAGCGTGGCCACGGCCGCAAGCAGCAGCCAGCGCAGGGACGCAGTGCGAAAACGATGGGCGGCGACGGGCAGCATGCGGCGAACTCACGGTTTATCCGAAGGTGGCCACGCTACGGCGCGAATGTGCAGCAAATTTGGAGATTGCCGGCAGCGGCGTCGATTCGCTTGATTTCCCCTGGCCCGACCCGGCTAATACGCAGCAGCTGCGGTTACCGCGCTTCGCATCACCTCTTCGATGAAACTGGGTATCACCGCCAAGCTGTTTCTCGCCATCCTCGCCGCGTGCGTGGCCGTACTGCTGATCAACGGCATCGCGGTGCAGGCCTTCGTCAAACGCCAATTCCTGGACTACCTCAACGAACAGGGCGTGGAGCGCATGCAGGAGACCTTGCCGCGGGTCAGGGCCGAATACGCGCGGCACGGCAGCTGGGAGTTCGTGCGCGACAACCCCGATGCCTGGTTCGTGCTGATGCGCCCGGAGCGTGGCCCCGGCCCGCCGCGCGAGGCACCGCCGATTTCCGACCAGACCGGTGCGGTGTTTCGCTTCGCACTGCTCGACCAGGACTATAGGCCGGTGATCGGCAATCCGGAGGTCGGCCGCCACGACATCCTGCGCCCGGTGGTGGTTGGTGGCCGCACTGTCGGCTGGATGGCGATGCTGCCGTTCCAGAAGGCGCTGGCGGCGGCGGACGCGCGCTTCTACGCCGCGCAGCAACGCGCGTGGTGGGCGATCGGCGGCGCCTGCCTGCTAGTCGCCGCACTGCTCGGCTGGCTGTTGTCGCGCACCTTGCTGCGGCGCCTGCGTGGCCTGACCCAGGCCACCCACCTGCTCGCTGCGGGCGACTACGCCACCCGCATCGACGCCGCCGCGCGCGACGAACTGGGTCAGCTGGCGCGCGATTTCAACCTGCTGGCGCAAGCGCTGGAGCACAACGAACGCGCGCGGCGCGACTTCATGGCCGACATCTCCCATGAGCTGCGCACACCGCTGGCGGTCCTGCGCGCGGAACTGGAAGCGCTGCAGGACGGCATCCGGCCGATGACACCCAACTCGCTGGGGTCGCTGCACCAGCAGGTCGGCCAGCTGGGCAAGCTGATCGAAGACCTGTACGACGTGTCGCTGACCGATGTCGGTGCGCTGGCGTATCGGCGCGCTCCTCTCGATCTGGCGGTCATCCTGGCAACCGTGCTGGACGGCTTGCACGCGCGCTTTGCCGCCGCGCAGCTGCAGCTGCAGGCGCAGATCGATGCCGGTCCGCTGCAGGTGGACGGCGACGAGCGCCGTCTGCAGCAACTGCTGGGCAACCTGCTGGAAAACACGTTGCGCTACACCGACGCCGGCGGCACGGTGCAGGTGCGCTGCGTGCGCCGCGGCGCGGTGCTGGAGCTGGTGGTCGAAGACAGCGCGCCAGGCGTGGATGCGGACAAGCGCGCGCGCTTGTTCGAACGCTTTTACCGCACCGAGGCCTCGCGCAATCGTGCCAGCGGCGGCAGCGGCCTGGGGCTGGCGATCTGCCGCAACATTGCCGAGGCCCACGGCGGCTCGATCCACGCCGAGGCGTCCGCACTGGGCGGGCTGCGCATGGTGCTGCGCTTGCCGGCGCTGGCCGCATGAGCAGCGCGTCCCCGCTCGGGCATGTGCTGATCGTCGAGGACGAACCGCGCCTGGCCGCGGTGTTGGGCGAGTACCTGCATGCGGCCGGCTATTCGCACGACTGGATCGCCGATGGCGCGCAAGCGCTGGGCGCATTCCGCGCACAGCAGCCGGACCTGGTGTTGCTGGACCTGATGCTGCCCAACCGCGGCGGCCTGGACATCTGCCGCGACCTGCGCAAGGAAAGCGCGGTGCCAGTGATCATGGTCACTGCGCGCGTGGAGGAAATCGACCGCCTGCTGGGCCTGGAGATCGGTGCGGACGACTACATCTGCAAGCCCTTCAGCCCGCGCGAAGTGGTGGCGCGCGTCCAGGCCGTGTTGCGCCGTCATCGTCACGACCCGCACGGCGCACCGGCACCGGGCCTGCAGATCGACGAAGACGCCTGTCGTGCCAGCGTGCATGGCCGCGTCCTGGACCTGACCCAGGTCGAATTCCGCCTGCTGCGCACCCTCGCCGCCGCCCCGGGGCGGGTGTACTCGCGCGAGCAACTGATGGGCCGGCTCTACGCCGACCACCGCATCGTCACCGACCGCACAGTCGACAGCCACGTCAAGAATCTGCGCCGCAAGCTCGCCGACGCCGGCGGCGAGGACTGGGTCCGCTCGGTCTATGGGGCGGGGTATCGGTTTGAGCCGTGA
>UGD2
TCAGTCGGCCTTGGGCGCCGTCGCGGCGGTGTCCTGCGGGGATGGCGAGGCGTTGGCGGTCGTGCCGGCTGCAGTGGCCTGGCTCGCTTCCACGGCCTTGACCTCCGCGCCGACCGACACCTTCTGCAGGCCCTGCACGATGACCTTGTCGCCAGCCTTCAATCCCTGGCGCACCACCCACTTGTCGCCGATCGCATCGCCAGTGGTCAGCACCCGCTGCGCGACCTTGTGATCGCTGCCGACCACCATGGCCAACGCCTCGCCCTTGCTGTTGCGGCTGATCGCCTGCTGCGGCACCAGGATGGCCTGTTCGTCCACGGCCATCGACAGCTTCGCGGTGACATACATGCCCGGCAGCAGCACGCGCTCGGGATTGGGCACCACCGCGCGCAGCTTCACCGTGCCGGTGGCGGTATCCACCGCGGCATCCACCACCTCCAACGTGCCGGTGTGCGCATAGGTGCTGCCGTCCTCCAGTTGCAGCGTCACCTCGGCCTTGCCATCCACCGCCTTGAGCTGGCCGGCATCGAGCTGGCGGCGCAACTGCAGCAGCTGTGCGCTGGACTGGGTGAGGTCTACATAGATCGGGTCGAGCTGGTTGATGGTGGCCAGCACCTCGCTCTGGCCGGCGCTGACCAGCGCGCCCGGCGTGTAGCTGGAGGTGCCGATGCGGCCGGACACCGGCGCGGTGATGCGGGTGTAGTCGAGATTGATGCGCGCGGTCTGCAGCGACGCCTTGGCCGCGACCACCGCCGCCTCGTTCGAGCGCAGCGTGGCCAACGCATCGTCGCCATCCTGCTTGCTGACCGCATCCAGCCCGACCAGGGTCTGGTAGCGCTGCGCCTTGGGCCTGGCCGACAACACCGCCGCCTCGGCCTGCGCCAGATCGCCCTTGGCGGTGTCGTATGCGGCCCGGTAGCTGGCCGGATCGATCTCGTACAGCACCTGCCCGGCCTGGACGTCCTGGCCTTCGGTGAACAGCCGCTTGCGCAGAATGCCGCCGACCTGCGGGCGCACGTCCGCGGTGACGTAGGCCACGGTGCGGCCGGACAAGGTCTGGTCCACGGCCAGCCGCTGCACCTTCAGCGTCTGCACGCCGACCTGCGTCTGCGGCATCTGCGGCGGCTGCCTGGAGGAACACGCGACCATGAGCGTGGCCACGGCCGCAAGCAGCAGCCAGCGCAGGGACGCAGTGCGAAAACGATGGGCGGCGACGGGCAGCATGCGGCGAACTCACGGTTTATCCGAAGGTGGCCACGCTACGGCGCGAATGTGCAGCAAATTTGGAGATTGCCGGCAGCGGCGTCGATTCGCTTGATTTCCCCTGGCCCGACCCGGCTAATACGCAGCAGCTGCGGTTACCGCGCTTCGCATCACCTCTTCGATGAAACTGGGTATCACCGCCAAGCTGTTTCTCGCCATCCTCGCCGCGTGCGTGGCCGTACTGCTGATCAACGGCATCGCGGTGCAGGCCTTCGTCAAACGCCAATTCCTGGACTACCTCAACGAACAGGGCGTGGAGCGCATGCAGGAGACCTTGCCGCGGGTCAGGGCCGAATACGCGCGGCACGGCAGCTGGGAGTTCGTGCGCGACAACCCCGATGCCTGGTTCGTGCTGATGCGCCCGGAGCGTGGCCCCGGCCCGCCGCGCGAGGCACCGCCGATTTCCGACCAGACCGGTGCGGTGTTTCGCTTCGCACTGCTCGACCAGGACTATAGGCCGGTGATCGGCAATCCGGAGGTCGGCCGCCACGACATCCTGCGCCCGGTGGTGGTTGGTGGCCGCACTGTCGGCTGGATGGCGATGCTGCCGTTCCAGAAGGCGCTGGCGGCGGCGGACGCGCGCTTCTACGCCGCGCAGCAACGCGCGTGGTGGGCGATCGGCGGCGCCTGCCTGCTAGTCGCCGCACTGCTCGGCTGGCTGTTGTCGCGCACCTTGCTGCGGCGCCTGCGTGGCCTGACCCAGGCCACCCACCTGCTCGCTGCGGGCGACTACGCCACCCGCATCGACGCCGCCGCGCGCGACGAACTGGGTCAGCTGGCGCGCGATTTCAACCTGCTGGCGCAAGCGCTGGAGCACAACGAACGCGCGCGGCGCGACTTCATGGCCGACATCTCCCATGAGCTGCGCACACCGCTGGCGGTCCTGCGCGCGGAACTGGAAGCGCTGCAGGACGGCATCCGGCCGATGACACCCAACTCGCTGGGGTCGCTGCACCAGCAGGTCGGCCAGCTGGGCAAGCTGATCGAAGACCTGTACGACGTGTCGCTGACCGATGTCGGTGCGCTGGCGTATCGGCGCGCTCCTCTCGATCTGGCGGTCATCCTGGCAACCGTGCTGGACGGCTTGCACGCGCGCTTTGCCGCCGCGCAGCTGCAGCTGCAGGCGCAGATCGATGCCGGTCCGCTGCAGGTGGACGGCGACGAGCGCCGTCTGCAGCAACTGCTGGGCAACCTGCTGGAAAACACGTTGCGCTACACCGACGCCGGCGGCACGGTGCAGGTGCGCTGCGTGCGCCGCGGCGCGGTGCTGGAGCTGGTGGTCGAAGACAGCGCGCCAGGCGTGGATGCGGACAAGCGCGCGCGCTTGTTCGAACGCTTTTACCGCACCGAGGCCTCGCGCAATCGTGCCAGCGGCGGCAGCGGCCTGGGGCTGGCGATCTGCCGCAACATTGCCGAGGCCCACGGCGGCTCGATCCACGCCGAGGCGTCCGCACTGGGCGGGCTGCGCATGGTGCTGCGCTTGCCGGCGCTGGCCGCATGAGCAGCGCGTCCCCGCTCGGGCATGTGCTGATCGTCGAGGACGAACCGCGCCTGGCCGCGGTGTTGGGCGAGTACCTGCATGCGGCCGGCTATTCGCACGACTGGATCGCCGATGGCGCGCAAGCGCTGGGCGCATTCCGCGCACAGCAGCCGGACCTGGTGTTGCTGGACCTGATGCTGCCCAACCGCGGCGGCCTGGACATCTGCCGCGACCTGCGCAAGGAAAGCGCGGTGCCAGTGATCATGGTCACTGCGCGCGTGGAGGAAATCGACCGCCTGCTGGGCCTGGAGATCGGTGCGGACGACTACATCTGCAAGCCCTTCAGCCCGCGCGAAGTGGTGGCGCGCGTCCAGGCCGTGTTGCGCCGTCATCGTCACGACCCGCACGGCGCACCGGCACCGGGCCTGCAGATCGACGAAGACGCCTGTCGTGCCAGCGTGCATGGCCGCGTCCTGGACCTGACCCAGGTCGAATTCCGCCTGCTGCGCACCCTCGCCGCCGCCCCGGGGCGGGTGTACTCGCGCGAGCAACTGATGGGCCGGCTCTACGCCGACCACCGCATCGTCACCGACCGCACAGTCGACAGCCACGTCAAGAATCTGCGCCGCAAGCTCGCCGACGCCGGCGGCGAGGACTGGGTCCGCTCGGTCTATGGGGCGGGGTATCGGTTTGAGCCGTGA
>UGD3
TCAGTCGGCCTTGGGCGCCGTCGCGGCGGTGTCCTGCGGGGATGGCGAGGCGTTGGCGGTCGTGCCGGCTGCAGTGGCCTGGCTCGCTTCCACGGCCTTGACCTCCGCGCCGACCGACACCTTCTGCAGGCCCTGCACGATGACCTTGTCGCCAGCCTTCAATCCCTGGCGCACCACCCACTTGTCGCCGATCGCATCGCCAGTGGTCAGCACCCGCTGCGCGACCTTGTGATCGCTGCCGACCACCATGGCCAACGCCTCGCCCTTGCTGTTGCGGCTGATCGCCTGCTGCGGCACCAGGATGGCCTGTTCGTCCACGGCCATCGACAGCTTCGCGGTGACATACATGCCCGGCAGCAGCACGCGCTCGGGATTGGGCACCACCGCGCGCAGCTTCACCGTGCCGGTGGCGGTATCCACCGCGGCATCCACCACCTCCAACGTGCCGGTGTGCGCATAGGTGCTGCCGTCCTCCAGTTGCAGCGTCACCTCGGCCTTGCCATCCACCGCCTTGAGCTGGCCGGCATCGAGCTGGCGGCGCAACTGCAGCAGCTGTGCGCTGGACTGGGTGAGGTCTACATAGATCGGGTCGAGCTGGTTGATGGTGGCCAGCACCTCGCTCTGGCCGGCGCTGACCAGCGCGCCCGGCGTGTAGCTGGAGGTGCCGATGCGGCCGGACACCGGCGCGGTGATGCGGGTGTAGTCGAGATTGATGCGCGCGGTCTGCAGCGACGCCTTGGCCGCGACCACCGCCGCCTCGTTCGAGCGCAGCGTGGCCAACGCATCGTCGCCATCCTGCTTGCTGACCGCATCCAGCCCGACCAGGGTCTGGTAGCGCTGCGCCTTGGGCCTGGCCGACAACACCGCCGCCTCGGCCTGCGCCAGATCGCCCTTGGCGGTGTCGTATGCGGCCCGGTAGCTGGCCGGATCGATCTCGTACAGCACCTGCCCGGCCTGGACGTCCTGGCCTTCGGTGAACAGCCGCTTGCGCAGAATGCCGCCGACCTGCGGGCGCACGTCCGCGGTGACGTAGGCCACGGTGCGGCCGGACAAGGTCTGGTCCACGGCCAGCCGCTGCACCTTCAGCGTCTGCACGCCGACCTGCGTCTGCGGCATCTGCGGCGGCTGCCTGGAGGAACACGCGACCATGAGCGTGGCCACGGCCGCAAGCAGCAGCCAGCGCAGGGACGCAGTGCGAAAACGATGGGCGGCGACGGGCAGCATGCGGCGAACTCACGGTTTATCCGAAGGTGGCCACGCTACGGCGCGAATGTGCAGCAAATTTGGAGATTGCCGGCAGCGGCGTCGATTCGCTTGATTTCCCCTGGCCCGACCCGGCTAATACGCAGCAGCTGCGGTTACCGCGCTTCGCATCACCTCTTCGATGAAACTGGGTATCACCGCCAAGCTGTTTCTCGCCATCCTCGCCGCGTGCGTGGCCGTACTGCTGATCAACGGCATCGCGGTGCAGGCCTTCGTCAAACGCCAATTCCTGGACTACCTCAACGAACAGGGCGTGGAGCGCATGCAGGAGACCTTGCCGCGGGTCAGGGCCGAATACGCGCGGCACGGCAGCTGGGAGTTCGTGCGCGACAACCCCGATGCCTGGTTCGTGCTGATGCGCCCGGAGCGTGGCCCCGGCCCGCCGCGCGAGGCACCGCCGATTTCCGACCAGACCGGTGCGGTGTTTCGCTTCGCACTGCTCGACCAGGACTATAGGCCGGTGATCGGCAATCCGGAGGTCGGCCGCCACGACATCCTGCGCCCGGTGGTGGTTGGTGGCCGCACTGTCGGCTGGATGGCGATGCTGCCGTTCCAGAAGGCGCTGGCGGCGGCGGACGCGCGCTTCTACGCCGCGCAGCAACGCGCGTGGTGGGCGATCGGCGGCGCCTGCCTGCTAGTCGCCGCACTGCTCGGCTGGCTGTTGTCGCGCACCTTGCTGCGGCGCCTGCGTGGCCTGACCCAGGCCACCCACCTGCTCGCTGCGGGCGACTACGCCACCCGCATCGACGCCGCCGCGCGCGACGAACTGGGTCAGCTGGCGCGCGATTTCAACCTGCTGGCGCAAGCGCTGGAGCACAACGAACGCGCGCGGCGCGACTTCATGGCCGACATCTCCCATGAGCTGCGCACACCGCTGGCGGTCCTGCGCGCGGAACTGGAAGCGCTGCAGGACGGCATCCGGCCGATGACACCCAACTCGCTGGGGTCGCTGCACCAGCAGGTCGGCCAGCTGGGCAAGCTGATCGAAGACCTGTACGACGTGTCGCTGACCGATGTCGGTGCGCTGGCGTATCGGCGCGCTCCTCTCGATCTGGCGGTCATCCTGGCAACCGTGCTGGACGGCTTGCACGCGCGCTTTGCCGCCGCGCAGCTGCAGCTGCAGGCGCAGATCGATGCCGGTCCGCTGCAGGTGGACGGCGACGAGCGCCGTCTGCAGCAACTGCTGGGCAACCTGCTGGAAAACACGTTGCGCTACACCGACGCCGGCGGCACGGTGCAGGTGCGCTGCGTGCGCCGCGGCGCGGTGCTGGAGCTGGTGGTCGAAGACAGCGCGCCAGGCGTGGATGCGGACAAGCGCGCGCGCTTGTTCGAACGCTTTTACCGCACCGAGGCCTCGCGCAATCGTGCCAGCGGCGGCAGCGGCCTGGGGCTGGCGATCTGCCGCAACATTGCCGAGGCCCACGGCGGCTCGATCCACGCCGAGGCGTCCGCACTGGGCGGGCTGCGCATGGTGCTGCGCTTGCCGGCGCTGGCCGCATGAGCAGCGCGTCCCCGCTCGGGCATGTGCTGATCGTCGAGGACGAACCGCGCCTGGCCGCGGTGTTGGGCGAGTACCTGCATGCGGCCGGCTATTCGCACGACTGGATCGCCGATGGCGCGCAAGCGCTGGGCGCATTCCGCGCACAGCAGCCGGACCTGGTGTTGCTGGACCTGATGCTGCCCAACCGCGGCGGCCTGGACATCTGCCGCGACCTGCGCAAGGAAAGCGCGGTGCCAGTGATCATGGTCACTGCGCGCGTGGAGGAAATCGACCGCCTGCTGGGCCTGGAGATCGGTGCGGACGACTACATCTGCAAGCCCTTCAGCCCGCGCGAAGTGGTGGCGCGCGTCCAGGCCGTGTTGCGCCGTCATCGTCACGACCCGCACGGCGCACCGGCACCGGGCCTGCAGATCGACGAAGACGCCTGTCGTGCCAGCGTGCATGGCCGCGTCCTGGACCTGACCCAGGTCGAATTCCGCCTGCTGCGCACCCTCGCCGCCGCCCCGGGGCGGGTGTACTCGCGCGAGCAACTGATGGGCCGGCTCTACGCCGACCACCGCATCGTCACCGACCGCACAGTCGACAGCCACGTCAAGAATCTGCGCCGCAAGCTCGCCGACGCCGGCGGCGAGGACTGGGTCCGCTCGGTCTATGGGGCGGGGTATCGGTTTGAGCCGTGA
>KHM01
TCAGTCGGCCTTGGGCGCCGTCGCGGCGGTGTCCTGCGGGGATGGCGAGGCGTTGGCGGTCGTGCCGGCTGCAGTGGCCTGGCTCGCTTCCACGGCCTTGACCTCCGCGCCGACCGACACCTTCTGCAGGCCCTGCACGATGACCTTGTCGCCAGCCTTCAATCCCTGGCGCACCACCCACTTGTCGCCGATCGCATCGCCAGTGGTCAGCACCCGCTGCGCGACCTTGTGATCGCTGCCGACCACCATGGCCAACGCCTCGCCCTTGCTGTTGCGGCTGATCGCCTGCTGCGGCACCAGGATGGCCTGTTCGTCCACGGCCATCGACAGCTTCGCGGTGACATACATGCCCGGCAGCAGCACGCGCTCGGGATTGGGCACCACCGCGCGCAGCTTCACCGTGCCGGTGGCGGTATCCACCGCGGCATCCACCACCTCCAACGTGCCGGTGTGCGCATAGGTGCTGCCGTCCTCCAGTTGCAGCGTCACCTCGGCCTTGCCATCCACCGCCTTGAGCTGGCCGGCATCGAGCTGGCGGCGCAACTGCAGCAGCTGTGCGCTGGACTGGGTGAGGTCTACATAGATCGGGTCGAGCTGGTTGATGGTGGCCAGCACCTCGCTCTGGCCGGCGCTGACCAGCGCGCCCGGCGTGTAGCTGGAGGTGCCGATGCGGCCGGACACCGGCGCGGTGATGCGGGTGTAGTCGAGATTGATGCGCGCGGTCTGCAGCGACGCCTTGGCCGCGACCACCGCCGCCTCGTTCGAGCGCAGCGTGGCCAACGCATCGTCGCCATCCTGCTTGCTGACCGCATCCAGCCCGACCAGGGTCTGGTAGCGCTGCGCCTTGGGCCTGGCCGACAACACCGCCGCCTCGGCCTGCGCCAGATCGCCCTTGGCGGTGTCGTATGCGGCCCGGTAGCTGGCCGGATCGATCTCGTACAGCACCTGCCCGGCCTGGACGTCCTGGCCTTCGGTGAACAGCCGCTTGCGCAGAATGCCGCCGACCTGCGGGCGCACGTCCGCGGTGACGTAGGCCACGGTGCGGCCGGACAAGGTCTGGTCCACGGCCAGCCGCTGCACCTTCAGCGTCTGCACGCCGACCTGCGTCTGCGGCATCTGCGGCGGCTGCCTGGAGGAACACGCGACCATGAGCGTGGCCACGGCCGCAAGCAGCAGCCAGCGCAGGGACGCAGTGCGAAAACGATGGGCGGCGACGGGCAGCATGCGGCGAACTCACGGTTTATCCGAAGGTGGCCACGCTACGGCGCGAATGTGCAGCAAATTTGGAGATTGCCGGCAGCGGCGTCGATTCGCTTGATTTCCCCTGGCCCGACCCGGCTAATACGCAGCAGCTGCGGTTACCGCGCTTCGCATCACCTCTTCGATGAAACTGGGTATCACCGCCAAGCTGTTTCTCGCCATCCTCGCCGCGTGCGTGGCCGTACTGCTGATCAACGGCATCGCGGTGCAGGCCTTCGTCAAACGCCAATTCCTGGACTACCTCAACGAACAGGGCGTGGAGCGCATGCAGGAGACCTTGCCGCGGGTCAGGGCCGAATACGCGCGGCACGGCAGCTGGGAGTTCGTGCGCGACAACCCCGATGCCTGGTTCGTGCTGATGCGCCCGGAGCGTGGCCCCGGCCCGCCGCGCGAGGCACCGCCGATTTCCGACCAGACCGGTGCGGTGTTTCGCTTCGCACTGCTCGACCAGGACTATAGGCCGGTGATCGGCAATCCGGAGGTCGGCCGCCACGACATCCTGCGCCCGGTGGTGGTTGGTGGCCGCACTGTCGGCTGGATGGCGATGCTGCCGTTCCAGAAGGCGCTGGCGGCGGCGGACGCGCGCTTCTACGCCGCGCAGCAACGCGCGTGGTGGGCGATCGGCGGCGCCTGCCTGCTAGTCGCCGCACTGCTCGGCTGGCTGTTGTCGCGCACCTTGCTGCGGCGCCTGCGTGGCCTGACCCAGGCCACCCACCTGCTCGCTGCGGGCGACTACGCCACCCGCATCGACGCCGCCGCGCGCGACGAACTGGGTCAGCTGGCGCGCGATTTCAACCTGCTGGCGCAAGCGCTGGAGCACAACGAACGCGCGCGGCGCGACTTCATGGCCGACATCTCCCATGAGCTGCGCACACCGCTGGCGGTCCTGCGCGCGGAACTGGAAGCGCTGCAGGACGGCATCCGGCCGATGACACCCAACTCGCTGGGGTCGCTGCACCAGCAGGTCGGCCAGCTGGGCAAGCTGATCGAAGACCTGTACGACGTGTCGCTGACCGATGTCGGTGCGCTGGCGTATCGGCGCGCTCCTCTCGATCTGGCGGTCATCCTGGCAACCGTGCTGGACGGCTTGCACGCGCGCTTTGCCGCCGCGCAGCTGCAGCTGCAGGCGCAGATCGATGCCGGTCCGCTGCAGGTGGACGGCGACGAGCGCCGTCTGCAGCAACTGCTGGGCAACCTGCTGGAAAACACGTTGCGCTACACCGACGCCGGCGGCACGGTGCAGGTGCGCTGCGTGCGCCGCGGCGCGGTGCTGGAGCTGGTGGTCGAAGACAGCGCGCCAGGCGTGGATGCGGACAAGCGCGCGCGCTTGTTCGAACGCTTTTACCGCACCGAGGCCTCGCGCAATCGTGCCAGCGGCGGCAGCGGCCTGGGGCTGGCGATCTGCCGCAACATTGCCGAGGCCCACGGCGGCTCGATCCACGCCGAGGCGTCCGCACTGGGCGGGCTGCGCATGGTGCTGCGCTTGCCGGCGCTGGCCGCATGAGCAGCGCGTCCCCGCTCGGGCATGTGCTGATCGTCGAGGACGAACCGCGCCTGGCCGCGGTGTTGGGCGAGTACCTGCATGCGGCCGGCTATTCGCACGACTGGATCGCCGATGGCGCGCAAGCGCTGGGCGCATTCCGCGCACAGCAGCCGGACCTGGTGTTGCTGGACCTGATGCTGCCCAACCGCGGCGGCCTGGACATCTGCCGCGACCTGCGCAAGGAAAGCGCGGTGCCAGTGATCATGGTCACTGCGCGCGTGGAGGAAATCGACCGCCTGCTGGGCCTGGAGATCGGTGCGGACGACTACATCTGCAAGCCCTTCAGCCCGCGCGAAGTGGTGGCGCGCGTCCAGGCCGTGTTGCGCCGTCATCGTCACGACCCGCACGGCGCACCGGCACCGGGCCTGCAGATCGACGAAGACGCCTGTCGTGCCAGCGTGCATGGCCGCGTCCTGGACCTGACCCAGGTCGAATTCCGCCTGCTGCGCACCCTCGCCGCCGCCCCGGGGCGGGTGTACTCGCGCGAGCAACTGATGGGCCGGCTCTACGCCGACCACCGCATCGTCACCGACCGCACAGTCGACAGCCACGTCAAGAATCTGCGCCGCAAGCTCGCCGACGCCGGCGGCGAGGACTGGGTCCGCTCGGTCTATGGGGCGGGGTATCGGTTTGAGCCGTGA
>KHM03
TCAGTCGGCCTTGGGCGCCGTCGCGGCGGTGTCCTGCGGGGATGGCGAGGCGTTGGCGGTCGTGCCGGCTGCAGTGGCCTGGCTCGCTTCCACGGCCTTGACCTCCGCGCCGACCGACACCTTCTGCAGGCCCTGCACGATGACCTTGTCGCCAGCCTTCAATCCCTGGCGCACCACCCACTTGTCGCCGATCGCATCGCCAGTGGTCAGCACCCGCTGCGCGACCTTGTGATCGCTGCCGACCACCATGGCCAACGCCTCGCCCTTGCTGTTGCGGCTGATCGCCTGCTGCGGCACCAGGATGGCCTGTTCGTCCACGGCCATCGACAGCTTCGCGGTGACATACATGCCCGGCAGCAGCACGCGCTCGGGATTGGGCACCACCGCGCGCAGCTTCACCGTGCCGGTGGCGGTATCCACCGCGGCATCCACCACCTCCAACGTGCCGGTGTGCGCATAGGTGCTGCCGTCCTCCAGTTGCAGCGTCACCTCGGCCTTGCCATCCACCGCCTTGAGCTGGCCGGCATCGAGCTGGCGGCGCAACTGCAGCAGCTGTGCGCTGGACTGGGTGAGGTCTACATAGATCGGGTCGAGCTGGTTGATGGTGGCCAGCACCTCGCTCTGGCCGGCGCTGACCAGCGCGCCCGGCGTGTAGCTGGAGGTGCCGATGCGGCCGGACACCGGCGCGGTGATGCGGGTGTAGTCGAGATTGATGCGCGCGGTCTGCAGCGACGCCTTGGCCGCGACCACCGCCGCCTCGTTCGAGCGCAGCGTGGCCAACGCATCGTCGCCATCCTGCTTGCTGACCGCATCCAGCCCGACCAGGGTCTGGTAGCGCTGCGCCTTGGGCCTGGCCGACAACACCGCCGCCTCGGCCTGCGCCAGATCGCCCTTGGCGGTGTCGTATGCGGCCCGGTAGCTGGCCGGATCGATCTCGTACAGCACCTGCCCGGCCTGGACGTCCTGGCCTTCGGTGAACAGCCGCTTGCGCAGAATGCCGCCGACCTGCGGGCGCACGTCCGCGGTGACGTAGGCCACGGTGCGGCCGGACAAGGTCTGGTCCACGGCCAGCCGCTGCACCTTCAGCGTCTGCACGCCGACCTGCGTCTGCGGCATCTGCGGCGGCTGCCTGGAGGAACACGCGACCATGAGCGTGGCCACGGCCGCAAGCAGCAGCCAGCGCAGGGACGCAGTGCGAAAACGATGGGCGGCGACGGGCAGCATGCGGCGAACTCACGGTTTATCCGAAGGTGGCCACGCTACGGCGCGAATGTGCAGCAAATTTGGAGATTGCCGGCAGCGGCGTCGATTCGCTTGATTTCCCCTGGCCCGACCCGGCTAATACGCAGCAGCTGCGGTTACCGCGCTTCGCATCACCTCTTCGATGAAACTGGGTATCACCGCCAAGCTGTTTCTCGCCATCCTCGCCGCGTGCGTGGCCGTACTGCTGATCAACGGCATCGCGGTGCAGGCCTTCGTCAAACGCCAATTCCTGGACTACCTCAACGAACAGGGCGTGGAGCGCATGCAGGAGACCTTGCCGCGGGTCAGGGCCGAATACGCGCGGCACGGCAGCTGGGAGTTCGTGCGCGACAACCCCGATGCCTGGTTCGTGCTGATGCGCCCGGAGCGTGGCCCCGGCCCGCCGCGCGAGGCACCGCCGATTTCCGACCAGACCGGTGCGGTGTTTCGCTTCGCACTGCTCGACCAGGACTATAGGCCGGTGATCGGCAATCCGGAGGTCGGCCGCCACGACATCCTGCGCCCGGTGGTGGTTGGTGGCCGCACTGTCGGCTGGATGGCGATGCTGCCGTTCCAGAAGGCGCTGGCGGCGGCGGACGCGCGCTTCTACGCCGCGCAGCAACGCGCGTGGTGGGCGATCGGCGGCGCCTGCCTGCTAGTCGCCGCACTGCTCGGCTGGCTGTTGTCGCGCACCTTGCTGCGGCGCCTGCGTGGCCTGACCCAGGCCACCCACCTGCTCGCTGCGGGCGACTACGCCACCCGCATCGACGCCGCCGCGCGCGACGAACTGGGTCAGCTGGCGCGCGATTTCAACCTGCTGGCGCAAGCGCTGGAGCACAACGAACGCGCGCGGCGCGACTTCATGGCCGACATCTCCCATGAGCTGCGCACACCGCTGGCGGTCCTGCGCGCGGAACTGGAAGCGCTGCAGGACGGCATCCGGCCGATGACACCCAACTCGCTGGGGTCGCTGCACCAGCAGGTCGGCCAGCTGGGCAAGCTGATCGAAGACCTGTACGACGTGTCGCTGACCGATGTCGGTGCGCTGGCGTATCGGCGCGCTCCTCTCGATCTGGCGGTCATCCTGGCAACCGTGCTGGACGGCTTGCACGCGCGCTTTGCCGCCGCGCAGCTGCAGCTGCAGGCGCAGATCGATGCCGGTCCGCTGCAGGTGGACGGCGACGAGCGCCGTCTGCAGCAACTGCTGGGCAACCTGCTGGAAAACACGTTGCGCTACACCGACGCCGGCGGCACGGTGCAGGTGCGCTGCGTGCGCCGCGGCGCGGTGCTGGAGCTGGTGGTCGAAGACAGCGCGCCAGGCGTGGATGCGGACAAGCGCGCGCGCTTGTTCGAACGCTTTTACCGCACCGAGGCCTCGCGCAATCGTGCCAGCGGCGGCAGCGGCCTGGGGCTGGCGATCTGCCGCAACATTGCCGAGGCCCACGGCGGCTCGATCCACGCCGAGGCGTCCGCACTGGGCGGGCTGCGCATGGTGCTGCGCTTGCCGGCGCTGGCCGCATGAGCAGCGCGTCCCCGCTCGGGCATGTGCTGATCGTCGAGGACGAACCGCGCCTGGCCGCGGTGTTGGGCGAGTACCTGCATGCGGCCGGCTATTCGCACGACTGGATCGCCGATGGCGCGCAAGCGCTGGGCGCATTCCGCGCACAGCAGCCGGACCTGGTGTTGCTGGACCTGATGCTGCCCAACCGCGGCGGCCTGGACATCTGCCGCGACCTGCGCAAGGAAAGCGCGGTGCCAGTGATCATGGTCACTGCGCGCGTGGAGGAAATCGACCGCCTGCTGGGCCTGGAGATCGGTGCGGACGACTACATCTGCAAGCCCTTCAGCCCGCGCGAAGTGGTGGCGCGCGTCCAGGCCGTGTTGCGCCGTCATCGTCACGACCCGCACGGCGCACCGGCACCGGGCCTGCAGATCGACGAAGACGCCTGTCGTGCCAGCGTGCATGGCCGCGTCCTGGACCTGACCCAGGTCGAATTCCGCCTGCTGCGCACCCTCGCCGCCGCCCCGGGGCGGGTGTACTCGCGCGAGCAACTGATGGGCCGGCTCTACGCCGACCACCGCATCGTCACCGACCGCACAGTCGACAGCCACGTCAAGAATCTGCGCCGCAAGCTCGCCGACGCCGGCGGCGAGGACTGGGTCCGCTCGGTCTATGGGGCGGGGTATCGGTTTGAGCCGTGA
>KHM04
TCAGTCGGCCTTGGGCGCCGTCGCGGCGGTGTCCTGCGGGGATGGCGAGGCGTTGGCGGTCGTGCCGGCTGCAGTGGCCTGGCTCGCTTCCACGGCCTTGACCTCCGCGCCGACCGACACCTTCTGCAGGCCCTGCACGATGACCTTGTCGCCAGCCTTCAATCCCTGGCGCACCACCCACTTGTCGCCGATCGCATCGCCAGTGGTCAGCACCCGCTGCGCGACCTTGTGATCGCTGCCGACCACCATGGCCAACGCCTCGCCCTTGCTGTTGCGGCTGATCGCCTGCTGCGGCACCAGGATGGCCTGTTCGTCCACGGCCATCGACAGCTTCGCGGTGACATACATGCCCGGCAGCAGCACGCGCTCGGGATTGGGCACCACCGCGCGCAGCTTCACCGTGCCGGTGGCGGTATCCACCGCGGCATCCACCACCTCCAACGTGCCGGTGTGCGCATAGGTGCTGCCGTCCTCCAGTTGCAGCGTCACCTCGGCCTTGCCATCCACCGCCTTGAGCTGGCCGGCATCGAGCTGGCGGCGCAACTGCAGCAGCTGTGCGCTGGACTGGGTGAGGTCTACATAGATCGGGTCGAGCTGGTTGATGGTGGCCAGCACCTCGCTCTGGCCGGCGCTGACCAGCGCGCCCGGCGTGTAGCTGGAGGTGCCGATGCGGCCGGACACCGGCGCGGTGATGCGGGTGTAGTCGAGATTGATGCGCGCGGTCTGCAGCGACGCCTTGGCCGCGACCACCGCCGCCTCGTTCGAGCGCAGCGTGGCCAACGCATCGTCGCCATCCTGCTTGCTGACCGCATCCAGCCCGACCAGGGTCTGGTAGCGCTGCGCCTTGGGCCTGGCCGACAACACCGCCGCCTCGGCCTGCGCCAGATCGCCCTTGGCGGTGTCGTATGCGGCCCGGTAGCTGGCCGGATCGATCTCGTACAGCACCTGCCCGGCCTGGACGTCCTGGCCTTCGGTGAACAGCCGCTTGCGCAGAATGCCGCCGACCTGCGGGCGCACGTCCGCGGTGACGTAGGCCACGGTGCGGCCGGACAAGGTCTGGTCCACGGCCAGCCGCTGCACCTTCAGCGTCTGCACGCCGACCTGCGTCTGCGGCATCTGCGGCGGCTGCCTGGAGGAACACGCGACCATGAGCGTGGCCACGGCCGCAAGCAGCAGCCAGCGCAGGGACGCAGTGCGAAAACGATGGGCGGCGACGGGCAGCATGCGGCGAACTCACGGTTTATCCGAAGGTGGCCACGCTACGGCGCGAATGTGCAGCAAATTTGGAGATTGCCGGCAGCGGCGTCGATTCGCTTGATTTCCCCTGGCCCGACCCGGCTAATACGCAGCAGCTGCGGTTACCGCGCTTCGCATCACCTCTTCGATGAAACTGGGTATCACCGCCAAGCTGTTTCTCGCCATCCTCGCCGCGTGCGTGGCCGTACTGCTGATCAACGGCATCGCGGTGCAGGCCTTCGTCAAACGCCAATTCCTGGACTACCTCAACGAACAGGGCGTGGAGCGCATGCAGGAGACCTTGCCGCGGGTCAGGGCCGAATACGCGCGGCACGGCAGCTGGGAGTTCGTGCGCGACAACCCCGATGCCTGGTTCGTGCTGATGCGCCCGGAGCGTGGCCCCGGCCCGCCGCGCGAGGCACCGCCGATTTCCGACCAGACCGGTGCGGTGTTTCGCTTCGCACTGCTCGACCAGGACTATAGGCCGGTGATCGGCAATCCGGAGGTCGGCCGCCACGACATCCTGCGCCCGGTGGTGGTTGGTGGCCGCACTGTCGGCTGGATGGCGATGCTGCCGTTCCAGAAGGCGCTGGCGGCGGCGGACGCGCGCTTCTACGCCGCGCAGCAACGCGCGTGGTGGGCGATCGGCGGCGCCTGCCTGCTAGTCGCCGCACTGCTCGGCTGGCTGTTGTCGCGCACCTTGCTGCGGCGCCTGCGTGGCCTGACCCAGGCCACCCACCTGCTCGCTGCGGGCGACTACGCCACCCGCATCGACGCCGCCGCGCGCGACGAACTGGGTCAGCTGGCGCGCGATTTCAACCTGCTGGCGCAAGCGCTGGAGCACAACGAACGCGCGCGGCGCGACTTCATGGCCGACATCTCCCATGAGCTGCGCACACCGCTGGCGGTCCTGCGCGCGGAACTGGAAGCGCTGCAGGACGGCATCCGGCCGATGACACCCAACTCGCTGGGGTCGCTGCACCAGCAGGTCGGCCAGCTGGGCAAGCTGATCGAAGACCTGTACGACGTGTCGCTGACCGATGTCGGTGCGCTGGCGTATCGGCGCGCTCCTCTCGATCTGGCGGTCATCCTGGCAACCGTGCTGGACGGCTTGCACGCGCGCTTTGCCGCCGCGCAGCTGCAGCTGCAGGCGCAGATCGATGCCGGTCCGCTGCAGGTGGACGGCGACGAGCGCCGTCTGCAGCAACTGCTGGGCAACCTGCTGGAAAACACGTTGCGCTACACCGACGCCGGCGGCACGGTGCAGGTGCGCTGCGTGCGCCGCGGCGCGGTGCTGGAGCTGGTGGTCGAAGACAGCGCGCCAGGCGTGGATGCGGACAAGCGCGCGCGCTTGTTCGAACGCTTTTACCGCACCGAGGCCTCGCGCAATCGTGCCAGCGGCGGCAGCGGCCTGGGGCTGGCGATCTGCCGCAACATTGCCGAGGCCCACGGCGGCTCGATCCACGCCGAGGCGTCCGCACTGGGCGGGCTGCGCATGGTGCTGCGCTTGCCGGCGCTGGCCGCATGAGCAGCGCGTCCCCGCTCGGGCATGTGCTGATCGTCGAGGACGAACCGCGCCTGGCCGCGGTGTTGGGCGAGTACCTGCATGCGGCCGGCTATTCGCACGACTGGATCGCCGATGGCGCGCAAGCGCTGGGCGCATTCCGCGCACAGCAGCCGGACCTGGTGTTGCTGGACCTGATGCTGCCCAACCGCGGCGGCCTGGACATCTGCCGCGACCTGCGCAAGGAAAGCGCGGTGCCAGTGATCATGGTCACTGCGCGCGTGGAGGAAATCGACCGCCTGCTGGGCCTGGAGATCGGTGCGGACGACTACATCTGCAAGCCCTTCAGCCCGCGCGAAGTGGTGGCGCGCGTCCAGGCCGTGTTGCGCCGTCATCGTCACGACCCGCACGGCGCACCGGCACCGGGCCTGCAGATCGACGAAGACGCCTGTCGTGCCAGCGTGCATGGCCGCGTCCTGGACCTGACCCAGGTCGAATTCCGCCTGCTGCGCACCCTCGCCGCCGCCCCGGGGCGGGTGTACTCGCGCGAGCAACTGATGGGCCGGCTCTACGCCGACCACCGCATCGTCACCGACCGCACAGTCGACAGCCACGTCAAGAATCTGCGCCGCAAGCTCGCCGACGCCGGCGGCGAGGACTGGGTCCGCTCGGTCTATGGGGCGGGGTATCGGTTTGAGCCGTGA
>MLXY1825
TCAGTCGGCCTTGGGCGCCGTCGCGGCGGTGTCCTGCGGGGATGGCGAGGCGTTGGCGGTCGTGCCGGCTGCAGTGGCCTGGCTCGCTTCCACGGCCTTGACCTCCGCGCCGACCGACACCTTCTGCAGGCCCTGCACGATGACCTTGTCGCCAGCCTTCAATCCCTGGCGCACCACCCACTTGTCGCCGATCGCATCGCCAGTGGTCAGCACCCGCTGCGCGACCTTGTGATCGCTGCCGACCACCATGGCCAACGCCTCGCCCTTGCTGTTGCGGCTGATCGCCTGCTGCGGCACCAGGATGGCCTGTTCGTCCACGGCCATCGACAGCTTCGCGGTGACATACATGCCCGGCAGCAGCACGCGCTCGGGATTGGGCACCACCGCGCGCAGCTTCACCGTGCCGGTGGCGGTATCCACCGCGGCATCCACCACCTCCAACGTGCCGGTGTGCGCATAGGTGCTGCCGTCCTCCAGTTGCAGCGTCACCTCGGCCTTGCCATCCACCGCCTTGAGCTGGCCGGCATCGAGCTGGCGGCGCAACTGCAGCAGCTGTGCGCTGGACTGGGTGAGGTCTACATAGATCGGGTCGAGCTGGTTGATGGTGGCCAGCACCTCGCTCTGGCCGGCGCTGACCAGCGCGCCCGGCGTGTAGCTGGAGGTGCCGATGCGGCCGGACACCGGCGCGGTGATGCGGGTGTAGTCGAGATTGATGCGCGCGGTCTGCAGCGACGCCTTGGCCGCGACCACCGCCGCCTCGTTCGAGCGCAGCGTGGCCAACGCATCGTCGCCATCCTGCTTGCTGACCGCATCCAGCCCGACCAGGGTCTGGTAGCGCTGCGCCTTGGGCCTGGCCGACAACACCGCCGCCTCGGCCTGCGCCAGATCGCCCTTGGCGGTGTCGTATGCGGCCCGGTAGCTGGCCGGATCGATCTCGTACAGCACCTGCCCGGCCTGGACGTCCTGGCCTTCGGTGAACAGCCGCTTGCGCAGAATGCCGCCGACCTGCGGGCGCACGTCCGCGGTGACGTAGGCCACGGTGCGGCCGGACAAGGTCTGGTCCACGGCCAGCCGCTGCACCTTCAGCGTCTGCACGCCGACCTGCGTCTGCGGCATCTGCGGCGGCTGCCTGGAGGAACACGCGACCATGAGCGTGGCCACGGCCGCAAGCAGCAGCCAGCGCAGGGACGCAGTGCGAAAACGATGGGCGGCGACGGGCAGCATGCGGCGAACTCACGGTTTATCCGAAGGTGGCCACGCTACGGCGCGAATGTGCAGCAAATTTGGAGATTGCCGGCAGCGGCGTCGATTCGCTTGATTTCCCCTGGCCCGACCCGGCTAATACGCAGCAGCTGCGGTTACCGCGCTTCGCATCACCTCTTCGATGAAACTGGGTATCACCGCCAAGCTGTTTCTCGCCATCCTCGCCGCGTGCGTGGCCGTACTGCTGATCAACGGCATCGCGGTGCAGGCCTTCGTCAAACGCCAATTCCTGGACTACCTCAACGAACAGGGCGTGGAGCGCATGCAGGAGACCTTGCCGCGGGTCAGGGCCGAATACGCGCGGCACGGCAGCTGGGAGTTCGTGCGCGACAACCCCGATGCCTGGTTCGTGCTGATGCGCCCGGAGCGTGGCCCCGGCCCGCCGCGCGAGGCACCGCCGATTTCCGACCAGACCGGTGCGGTGTTTCGCTTCGCACTGCTCGACCAGGACTATAGGCCGGTGATCGGCAATCCGGAGGTCGGCCGCCACGACATCCTGCGCCCGGTGGTGGTTGGTGGCCGCACTGTCGGCTGGATGGCGATGCTGCCGTTCCAGAAGGCGCTGGCGGCGGCGGACGCGCGCTTCTACGCCGCGCAGCAACGCGCGTGGTGGGCGATCGGCGGCGCCTGCCTGCTAGTCGCCGCACTGCTCGGCTGGCTGTTGTCGCGCACCTTGCTGCGGCGCCTGCGTGGCCTGACCCAGGCCACCCACCTGCTCGCTGCGGGCGACTACGCCACCCGCATCGACGCCGCCGCGCGCGACGAACTGGGTCAGCTGGCGCGCGATTTCAACCTGCTGGCGCAAGCGCTGGAGCACAACGAACGCGCGCGGCGCGACTTCATGGCCGACATCTCCCATGAGCTGCGCACACCGCTGGCGGTCCTGCGCGCGGAACTGGAAGCGCTGCAGGACGGCATCCGGCCGATGACACCCAACTCGCTGGGGTCGCTGCACCAGCAGGTCGGCCAGCTGGGCAAGCTGATCGAAGACCTGTACGACGTGTCGCTGACCGATGTCGGTGCGCTGGCGTATCGGCGCGCTCCTCTCGATCTGGCGGTCATCCTGGCAACCGTGCTGGACGGCTTGCACGCGCGCTTTGCCGCCGCGCAGCTGCAGCTGCAGGCGCAGATCGATGCCGGTCCGCTGCAGGTGGACGGCGACGAGCGCCGTCTGCAGCAACTGCTGGGCAACCTGCTGGAAAACACGTTGCGCTACACCGACGCCGGCGGCACGGTGCAGGTGCGCTGCGTGCGCCGCGGCGCGGTGCTGGAGCTGGTGGTCGAAGACAGCGCGCCAGGCGTGGATGCGGACAAGCGCGCGCGCTTGTTCGAACGCTTTTACCGCACCGAGGCCTCGCGCAATCGTGCCAGCGGCGGCAGCGGCCTGGGGCTGGCGATCTGCCGCAACATTGCCGAGGCCCACGGCGGCTCGATCCACGCCGAGGCGTCCGCACTGGGCGGGCTGCGCATGGTGCTGCGCTTGCCGGCGCTGGCCGCATGAGCAGCGCGTCCCCGCTCGGGCATGTGCTGATCGTCGAGGACGAACCGCGCCTGGCCGCGGTGTTGGGCGAGTACCTGCATGCGGCCGGCTATTCGCACGACTGGATCGCCGATGGCGCGCAAGCGCTGGGCGCATTCCGCGCACAGCAGCCGGACCTGGTGTTGCTGGACCTGATGCTGCCCAACCGCGGCGGCCTGGACATCTGCCGCGACCTGCGCAAGGAAAGCGCGGTGCCAGTGATCATGGTCACTGCGCGCGTGGAGGAAATCGACCGCCTGCTGGGCCTGGAGATCGGTGCGGACGACTACATCTGCAAGCCCTTCAGCCCGCGCGAAGTGGTGGCGCGCGTCCAGGCCGTGTTGCGCCGTCATCGTCACGACCCGCACGGCGCACCGGCACCGGGCCTGCAGATCGACGAAGACGCCTGTCGTGCCAGCGTGCATGGCCGCGTCCTGGACCTGACCCAGGTCGAATTCCGCCTGCTGCGCACCCTCGCCGCCGCCCCGGGGCGGGTGTACTCGCGCGAGCAACTGATGGGCCGGCTCTACGCCGACCACCGCATCGTCACCGACCGCACAGTCGACAGCCACGTCAAGAATCTGCGCCGCAAGCTCGCCGACGCCGGCGGCGAGGACTGGGTCCGCTCGGTCTATGGGGCGGGGTATCGGTTTGAGCCGTGA
>MLXY1827
TCAGTCGGCCTTGGGCGCCGTCGCGGCGGTGTCCTGCGGGGATGGCGAGGCGTTGGCGGTCGTGCCGGCTGCAGTGGCCTGGCTCGCTTCCACGGCCTTGACCTCCGCGCCGACCGACACCTTCTGCAGGCCCTGCACGATGACCTTGTCGCCAGCCTTCAATCCCTGGCGCACCACCCACTTGTCGCCGATCGCATCGCCAGTGGTCAGCACCCGCTGCGCGACCTTGTGATCGCTGCCGACCACCATGGCCAACGCCTCGCCCTTGCTGTTGCGGCTGATCGCCTGCTGCGGCACCAGGATGGCCTGTTCGTCCACGGCCATCGACAGCTTCGCGGTGACATACATGCCCGGCAGCAGCACGCGCTCGGGATTGGGCACCACCGCGCGCAGCTTCACCGTGCCGGTGGCGGTATCCACCGCGGCATCCACCACCTCCAACGTGCCGGTGTGCGCATAGGTGCTGCCGTCCTCCAGTTGCAGCGTCACCTCGGCCTTGCCATCCACCGCCTTGAGCTGGCCGGCATCGAGCTGGCGGCGCAACTGCAGCAGCTGTGCGCTGGACTGGGTGAGGTCTACATAGATCGGGTCGAGCTGGTTGATGGTGGCCAGCACCTCGCTCTGGCCGGCGCTGACCAGCGCGCCCGGCGTGTAGCTGGAGGTGCCGATGCGGCCGGACACCGGCGCGGTGATGCGGGTGTAGTCGAGATTGATGCGCGCGGTCTGCAGCGACGCCTTGGCCGCGACCACCGCCGCCTCGTTCGAGCGCAGCGTGGCCAACGCATCGTCGCCATCCTGCTTGCTGACCGCATCCAGCCCGACCAGGGTCTGGTAGCGCTGCGCCTTGGGCCTGGCCGACAACACCGCCGCCTCGGCCTGCGCCAGATCGCCCTTGGCGGTGTCGTATGCGGCCCGGTAGCTGGCCGGATCGATCTCGTACAGCACCTGCCCGGCCTGGACGTCCTGGCCTTCGGTGAACAGCCGCTTGCGCAGAATGCCGCCGACCTGCGGGCGCACGTCCGCGGTGACGTAGGCCACGGTGCGGCCGGACAAGGTCTGGTCCACGGCCAGCCGCTGCACCTTCAGCGTCTGCACGCCGACCTGCGTCTGCGGCATCTGCGGCGGCTGCCTGGAGGAACACGCGACCATGAGCGTGGCCACGGCCGCAAGCAGCAGCCAGCGCAGGGACGCAGTGCGAAAACGATGGGCGGCGACGGGCAGCATGCGGCGAACTCACGGTTTATCCGAAGGTGGCCACGCTACGGCGCGAATGTGCAGCAAATTTGGAGATTGCCGGCAGCGGCGTCGATTCGCTTGATTTCCCCTGGCCCGACCCGGCTAATACGCAGCAGCTGCGGTTACCGCGCTTCGCATCACCTCTTCGATGAAACTGGGTATCACCGCCAAGCTGTTTCTCGCCATCCTCGCCGCGTGCGTGGCCGTACTGCTGATCAACGGCATCGCGGTGCAGGCCTTCGTCAAACGCCAATTCCTGGACTACCTCAACGAACAGGGCGTGGAGCGCATGCAGGAGACCTTGCCGCGGGTCAGGGCCGAATACGCGCGGCACGGCAGCTGGGAGTTCGTGCGCGACAACCCCGATGCCTGGTTCGTGCTGATGCGCCCGGAGCGTGGCCCCGGCCCGCCGCGCGAGGCACCGCCGATTTCCGACCAGACCGGTGCGGTGTTTCGCTTCGCACTGCTCGACCAGGACTATAGGCCGGTGATCGGCAATCCGGAGGTCGGCCGCCACGACATCCTGCGCCCGGTGGTGGTTGGTGGCCGCACTGTCGGCTGGATGGCGATGCTGCCGTTCCAGAAGGCGCTGGCGGCGGCGGACGCGCGCTTCTACGCCGCGCAGCAACGCGCGTGGTGGGCGATCGGCGGCGCCTGCCTGCTAGTCGCCGCACTGCTCGGCTGGCTGTTGTCGCGCACCTTGCTGCGGCGCCTGCGTGGCCTGACCCAGGCCACCCACCTGCTCGCTGCGGGCGACTACGCCACCCGCATCGACGCCGCCGCGCGCGACGAACTGGGTCAGCTGGCGCGCGATTTCAACCTGCTGGCGCAAGCGCTGGAGCACAACGAACGCGCGCGGCGCGACTTCATGGCCGACATCTCCCATGAGCTGCGCACACCGCTGGCGGTCCTGCGCGCGGAACTGGAAGCGCTGCAGGACGGCATCCGGCCGATGACACCCAACTCGCTGGGGTCGCTGCACCAGCAGGTCGGCCAGCTGGGCAAGCTGATCGAAGACCTGTACGACGTGTCGCTGACCGATGTCGGTGCGCTGGCGTATCGGCGCGCTCCTCTCGATCTGGCGGTCATCCTGGCAACCGTGCTGGACGGCTTGCACGCGCGCTTTGCCGCCGCGCAGCTGCAGCTGCAGGCGCAGATCGATGCCGGTCCGCTGCAGGTGGACGGCGACGAGCGCCGTCTGCAGCAACTGCTGGGCAACCTGCTGGAAAACACGTTGCGCTACACCGACGCCGGCGGCACGGTGCAGGTGCGCTGCGTGCGCCGCGGCGCGGTGCTGGAGCTGGTGGTCGAAGACAGCGCGCCAGGCGTGGATGCGGACAAGCGCGCGCGCTTGTTCGAACGCTTTTACCGCACCGAGGCCTCGCGCAATCGTGCCAGCGGCGGCAGCGGCCTGGGGCTGGCGATCTGCCGCAACATTGCCGAGGCCCACGGCGGCTCGATCCACGCCGAGGCGTCCGCACTGGGCGGGCTGCGCATGGTGCTGCGCTTGCCGGCGCTGGCCGCATGAGCAGCGCGTCCCCGCTCGGGCATGTGCTGATCGTCGAGGACGAACCGCGCCTGGCCGCGGTGTTGGGCGAGTACCTGCATGCGGCCGGCTATTCGCACGACTGGATCGCCGATGGCGCGCAAGCGCTGGGCGCATTCCGCGCACAGCAGCCGGACCTGGTGTTGCTGGACCTGATGCTGCCCAACCGCGGCGGCCTGGACATCTGCCGCGACCTGCGCAAGGAAAGCGCGGTGCCAGTGATCATGGTCACTGCGCGCGTGGAGGAAATCGACCGCCTGCTGGGCCTGGAGATCGGTGCGGACGACTACATCTGCAAGCCCTTCAGCCCGCGCGAAGTGGTGGCGCGCGTCCAGGCCGTGTTGCGCCGTCATCGTCACGACCCGCACGGCGCACCGGCACCGGGCCTGCAGATCGACGAAGACGCCTGTCGTGCCAGCGTGCATGGCCGCGTCCTGGACCTGACCCAGGTCGAATTCCGCCTGCTGCGCACCCTCGCCGCCGCCCCGGGGCGGGTGTACTCGCGCGAGCAACTGATGGGCCGGCTCTACGCCGACCACCGCATCGTCACCGACCGCACAGTCGACAGCCACGTCAAGAATCTGCGCCGCAAGCTCGCCGACGCCGGCGGCGAGGACTGGGTCCGCTCGGTCTATGGGGCGGGGTATCGGTTTGAGCCGTGA
>MK1825
TCAGTCGGCCTTGGGCGCCGTCGCGGCGGTGTCCTGCGGGGATGGCGAGGCGTTGGCGGTCGTGCCGGCTGCAGTGGCCTGGCTCGCTTCCACGGCCTTGACCTCCGCGCCGACCGACACCTTCTGCAGGCCCTGCACGATGACCTTGTCGCCAGCCTTCAATCCCTGGCGCACCACCCACTTGTCGCCGATCGCATCGCCAGTGGTCAGCACCCGCTGCGCGACCTTGTGATCGCTGCCGACCACCATGGCCAACGCCTCGCCCTTGCTGTTGCGGCTGATCGCCTGCTGCGGCACCAGGATGGCCTGTTCGTCCACGGCCATCGACAGCTTCGCGGTGACATACATGCCCGGCAGCAGCACGCGCTCGGGATTGGGCACCACCGCGCGCAGCTTCACCGTGCCGGTGGCGGTATCCACCGCGGCATCCACCACCTCCAACGTGCCGGTGTGCGCATAGGTGCTGCCGTCCTCCAGTTGCAGCGTCACCTCGGCCTTGCCATCCACCGCCTTGAGCTGGCCGGCATCGAGCTGGCGGCGCAACTGCAGCAGCTGTGCGCTGGACTGGGTGAGGTCTACATAGATCGGGTCGAGCTGGTTGATGGTGGCCAGCACCTCGCTCTGGCCGGCGCTGACCAGCGCGCCCGGCGTGTAGCTGGAGGTGCCGATGCGGCCGGACACCGGCGCGGTGATGCGGGTGTAGTCGAGATTGATGCGCGCGGTCTGCAGCGACGCCTTGGCCGCGACCACCGCCGCCTCGTTCGAGCGCAGCGTGGCCAACGCATCGTCGCCATCCTGCTTGCTGACCGCATCCAGCCCGACCAGGGTCTGGTAGCGCTGCGCCTTGGGCCTGGCCGACAACACCGCCGCCTCGGCCTGCGCCAGATCGCCCTTGGCGGTGTCGTATGCGGCCCGGTAGCTGGCCGGATCGATCTCGTACAGCACCTGCCCGGCCTGGACGTCCTGGCCTTCGGTGAACAGCCGCTTGCGCAGAATGCCGCCGACCTGCGGGCGCACGTCCGCGGTGACGTAGGCCACGGTGCGGCCGGACAAGGTCTGGTCCACGGCCAGCCGCTGCACCTTCAGCGTCTGCACGCCGACCTGCGTCTGCGGCATCTGCGGCGGCTGCCTGGAGGAACACGCGACCATGAGCGTGGCCACGGCCGCAAGCAGCAGCCAGCGCAGGGACGCAGTGCGAAAACGATGGGCGGCGACGGGCAGCATGCGGCGAACTCACGGTTTATCCGAAGGTGGCCACGCTACGGCGCGAATGTGCAGCAAATTTGGAGATTGCCGGCAGCGGCGTCGATTCGCTTGATTTCCCCTGGCCCGACCCGGCTAATACGCAGCAGCTGCGGTTACCGCGCTTCGCATCACCTCTTCGATGAAACTGGGTATCACCGCCAAGCTGTTTCTCGCCATCCTCGCCGCGTGCGTGGCCGTACTGCTGATCAACGGCATCGCGGTGCAGGCCTTCGTCAAACGCCAATTCCTGGACTACCTCAACGAACAGGGCGTGGAGCGCATGCAGGAGACCTTGCCGCGGGTCAGGGCCGAATACGCGCGGCACGGCAGCTGGGAGTTCGTGCGCGACAACCCCGATGCCTGGTTCGTGCTGATGCGCCCGGAGCGTGGCCCCGGCCCGCCGCGCGAGGCACCGCCGATTTCCGACCAGACCGGTGCGGTGTTTCGCTTCGCACTGCTCGACCAGGACTATAGGCCGGTGATCGGCAATCCGGAGGTCGGCCGCCACGACATCCTGCGCCCGGTGGTGGTTGGTGGCCGCACTGTCGGCTGGATGGCGATGCTGCCGTTCCAGAAGGCGCTGGCGGCGGCGGACGCGCGCTTCTACGCCGCGCAGCAACGCGCGTGGTGGGCGATCGGCGGCGCCTGCCTGCTAGTCGCCGCACTGCTCGGCTGGCTGTTGTCGCGCACCTTGCTGCGGCGCCTGCGTGGCCTGACCCAGGCCACCCACCTGCTCGCTGCGGGCGACTACGCCACCCGCATCGACGCCGCCGCGCGCGACGAACTGGGTCAGCTGGCGCGCGATTTCAACCTGCTGGCGCAAGCGCTGGAGCACAACGAACGCGCGCGGCGCGACTTCATGGCCGACATCTCCCATGAGCTGCGCACACCGCTGGCGGTCCTGCGCGCGGAACTGGAAGCGCTGCAGGACGGCATCCGGCCGATGACACCCAACTCGCTGGGGTCGCTGCACCAGCAGGTCGGCCAGCTGGGCAAGCTGATCGAAGACCTGTACGACGTGTCGCTGACCGATGTCGGTGCGCTGGCGTATCGGCGCGCTCCTCTCGATCTGGCGGTCATCCTGGCAACCGTGCTGGACGGCTTGCACGCGCGCTTTGCCGCCGCGCAGCTGCAGCTGCAGGCGCAGATCGATGCCGGTCCGCTGCAGGTGGACGGCGACGAGCGCCGTCTGCAGCAACTGCTGGGCAACCTGCTGGAAAACACGTTGCGCTACACCGACGCCGGCGGCACGGTGCAGGTGCGCTGCGTGCGCCGCGGCGCGGTGCTGGAGCTGGTGGTCGAAGACAGCGCGCCAGGCGTGGATGCGGACAAGCGCGCGCGCTTGTTCGAACGCTTTTACCGCACCGAGGCCTCGCGCAATCGTGCCAGCGGCGGCAGCGGCCTGGGGCTGGCGATCTGCCGCAACATTGCCGAGGCCCACGGCGGCTCGATCCACGCCGAGGCGTCCGCACTGGGCGGGCTGCGCATGGTGCTGCGCTTGCCGGCGCTGGCCGCATGAGCAGCGCGTCCCCGCTCGGGCATGTGCTGATCGTCGAGGACGAACCGCGCCTGGCCGCGGTGTTGGGCGAGTACCTGCATGCGGCCGGCTATTCGCACGACTGGATCGCCGATGGCGCGCAAGCGCTGGGCGCATTCCGCGCACAGCAGCCGGACCTGGTGTTGCTGGACCTGATGCTGCCCAACCGCGGCGGCCTGGACATCTGCCGCGACCTGCGCAAGGAAAGCGCGGTGCCAGTGATCATGGTCACTGCGCGCGTGGAGGAAATCGACCGCCTGCTGGGCCTGGAGATCGGTGCGGACGACTACATCTGCAAGCCCTTCAGCCCGCGCGAAGTGGTGGCGCGCGTCCAGGCCGTGTTGCGCCGTCATCGTCACGACCCGCACGGCGCACCGGCACCGGGCCTGCAGATCGACGAAGACGCCTGTCGTGCCAGCGTGCATGGCCGCGTCCTGGACCTGACCCAGGTCGAATTCCGCCTGCTGCGCACCCTCGCCGCCGCCCCGGGGCGGGTGTACTCGCGCGAGCAACTGATGGGCCGGCTCTACGCCGACCACCGCATCGTCACCGACCGCACAGTCGACAGCCACGTCAAGAATCTGCGCCGCAAGCTCGCCGACGCCGGCGGCGAGGACTGGGTCCGCTCGGTCTATGGGGCGGGGTATCGGTTTGAGCCGTGA
>GLBY06
TCAGTCGGCCTTGGGCGCCGTCGCGGCGGTGTCCTGCGGGGATGGCGAGGCGTTGGCGGTCGTGCCGGCTGCAGTGGCCTGGCTCGCTTCCACGGCCTTGACCTCCGCGCCGACCGACACCTTCTGCAGGCCCTGCACGATGACCTTGTCGCCAGCCTTCAATCCCTGGCGCACCACCCACTTGTCGCCGATCGCATCGCCAGTGGTCAGCACCCGCTGCGCGACCTTGTGATCGCTGCCGACCACCATGGCCAACGCCTCGCCCTTGCTGTTGCGGCTGATCGCCTGCTGCGGCACCAGGATGGCCTGTTCGTCCACGGCCATCGACAGCTTCGCGGTGACATACATGCCCGGCAGCAGCACGCGCTCGGGATTGGGCACCACCGCGCGCAGCTTCACCGTGCCGGTGGCGGTATCCACCGCGGCATCCACCACCTCCAACGTGCCGGTGTGCGCATAGGTGCTGCCGTCCTCCAGTTGCAGCGTCACCTCGGCCTTGCCATCCACCGCCTTGAGCTGGCCGGCATCGAGCTGGCGGCGCAACTGCAGCAGCTGTGCGCTGGACTGGGTGAGGTCTACATAGATCGGGTCGAGCTGGTTGATGGTGGCCAGCACCTCGCTCTGGCCGGCGCTGACCAGCGCGCCCGGCGTGTAGCTGGAGGTGCCGATGCGGCCGGACACCGGCGCGGTGATGCGGGTGTAGTCGAGATTGATGCGCGCGGTCTGCAGCGACGCCTTGGCCGCGACCACCGCCGCCTCGTTCGAGCGCAGCGTGGCCAACGCATCGTCGCCATCCTGCTTGCTGACCGCATCCAGCCCGACCAGGGTCTGGTAGCGCTGCGCCTTGGGCCTGGCCGACAACACCGCCGCCTCGGCCTGCGCCAGATCGCCCTTGGCGGTGTCGTATGCGGCCCGGTAGCTGGCCGGATCGATCTCGTACAGCACCTGCCCGGCCTGGACGTCCTGGCCTTCGGTGAACAGCCGCTTGCGCAGAATGCCGCCGACCTGCGGGCGCACGTCCGCGGTGACGTAGGCCACGGTGCGGCCGGACAAGGTCTGGTCCACGGCCAGCCGCTGCACCTTCAGCGTCTGCACGCCGACCTGCGTCTGCGGCATCTGCGGCGGCTGCCTGGAGGAACACGCGACCATGAGCGTGGCCACGGCCGCAAGCAGCAGCCAGCGCAGGGACGCAGTGCGAAAACGATGGGCGGCGACGGGCAGCATGCGGCGAACTCACGGTTTATCCGAAGGTGGCCACGCTACGGCGCGAATGTGCAGCAAATTTGGAGATTGCCGGCAGCGGCGTCGATTCGCTTGATTTCCCCTGGCCCGACCCGGCTAATACGCAGCAGCTGCGGTTACCGCGCTTCGCATCACCTCTTCGATGAAACTGGGTATCACCGCCAAGCTGTTTCTCGCCATCCTCGCCGCGTGCGTGGCCGTACTGCTGATCAACGGCATCGCGGTGCAGGCCTTCGTCAAACGCCAATTCCTGGACTACCTCAACGAACAGGGCGTGGAGCGCATGCAGGAGACCTTGCCGCGGGTCAGGGCCGAATACGCGCGGCACGGCAGCTGGGAGTTCGTGCGCGACAACCCCGATGCCTGGTTCGTGCTGATGCGCCCGGAGCGTGGCCCCGGCCCGCCGCGCGAGGCACCGCCGATTTCCGACCAGACCGGTGCGGTGTTTCGCTTCGCACTGCTCGACCAGGACTATAGGCCGGTGATCGGCAATCCGGAGGTCGGCCGCCACGACATCCTGCGCCCGGTGGTGGTTGGTGGCCGCACTGTCGGCTGGATGGCGATGCTGCCGTTCCAGAAGGCGCTGGCGGCGGCGGACGCGCGCTTCTACGCCGCGCAGCAACGCGCGTGGTGGGCGATCGGCGGCGCCTGCCTGCTAGTCGCCGCACTGCTCGGCTGGCTGTTGTCGCGCACCTTGCTGCGGCGCCTGCGTGGCCTGACCCAGGCCACCCACCTGCTCGCTGCGGGCGACTACGCCACCCGCATCGACGCCGCCGCGCGCGACGAACTGGGTCAGCTGGCGCGCGATTTCAACCTGCTGGCGCAAGCGCTGGAGCACAACGAACGCGCGCGGCGCGACTTCATGGCCGACATCTCCCATGAGCTGCGCACACCGCTGGCGGTCCTGCGCGCGGAACTGGAAGCGCTGCAGGACGGCATCCGGCCGATGACACCCAACTCGCTGGGGTCGCTGCACCAGCAGGTCGGCCAGCTGGGCAAGCTGATCGAAGACCTGTACGACGTGTCGCTGACCGATGTCGGTGCGCTGGCGTATCGGCGCGCTCCTCTCGATCTGGCGGTCATCCTGGCAACCGTGCTGGACGGCTTGCACGCGCGCTTTGCCGCCGCGCAGCTGCAGCTGCAGGCGCAGATCGATGCCGGTCCGCTGCAGGTGGACGGCGACGAGCGCCGTCTGCAGCAACTGCTGGGCAACCTGCTGGAAAACACGTTGCGCTACACCGACGCCGGCGGCACGGTGCAGGTGCGCTGCGTGCGCCGCGGCGCGGTGCTGGAGCTGGTGGTCGAAGACAGCGCGCCAGGCGTGGATGCGGACAAGCGCGCGCGCTTGTTCGAACGCTTTTACCGCACCGAGGCCTCGCGCAATCGTGCCAGCGGCGGCAGCGGCCTGGGGCTGGCGATCTGCCGCAACATTGCCGAGGCCCACGGCGGCTCGATCCACGCCGAGGCGTCCGCACTGGGCGGGCTGCGCATGGTGCTGCGCTTGCCGGCGCTGGCCGCATGAGCAGCGCGTCCCCGCTCGGGCATGTGCTGATCGTCGAGGACGAACCGCGCCTGGCCGCGGTGTTGGGCGAGTACCTGCATGCGGCCGGCTATTCGCACGACTGGATCGCCGATGGCGCGCAAGCGCTGGGCGCATTCCGCGCACAGCAGCCGGACCTGGTGTTGCTGGACCTGATGCTGCCCAACCGCGGCGGCCTGGACATCTGCCGCGACCTGCGCAAGGAAAGCGCGGTGCCAGTGATCATGGTCACTGCGCGCGTGGAGGAAATCGACCGCCTGCTGGGCCTGGAGATCGGTGCGGACGACTACATCTGCAAGCCCTTCAGCCCGCGCGAAGTGGTGGCGCGCGTCCAGGCCGTGTTGCGCCGTCATCGTCACGACCCGCACGGCGCACCGGCACCGGGCCTGCAGATCGACGAAGACGCCTGTCGTGCCAGCGTGCATGGCCGCGTCCTGGACCTGACCCAGGTCGAATTCCGCCTGCTGCGCACCCTCGCCGCCGCCCCGGGGCGGGTGTACTCGCGCGAGCAACTGATGGGCCGGCTCTACGCCGACCACCGCATCGTCACCGACCGCACAGTCGACAGCCACGTCAAGAATCTGCGCCGCAAGCTCGCCGACGCCGGCGGCGAGGACTGGGTCCGCTCGGTCTATGGGGCGGGGTATCGGTTTGAGCCGTGA
>GLBY07
TCAGTCGGCCTTGGGCGCCGTCGCGGCGGTGTCCTGCGGGGATGGCGAGGCGTTGGCGGTCGTGCCGGCTGCAGTGGCCTGGCTCGCTTCCACGGCCTTGACCTCCGCGCCGACCGACACCTTCTGCAGGCCCTGCACGATGACCTTGTCGCCAGCCTTCAATCCCTGGCGCACCACCCACTTGTCGCCGATCGCATCGCCAGTGGTCAGCACCCGCTGCGCGACCTTGTGATCGCTGCCGACCACCATGGCCAACGCCTCGCCCTTGCTGTTGCGGCTGATCGCCTGCTGCGGCACCAGGATGGCCTGTTCGTCCACGGCCATCGACAGCTTCGCGGTGACATACATGCCCGGCAGCAGCACGCGCTCGGGATTGGGCACCACCGCGCGCAGCTTCACCGTGCCGGTGGCGGTATCCACCGCGGCATCCACCACCTCCAACGTGCCGGTGTGCGCATAGGTGCTGCCGTCCTCCAGTTGCAGCGTCACCTCGGCCTTGCCATCCACCGCCTTGAGCTGGCCGGCATCGAGCTGGCGGCGCAACTGCAGCAGCTGTGCGCTGGACTGGGTGAGGTCTACATAGATCGGGTCGAGCTGGTTGATGGTGGCCAGCACCTCGCTCTGGCCGGCGCTGACCAGCGCGCCCGGCGTGTAGCTGGAGGTGCCGATGCGGCCGGACACCGGCGCGGTGATGCGGGTGTAGTCGAGATTGATGCGCGCGGTCTGCAGCGACGCCTTGGCCGCGACCACCGCCGCCTCGTTCGAGCGCAGCGTGGCCAACGCATCGTCGCCATCCTGCTTGCTGACCGCATCCAGCCCGACCAGGGTCTGGTAGCGCTGCGCCTTGGGCCTGGCCGACAACACCGCCGCCTCGGCCTGCGCCAGATCGCCCTTGGCGGTGTCGTATGCGGCCCGGTAGCTGGCCGGATCGATCTCGTACAGCACCTGCCCGGCCTGGACGTCCTGGCCTTCGGTGAACAGCCGCTTGCGCAGAATGCCGCCGACCTGCGGGCGCACGTCCGCGGTGACGTAGGCCACGGTGCGGCCGGACAAGGTCTGGTCCACGGCCAGCCGCTGCACCTTCAGCGTCTGCACGCCGACCTGCGTCTGCGGCATCTGCGGCGGCTGCCTGGAGGAACACGCGACCATGAGCGTGGCCACGGCCGCAAGCAGCAGCCAGCGCAGGGACGCAGTGCGAAAACGATGGGCGGCGACGGGCAGCATGCGGCGAACTCACGGTTTATCCGAAGGTGGCCACGCTACGGCGCGAATGTGCAGCAAATTTGGAGATTGCCGGCAGCGGCGTCGATTCGCTTGATTTCCCCTGGCCCGACCCGGCTAATACGCAGCAGCTGCGGTTACCGCGCTTCGCATCACCTCTTCGATGAAACTGGGTATCACCGCCAAGCTGTTTCTCGCCATCCTCGCCGCGTGCGTGGCCGTACTGCTGATCAACGGCATCGCGGTGCAGGCCTTCGTCAAACGCCAATTCCTGGACTACCTCAACGAACAGGGCGTGGAGCGCATGCAGGAGACCTTGCCGCGGGTCAGGGCCGAATACGCGCGGCACGGCAGCTGGGAGTTCGTGCGCGACAACCCCGATGCCTGGTTCGTGCTGATGCGCCCGGAGCGTGGCCCCGGCCCGCCGCGCGAGGCACCGCCGATTTCCGACCAGACCGGTGCGGTGTTTCGCTTCGCACTGCTCGACCAGGACTATAGGCCGGTGATCGGCAATCCGGAGGTCGGCCGCCACGACATCCTGCGCCCGGTGGTGGTTGGTGGCCGCACTGTCGGCTGGATGGCGATGCTGCCGTTCCAGAAGGCGCTGGCGGCGGCGGACGCGCGCTTCTACGCCGCGCAGCAACGCGCGTGGTGGGCGATCGGCGGCGCCTGCCTGCTAGTCGCCGCACTGCTCGGCTGGCTGTTGTCGCGCACCTTGCTGCGGCGCCTGCGTGGCCTGACCCAGGCCACCCACCTGCTCGCTGCGGGCGACTACGCCACCCGCATCGACGCCGCCGCGCGCGACGAACTGGGTCAGCTGGCGCGCGATTTCAACCTGCTGGCGCAAGCGCTGGAGCACAACGAACGCGCGCGGCGCGACTTCATGGCCGACATCTCCCATGAGCTGCGCACACCGCTGGCGGTCCTGCGCGCGGAACTGGAAGCGCTGCAGGACGGCATCCGGCCGATGACACCCAACTCGCTGGGGTCGCTGCACCAGCAGGTCGGCCAGCTGGGCAAGCTGATCGAAGACCTGTACGACGTGTCGCTGACCGATGTCGGTGCGCTGGCGTATCGGCGCGCTCCTCTCGATCTGGCGGTCATCCTGGCAACCGTGCTGGACGGCTTGCACGCGCGCTTTGCCGCCGCGCAGCTGCAGCTGCAGGCGCAGATCGATGCCGGTCCGCTGCAGGTGGACGGCGACGAGCGCCGTCTGCAGCAACTGCTGGGCAACCTGCTGGAAAACACGTTGCGCTACACCGACGCCGGCGGCACGGTGCAGGTGCGCTGCGTGCGCCGCGGCGCGGTGCTGGAGCTGGTGGTCGAAGACAGCGCGCCAGGCGTGGATGCGGACAAGCGCGCGCGCTTGTTCGAACGCTTTTACCGCACCGAGGCCTCGCGCAATCGTGCCAGCGGCGGCAGCGGCCTGGGGCTGGCGATCTGCCGCAACATTGCCGAGGCCCACGGCGGCTCGATCCACGCCGAGGCGTCCGCACTGGGCGGGCTGCGCATGGTGCTGCGCTTGCCGGCGCTGGCCGCATGAGCAGCGCGTCCCCGCTCGGGCATGTGCTGATCGTCGAGGACGAACCGCGCCTGGCCGCGGTGTTGGGCGAGTACCTGCATGCGGCCGGCTATTCGCACGACTGGATCGCCGATGGCGCGCAAGCGCTGGGCGCATTCCGCGCACAGCAGCCGGACCTGGTGTTGCTGGACCTGATGCTGCCCAACCGCGGCGGCCTGGACATCTGCCGCGACCTGCGCAAGGAAAGCGCGGTGCCAGTGATCATGGTCACTGCGCGCGTGGAGGAAATCGACCGCCTGCTGGGCCTGGAGATCGGTGCGGACGACTACATCTGCAAGCCCTTCAGCCCGCGCGAAGTGGTGGCGCGCGTCCAGGCCGTGTTGCGCCGTCATCGTCACGACCCGCACGGCGCACCGGCACCGGGCCTGCAGATCGACGAAGACGCCTGTCGTGCCAGCGTGCATGGCCGCGTCCTGGACCTGACCCAGGTCGAATTCCGCCTGCTGCGCACCCTCGCCGCCGCCCCGGGGCGGGTGTACTCGCGCGAGCAACTGATGGGCCGGCTCTACGCCGACCACCGCATCGTCACCGACCGCACAGTCGACAGCCACGTCAAGAATCTGCGCCGCAAGCTCGCCGACGCCGGCGGCGAGGACTGGGTCCGCTCGGTCTATGGGGCGGGGTATCGGTTTGAGCCGTGA
